# Supplementary material for: Network Pharmacology of the Phytochemical Content of Sunflower Seed (Helianthus annuus L.) Extract from LC-MS on Wound-Healing Activity and the In Vitro Wound Scratch Assay
Source: Plants (Basel). 2026 Jan 7;15(2):187. doi: 10.3390/plants15020187 (PMC12845310; doi:10.3390/plants15020187)
Supplement: Supplementary file 1 [file plants-15-00187-s001.zip]

Archive with 2 entries (2 files):
- Supplementary Material S1-FIgures and Tables.pdf
- Supplementary Material S2-Raw data of LC-MS.xls
