# Supplementary material for: Network Pharmacology of the Phytochemical Content of Sunflower Seed (Helianthus annuus L.) Extract from LC-MS on Wound-Healing Activity and the In Vitro Wound Scratch Assay
Source: Plants (Basel). 2026 Jan 7;15(2):187. doi: 10.3390/plants15020187 (PMC12845310; doi:10.3390/plants15020187)
Supplement: Supplementary file 1 [file plants-15-00187-s001.zip › Supplementary Material S2-Raw data of LC-MS.xls]

## Sheet: LCMS Conditions
LC condition:							MS condition:							Data analysis:
LC gradient system:
Time (min)	Mobile phase A (%)	Mobile phase B (%)
0	100	0
0.5	100	0
10.5	45	55
12.5	25	75												Data filtration:
14	0	100
17	0	100
17.5	100	0
20	100	0

## Sheet: Cpds in negative mode
The 62 compounds passed the criteria of data-filtation in negative mode
No.	RT (min)	m/z	Mass error (ppm)	Adduct	Metabolite name	Intensity
1	0.641	181.072	-2.26	[M-H]-	D-Sorbitol	40174.7
2	0.657	195.051	-2.31	[M-H]-	D-Gluconic acid	72882.8
3	0.713	341.109	0.82	[M-H]-	Trehalose	10008542
4	0.91	503.161	0	[M-H]-	D-(+)-Melezitose	4.10279e+06
5	1.238	128.035	0.08	[M-H]-	Pyroglutamic acid	932237
6	1.525	243.062	1.69	[M-H]-	Uridine	218246
7	2.476	282.084	1.06	[M-H]-	Guanosine	541150
8	2.646	151.026	-6.89	[M-H]-	Xanthine	908786
9	2.656	283.068	-0.64	[M-H]-	Xanthosine	1.66878e+06
10	2.693	331.067	-16.58	[M-H]-	Fluorescein	149500
11	2.764	164.071	-1.1	[M-H]-	L-(-)-Phenylalanine	90437.6
12	2.921	109.03	-11.28	[M-H]-	Catechol	101689
13	3.25	353.087	1.47	[M-H]-	Chlorogenic acid	1.57472e+07
14	3.326	353.087	1.56	[M-H]-	Neochlorogenic acid	1.57472e+07
15	3.392	203.082	2.27	[M-H]-	Tryptophan	229920
16	3.667	327.073	-3	[M-H]-	Bergenin	10815.8
17	3.7	355.103	-0.96	[M-H]-	Feruloyl Hexoside	189334
18	3.776	175.061	-1.31	[M-H]-	2-Isopropylmalic acid	311340
19	3.839	191.058	-8.43	[M-H]-	D-(-)-quinic acid	3.19155e+07
20	3.911	353.09	-11.07	[M-H]-	Caffeoyl quinic acid	2.88565e+07
21	3.941	293.124	-0.41	[M-H]-	Glutamylphenylalanine	286092
22	3.973	173.045	1.56	[M-H]-	Shikimic acid	1.21692e+06
23	4.024	179.035	-1.06	[M-H]-	Caffeic acid	1.76651e+06
24	4.052	135.045	1.41	[M-H]-	3-Methylbenzoic acid	1.76073e+06
25	4.318	401.145	-0.47	[M-H]-	Benzyl alcohol + Hex-Pen	692628
26	4.374	337.092	-0.27	[M-H]-	Coumaroyl quinic acid	384724
27	4.597	465.143	-6.11	[M-H]-	Agnuside	400844
28	4.697	367.103	6.24	[M-H]-	Feruloyl quinic acid	758922
29	4.732	491.118	2.69	[M-H]-	7-Hydroxy-2-(4-hydroxy-3,5-dimethoxyphenyl)-5-[(2S,3R,4S,5S,6R)-3,4,5-trihydroxy-6-(hydroxymethyl)oxan-2-yl]oxychromen-4-one	2.24964e+06
30	4.952	451.131	-8.67	[M-H]-	Aspalathin	208506
31	5.036	367.103	3.43	[M-H]-	Methyl chlorogenate	1.03006e+06
32	5.056	161.024	0.93	[M-H]-	Umbelliferone	293226
33	5.288	449.109	-0.13	[M-H]-	Eriodictyol-7-O-glucoside	254856
34	5.368	447.093	0.34	[M-H]-	Plantaginin	34018.1
35	5.584	144.045	0.42	[M-H]-	4-Hydroxyquinoline	128414
36	5.61	515.12	-2	[M-H]-	Dicaffeoylquinic acid	5.2622e+06
37	5.634	135.045	-8.74	[M-H]-	Phenylacetic acid	260848
38	5.907	515.123	-7.11	[M-H]-	3,4-di-O-caffeoylquinic acid	6.71253e+06
39	5.966	287.056	0.63	[M-H]-	Eriodictyol	166345
40	5.976	449.108	1.22	[M-H]-	Isookanin-7-O-glucoside	1.79103e+06
41	6.007	187.097	1.98	[M-H]-	Azelaic acid	312833
43	6.407	469.138	-6.89	[M-H]-	[2,6-Dihydroxy-5-[3,4,5-trihydroxy-6-(hydroxymethyl)oxan-2-yl]oxycyclohex-3-en-1-yl] (E)-3-(3,4-dihydroxyphenyl)prop-2-enoate	487721
42	6.407	509.169	-5.5	[M-H]-	(1S,4aS,5R,7S)-1-(beta-D-Glucopyranosyloxy)-4a,5-dihydroxy-7-methyl-1,4a,5,6,7,7a-hexahydrocyclopenta[c]pyran-7-yl (2Z)-3-(4-hydroxyphenyl)acrylate	1.54859e+06
46	6.972	445.207	0	[M-H]-	(Z)-2,6-Dimethyl-7-(4-methyl-5-oxooxolan-2-yl)-3-[[3,4,5-trihydroxy-6-(hydroxymethyl)oxan-2-yl]oxymethyl]hept-5-enoic acid	3.87294e+06
44	7.158	447.223	2.59	[M-H]-	Pentose-Hexose + C10H17	995229
45	7.552	577.232	-5.49	[M-H]-	Hydrangenoside C	1.05457e+06
47	7.969	349.186	-15.04	[M-H]-	Phenothrin	421008
48	8.094	327.222	-16.69	[M-H]-	FA 18:2+3O	50345.9
49	8.579	329.239	-16.13	[M-H]-	(Z)-5,8,11-Trihydroxyoctadec-9-enoic acid	6.22581e+06
50	10.832	375.194	-3.36	[M-H]-	Enalapril	6.60855e+06
51	11.158	313.242	-15.39	[M-H]-	FA 18:1+2O	3.25032e+06
52	11.515	311.222	-1.86	[M-H]-	FA 18:2+2O	2.30896e+06
53	12.433	476.28	-4.75	[M-H]-	LPE 18:2	6.18444e+06
54	12.632	277.217	4.73	[M-H]-	a-Linolenic acid	453463
55	12.808	293.212	1.57	[M-H]1-	13-HOTrE	6.67636e+06
56	12.853	540.33	1.13	[M+HCOO]-	LPC 16:0	2.40889e+06
57	13.116	281.248	0.36	[M-H]-	Oleic acid	108101
58	13.132	566.346	-1.41	[M+HCOO]-	LPC 18:1	3.05927e+06
59	13.187	293.212	0.41	[M-H]-	FA 18:2+O	402489
60	13.416	295.228	1.15	[M-H]1-	9-HODE	1.13167e+06
61	14.214	271.232	-16.41	[M-H]-	16-Hydroxyhexadecanoic acid	226579
62	14.567	279.233	2.08	[M-H]-	Linoelaidic acid	890990

## Sheet: Cpds in positive mode
The 52 compounds passed the criteria of data-filtation in positive mode
No.	RT (min)	m/z	Mass error (ppm)	Adduct	Metabolite name	Intensity
1	0.702	138.058	-15.94	[M+H]+	Trigonelline	3.83363e+06
2	0.737	175.119	-1.83	[M+H]+	Arginine	113760
3	0.78	132.103	-6.59	[M+H]+	Isoleucine	456256
4	0.843	365.106	-3.18	[M+Na]+	Sucrose	2.86416e+06
5	0.934	118.087	-3.13	[M+H]+	Valine	1.10631e+06
6	0.951	527.16	-3.83	[M+Na]+	Melezitose	6.25286e+06
7	0.982	146.093	4.04	[M+H]+	4-Guanidinobutyric acid	116777
8	0.987	112.052	-8.57	[M+H]+	Cytosine	3.04241e+06
9	1.005	348.07	-0.37	[M+H]+	Adenosine Monophosphate	291816
10	1.091	123.055	7.88	[M+H]+	Nicotinamide	852625
11	1.425	211.072	12.79	[M+H]+	Imidacloprid-guanidine	5.08838e+06
12	1.514	182.081	2.58	[M+H]+	Tyrosine	364691
13	1.543	113.034	6.1	[M+H]+	Uracil	677344
14	2.047	268.104	1.57	[M+H]+	Adenosine	251304
15	2.489	284.099	-3.41	[M+H]+	Guanosine	1.04441e+06
16	2.654	144.048	-2.22	[M+H]+	4-Methyl-5-thiazoleethanol	3.49332e+06
17	2.673	153.042	-7.12	[M+H]+	Oxypurinol	2.68883e+06
18	2.778	207.071	-3.82	[M+H]+	7,8-dimethoxy-2H-chromen-2-one	2.84722e+07
19	2.998	208.069	4.95	[M+Na]+	2,3-dihydro-1H-carbazol-4(9H)-one	2.09735e+06
20	3.155	107.049	8.59	[M+H]+	Bezaldehyde	171063
21	3.285	355.103	-2.56	[M+H]+	Neochlorogenic acid	6.05212e+06
22	3.409	165.054	3.76	[M+H]+	4-Coumaric acid	348729
23	3.418	118.067	-13.3	[M+H]+	Indole	2.12937e+06
24	3.422	144.082	-10.9	[M+H]+	2-Naphthylamine	1.9398e+06
25	3.679	377.084	-0.16	[M+Na]+	(1r,3R,4s,5S)-4-{[(2E)-3-(3,4-Dihydroxyphenyl)-2-propenoyl]oxy}-1,3,5-trihydroxycyclohexanecarboxylic acid	3.10842e+06
26	3.801	467.191	-4.24	[M+Na]+	2,4-Pentadienoic acid	1.09628e+06
27	3.864	377.09	0.74	[M+Na]+	Chlorogenic acid	1.44839e+07
28	3.936	266.141	-9.17	[M]+	Caffeoylcholine	8.54274e+06
29	3.974	250.145	-6.96	[M]+	4-Coumaroylcholine	1.89149e+06
30	4.551	409.185	-3.52	[M+Na]+	3-Buten-2-one, 4-[4-(beta-D-glucopyranosyloxy)-2-hydroxy-2,6,6-trimethylcyclohexylidene]-	1.13757e+06
31	4.911	415.231	5.59	[M+H]+	Tentoxin	159152
32	5.035	391.101	-1.15	[M+Na]+	3-O-Caffeoylquinic acid methyl ester	1.15833e+06
33	5.25	291.087	12.06	[M+H]+	(+)Catechin	101864
34	5.274	487.215	-0.55	[M+Na]+	NCGC00385425-01_C21H36O11_	1.90873e+06
35	5.307	197.107	-0.71	[M+H]+	Ethylbeta-carboline	351546
36	5.396	223.061	-4.93	[M+H]+	Fraxidin	207410
37	5.503	247.108	1.17	[M+H]+	N-Acetyltryptophan	260980
38	5.59	118.065	-6.95	[M+H]+	Norvaline	449327
39	5.596	146.06	3.49	[M+H]+	Indole-3-carboxyaldehyde	516127
40	5.925	539.117	5.79	[M+Na]+	4,5-Di-O-caffeoylquinic acid	1047633
41	5.99	289.071	-4.22	[M+H]+	Eriodictyol	957711
42	6.12	451.16	-7.45	[M+Na]+	2-Phenylethyl 3-O-(4-carboxy-3-hydroxy-3-methylbutanoyl)-beta-D-glucopyranoside	1.75148e+06
43	6.159	491.154	-7.78	[M+Na]+	Cimifugin 4'-O-beta-D-glucopyranoside	1.70141e+06
44	6.453	325.092	-0.74	[M+H]+	Skimmin	1.08636e+06
45	7.453	471.221	-1.55	[M+Na]+	(2E)-3,7-Dimethyl-2,6-octadien-1-yl 6-O-alpha-L-arabinofuranosyl-beta-D-glucopyranoside	770106
46	7.561	521.272	-0.71	[M+Na]+	5,6,16-Trihydroxygrayanotox-10-en-3-yl hexopyranoside	684391
47	8.426	543.184	-6.74	[M+Na]+	Pinoresinol 4-O-glucoside	233328
48	10.022	518.327	-0.95	[M+H]+	LPC 18:3	2.71301e+06
49	12.453	258.11	1.67	[M]+	sn-Glycero-3-phosphocholine	202452
50	12.454	184.073	2.01	[M+H]+	Phosphocholine	1.75581e+06
51	13.242	520.34	0.83	[M+H]+	LPC 18:2	1.82711e+06
52	13.895	524.373	0.93	[M+H]+	LysoPC(0:0/18:0)	1.6237e+06

## Sheet: Raw data of positive mode
Raw data of LC-MS analysis of sunflower seed extract in positive mode
No.	Alignment ID	Average Rt(min)	Average Mz	Mass error (ppm)	Metabolite name	Adduct type	Ontology	Total score	S/N average	Intensity
1	4137	1.514	182.081	2.58126	Tyrosine	[M+H]+	Tyrosine and derivatives	1.88	285.51	364691
2	4661	3.997	193.05	0.673401	6-Hydroxy-7-methoxycoumarin	[M+H]+	Hydroxycoumarins	1.87	153.17	20772.2
3	14867	0.843	365.106	-3.17717	SUCROSE	[M+Na]+	O-glycosyl compounds	1.86	251.4	2.86416e+06
4	1882	4.484	134.045	-0.522214	Aspartic acid	[M+H]+	Aspartic acid and derivatives	1.86	28.95	19053.7
5	6054	12.736	220.113	-4.634	N-Phenyl-1-naphthylamine	[M+H]+	Naphthalenes	1.85	26.69	5318.67
6	24048	13.895	524.373	0.934448	LysoPC(0:0/18:0)	[M+H]+	2-acyl-sn-glycero-3-phosphocholines	1.84	325.99	1.6237e+06
7	2688	0.965	152.057	1.51259	Guanine	[M+H]+	Purines and purine derivatives	1.84	91.83	605252
8	4662	5.191	193.05	-1.5022	Scopoletin	[M+H]+	7-hydroxycoumarins	1.83	153.87	23357.2
9	2416	3.545	146.063	-17.1161	4-Hydroxyquinoline	[M+H]+	Hydroquinolones	1.83	639.69	151905
10	2333	3.8	144.081	-0.62465	2-Naphthylamine	[M+H]+	Naphthalenes	1.83	189.15	996196
11	1810	0.78	132.103	-6.58583	Isoleucine	[M+H]+	Isoleucine and derivatives	1.83	43.76	456256
12	2335	3.422	144.082	-10.8967	2-Naphthylamine	[M+H]+	Naphthalenes	1.82	224.48	1.9398e+06
13	14865	1.082	365.106	-2.24593	SUCROSE	[M+Na]+	O-glycosyl compounds	1.82	209.53	2.95872e+06
14	8949	7.633	271.062	-7.19398	Genistein	[M+H]+	Isoflavones	1.82	29.57	6045.4
15	4160	5.59	182.191	-5.43388	Dicyclohexylamine	[M+H]+	Cyclohexylamines	1.82	50.14	10043.2
16	10198	4.301	291.087	-2.85139	Epicatechin	[M+H]+	Catechins	1.81	56.11	12603
17	3367	2.58	166.123	-1.7457	Hordenine	[M+H]+	Phenethylamines	1.81	127.66	17174.9
18	2784	1.168	154.086	0.51919	Dopamine	[M+H]+	Catecholamines and derivatives	1.81	126.94	9135.58
19	11562	9.578	313.111	-3.57702	2-(3,4-dimethoxyphenyl)-7-methoxy-4H-chromen-4-one	[M+H]+	7-O-methylated flavonoids	1.8	145.92	456.241
20	4138	1.39	182.081	1.97713	Tyrosine	[M+H]+	Tyrosine and derivatives	1.8	57.43	81626
21	10197	5.25	291.086	12.0581	(+)Catechin	[M+H]+	Catechins	1.8	12.51	101864
22	1611	2.949	127.039	-3.06993	Maltol	[M+H]+	Pyranones and derivatives	1.8	58.77	14112.7
23	3781	0.737	175.119	-1.82733	Arginine	[M+H]+	L-alpha-amino acids	1.8	60.6	113760
24	9632	6.587	282.149	2.90626	N-nornuciferine	[M+H]+	Aporphines	1.8	69.42	547.102
25	3596	14.55	171.139	-7.30405	epsilon-Decalactone	[M+H]+	Lactones	1.8	143.3	1979.23
26	2336	3.996	144.083	-11.7989	2-Naphthylamine	[M+H]+	Naphthalenes	1.79	222.69	4.01524e+06
27	4344	6.626	186.222	-3.86636	Tributylamine	[M+H]+	Trialkylamines	1.79	114.92	5330.68
28	5660	4.815	212.119	-1.8386	1,3-Diphenylguanidine	[M+H]+	Benzene and substituted derivatives	1.79	27.95	21475.5
29	5493	2.705	209.092	-0.956516	L-kynurenine	[M+H]+	Alkyl-phenylketones	1.79	73.18	19675.7
30	2413	5.596	146.06	3.4917	Indole-3-carboxyaldehyde	[M+H]+	Indoles	1.78	70.58	516127
31	17551	4.551	409.184	-3.51921	low score: NCGC00385291-01_C19H30O8_3-Buten-2-one, 4-[4-(beta-D-glucopyranosyloxy)-2-hydroxy-2,6,6-trimethylcyclohexylidene]-	[M+Na]+	Terpene glycosides	1.78	202.65	1.13757e+06
32	8007	6.611	255.074	-15.9564	7-hydroxy-3-(4-hydroxyphenyl)-4H-chromen-4-one	[M+H]+	Isoflavones	1.78	188.88	2829.77
33	8664	3.936	266.141	-9.16817	low score: Caffeoylcholine	[M]+	Coumaric acids and derivatives	1.78	105.27	8.54274e+06
34	4217	12.454	184.073	2.01006	Phosphocholine	[M+H]+	Phosphocholines	1.78	48.28	1.75581e+06
35	1283	3.418	118.067	-13.2978	indole	[M+H]+	Indoles	1.77	153.7	2.12937e+06
36	7448	9.204	244.171	-6.42997	2-heptylquinolin-4(1H)-one	[M+H]+	Hydroquinolones	1.77	184.38	433.933
37	9077	7.575	273.076	-1.57465	naringenin	[M+H]+	Flavanones	1.77	9.63	8787.82
38	10919	6.953	303.051	-3.0028	Quercetin	[M+H]+	Flavonols	1.77	29.54	7389.72
39	18987	5.192	433.117	-11.4982	Vitexin	[M+H]+	Flavonoid 8-C-glycosides	1.77	3373.73	2747.94
40	9510	6.582	280.139	-7.38925	2-Methyl-4'-(methylthio)-2-morpholinopropiophenone	[M+H]+	Alkyl-phenylketones	1.77	102.68	764.809
41	11137	11.776	306.166	-8.39421	Buprofezin	[M+H]+	Thiadiazinanes	1.77	48.71	990.306
42	1724	4.747	130.065	-6.91964	Indole-3-carbinol	[M+H-H2O]+	3-alkylindoles	1.77	163.89	139755
43	25044	13.897	546.357	-4.13651	LysoPC(0:0/18:0)	[M+Na]+	2-acyl-sn-glycero-3-phosphocholines	1.77	130.62	2.76905e+06
44	11849	5.66	317.068	-6.18169	Isorhamnetin	[M+H]+	Flavonols	1.76	228.05	4886.77
45	2321	2.654	144.048	-2.22148	4-Methyl-5-thiazoleethanol	[M+H]+	4,5-disubstituted thiazoles	1.76	162.57	3.49332e+06
46	3529	1.375	170.081	3.23374	Pyridoxine	[M+H]+	Pyridoxines	1.76	21.68	37596.3
47	21261	7.161	471.222	-3.50155	low score: atractyloside A	[M+Na]+	Terpene glycosides	1.76	46.88	1.73971e+06
48	9932	5.544	287.058	-12.5412	Kaempferol	[M+H]+	Flavonols	1.76	202.33	3839.71
49	1730	0.976	130.087	-8.45598	Pipecolic acid	[M+H]+	Alpha amino acids	1.76	123.84	59429.4
50	1076	0.987	112.052	-8.56752	Cytosine	[M+H]+	Pyrimidones	1.76	127.09	3.04241e+06
51	541	0.779	96.0445	3.95648	3-Hydroxypyridine	[M+H]+	Hydroxypyridines	1.76	61.8	58079.2
52	13617	6.88	345.098	6.2011	Eupatorin	[M+H]+	7-O-methylated flavonoids	1.75	75.2	765.142
53	2077	1.761	138.091	-4.27255	Tyramine	[M+H]+	Phenethylamines	1.75	47.58	3034.32
54	8947	5.797	271.061	-2.25042	1,3,8-trihydroxy-6-methylanthra-9,10-quinone	[M+H]+	Hydroxyanthraquinones	1.75	28.57	1058.44
55	2332	3.652	144.081	-0.277622	2-Naphthylamine	[M+H]+	Naphthalenes	1.75	258.32	54335.9
56	534	1.302	96.0443	6.3512	3-Hydroxypyridine	[M+H]+	Hydroxypyridines	1.75	24.06	15270.8
57	2689	2.492	152.06	-19.2691	Guanine	[M+H]+	Purines and purine derivatives	1.75	235.7	5.21222e+06
58	6550	11.54	229.088	-10.9129	Benzophenone-3	[M+H]+	Benzophenones	1.75	30.72	1792.05
59	9737	2.489	284.099	-3.41431	Guanosine	[M+H]+	Purine nucleosides	1.74	77.69	1.04441e+06
60	3275	4.776	165.054	4.11984	4-Coumaric acid	[M+H]+	Hydroxycinnamic acids	1.74	5.45	32794.4
61	27882	3.71	611.161	0.899926	Cyanidin-3,5-di-O-glucoside	[M]+	Anthocyanidin-5-O-glycosides	1.74	24.46	3159.2
62	8769	2.047	268.104	1.56655	low score: Adenosine	[M+H]+	Purine nucleosides	1.74	698.25	251304
63	4874	5.307	197.107	-0.710273	Ethylbeta-carboline	[M+H]+	Harmala alkaloids	1.74	26.75	351546
64	1279	2.744	118.065	-7.19947	Norvaline	[M+H]+	L-alpha-amino acids	1.74	35.73	89579.3
65	3484	4.509	169.077	-3.25297	Norharman	[M+H]+	Beta carbolines	1.74	61.54	446955
66	7756	3.974	250.145	-6.95602	4-Coumaroylcholine	[M]+	Coumaric acid esters	1.74	313.11	1.89149e+06
67	10918	5.139	303.051	-2.21086	quercetin	[M+H]+	Flavonols	1.73	154.57	1494.15
68	20208	8.343	453.209	1.41215	low score: NCGC00384740-01_C21H34O9_2(1H)-Azulenone, 6-(beta-D-glucopyranosyloxy)-4,5,6,7,8,8a-hexahydro-5-hydroxy-5-(1-hydroxy-1-methylethyl)-3,8-dimethyl-	[M+Na]+	Terpene glycosides	1.73	7.97	28151.8
69	2071	0.702	138.058	-15.9356	Trigonelline	[M+H]+	Alkaloids and derivatives	1.73	424.36	3.83363e+06
70	10800	4.086	301.072	-6.67619	Diosmetin	[M+H]+	4'-O-methylated flavonoids	1.73	83.39	7361.08
71	2017	1.138	137.046	-2.11608	Hypoxanthine	[M+H]+	Hypoxanthines	1.73	87.81	58019.8
72	5945	4.01	218.081	-2.88885	5,8-dimethoxyquinoline-2-carbaldehyde	[M+H]+	Quinolines and derivatives	1.73	52.83	2884.23
73	1458	1.091	123.055	7.88258	Nicotinamide	[M+H]+	Nicotinamides	1.73	62.05	852625
74	1985	2.754	136.076	-4.70329	2-Aminoacetophenone	[M+H]+	Alkyl-phenylketones	1.73	54.71	16852
75	4223	12.254	184.076	-9.50706	Phosphocholine	[M+H]+	Phosphocholines	1.73	63.03	3.42333e+06
76	5951	3.808	218.081	-4.67718	5,8-dimethoxyquinoline-2-carbaldehyde	[M+H]+	Quinolines and derivatives	1.73	104.48	6174.05
77	23060	9.482	505.337	5.85744	(R)-4-((3R,5R,8R,9S,10S,12S,13R,14S,17R)-3,12-dihydroxy-10,13-dimethylhexadecahydro-1H-cyclopenta[a]phenanthren-17-yl)-N-(pyridin-2-ylmethyl)pentanamide	[M+Na]+	Dihydroxy bile acids, alcohols and derivatives	1.73	356.88	363701
78	18986	4.29	433.114	-7.89636	Apigenin-7-O-glucoside	[M+H]+	Flavonoid-7-O-glycosides	1.72	1029.16	4099.5
79	9046	10.998	272.202	-5.84129	2-nonylquinolin-4(1H)-one	[M+H]+	Hydroquinolones	1.72	63.81	1640.8
80	1282	3.828	118.065	-8.63937	Norvaline	[M+H]+	L-alpha-amino acids	1.72	292.92	60948.8
81	19360	4.583	439.158	-2.02661	NCGC00385086-01_C19H28O10_2-Phenylethyl 2-O-[(2S,3R,4R)-3,4-dihydroxy-4-(hydroxymethyl)tetrahydro-2-furanyl]-beta-D-glucopyranoside	[M+Na]+	O-glycosyl compounds	1.72	250.3	62871.4
82	1217	3.432	116.071	0.516927	low score: Proline	[M+H]+	Proline and derivatives	1.72	49.8	61387.6
83	24553	14.8	535.341	-2.50308	low score: 3-Acetyl-11-keto-beta-boswellic Acid	[M+Na]+	Triterpenoids	1.72	804.34	0
84	21259	7.453	471.221	-1.54917	NCGC00385812-01_C21H36O10_(2E)-3,7-Dimethyl-2,6-octadien-1-yl 6-O-alpha-L-arabinofuranosyl-beta-D-glucopyranoside	[M+Na]+	Terpene glycosides	1.72	55.78	770106
85	9933	3.603	287.061	-4.87703	low score: Fisetin	[M+H]+	Flavonols	1.71	106.24	851.956
86	19941	4.103	449.11	-4.27514	low score: Luteolin-7-glucoside	[M+H]+	Flavonoid-7-O-glycosides	1.71	517.09	66556.9
87	14278	3.285	355.103	-2.56264	Neochlorogenic acid	[M+H]+	Quinic acids and derivatives	1.71	110.35	6.05212e+06
88	12630	3.657	329.091	-12.3372	Bergenin	[M+H]+	Gallic acid and derivatives	1.71	256.48	266.043
89	8944	5.145	271.06	-1.4388	1,3,8-trihydroxy-6-methylanthra-9,10-quinone	[M+H]+	Hydroxyanthraquinones	1.71	37.43	23269.4
90	6198	5.396	223.061	-4.93141	Fraxidin	[M+H]+	Hydroxycoumarins	1.71	80.12	207410
91	9927	6.013	287.055	-4.14556	Kaempferol	[M+H]+	Flavonols	1.71	100.46	22816.9
92	1278	5.59	118.065	-6.94537	Norvaline	[M+H]+	L-alpha-amino acids	1.71	24.66	449327
93	1723	3.409	130.065	-4.92063	Indole-3-carbinol	[M+H-H2O]+	3-alkylindoles	1.71	50.88	470924
94	9930	5.352	287.056	-1.8115	low score: Kaempferol	[M+H]+	Flavonols	1.71	149.44	40028.2
95	21666	5.839	479.124	-10.8324	Isorhamnetin 3-galactoside	[M+H]+	Flavonoid-3-O-glycosides	1.7	426.17	31419.5
96	24177	0.951	527.16	-3.83187	Melezitose	[M+Na]+	Oligosaccharides	1.7	298.69	6.25286e+06
97	19819	4.629	447.129	0	low score: Calycosin-7-O-beta-D-glucoside	[M+H]+	Isoflavonoid O-glycosides	1.7	163.01	13024.4
98	26872	4.562	587.195	-0.306542	NCGC00386010-01_C24H36O15_Benzyl beta-D-glucopyranosyl-(1->2)-[beta-D-xylopyranosyl-(1->6)]-beta-D-glucopyranoside	[M+Na]+	O-glycosyl compounds	1.7	529.09	1788.75
99	1291	0.934	118.087	-3.1333	Valine	[M+H]+	Valine and derivatives	1.7	270.64	1.10631e+06
100	2414	3.872	146.061	-3.42324	Indole-3-carboxyaldehyde	[M+H]+	Indoles	1.7	672.9	14019.6
101	10920	5.517	303.053	-10.0643	quercetin	[M+H]+	Flavonols	1.7	169.44	2650.83
102	9931	7.787	287.057	-7.97756	Kaempferol	[M+H]+	Flavonols	1.7	50.95	3505.89
103	11714	8.919	315.087	-2.31683	NCGC00169297-02!5-hydroxy-2-(4-hydroxyphenyl)-6,7-dimethoxychromen-4-one [IIN-based: Match]	[M+H]+	7-O-methylated flavonoids	1.7	4.61	3182.97
104	3537	11.319	170.096	-0.352741	Diphenylamine	[M+H]+	Aniline and substituted anilines	1.7	7.15	288.895
105	3929	6.632	178.078	0.786174	Anthracene	[M]+	Anthracenes	1.7	22.31	3055.33
106	18120	4.386	419.097	1.90886	low score: Cyanidin-3-O-alpha-arabinopyranoside	[M]+	Flavonoid-3-O-glycosides	1.7	23.04	16190.8
107	9617	1.473	282.12	0.638027	low score: 1-Methyladenosine	[M+H]+	Purine nucleosides	1.69	56.74	54619.6
108	27195	5.542	595.167	-3.69645	NCGC00384538-01!3-[(2S,3R,4R,5R,6S)-4,5-dihydroxy-6-methyl-3-[(2S,3R,4S,5S,6R)-3,4,5-trihydroxy-6-(hydroxymethyl)oxan-2-yl]oxyoxan-2-yl]oxy-5,7-dihydroxy-2-(4-hydroxyphenyl)chromen-4-one	[M+H]+	Flavonoid-3-O-glycosides	1.69	108.99	370.705
109	11848	8.024	317.067	-2.99623	Isorhamnetin	[M+H]+	Flavonols	1.69	48.14	11059.6
110	21126	4.562	469.131	1.17238	NCGC00380366-01_C19H26O12_4-Acetyl-2-hydroxyphenyl 2-O-beta-D-fructofuranosyl-beta-D-xylopyranoside	[M+Na]+	Phenolic glycosides	1.69	138.18	45.1142
111	21035	3.801	467.191	-4.23811	NCGC00385412-01_C21H32O10_2,4-Pentadienoic acid, 5-[(1R,3S,5R,8S)-3-(beta-D-glucopyranosyloxy)-8-hydroxy-1,5-dimethyl-6-oxabicyclo[3.2.1]oct-8-yl]-3-methyl-, (2Z,4E)-	[M+Na]+	Abscisic acids and derivatives	1.69	105.62	1.09628e+06
112	895	3.155	107.049	8.59411	BENZALDEHYDE	[M+H]+	Benzoyl derivatives	1.69	6.97	171063
113	19939	4.669	449.109	-1.49185	Isoorientin	[M+H]+	Flavonoid C-glycosides	1.69	592.28	5970.81
114	10797	6.057	301.071	-0.597866	Chrysoeriol	[M+H]+	3'-O-methylated flavonoids	1.69	32.24	35796.4
115	10799	4.672	301.071	-3.42113	Diosmetin	[M+H]+	4'-O-methylated flavonoids	1.69	38.07	8949.76
116	8200	0.759	258.111	-0.697375	sn-Glycero-3-phosphocholine	[M]+	Glycerophosphocholines	1.69	38.92	2.10951e+06
117	12758	7.872	331.084	-9.84653	Tricin	[M+H]+	3'-O-methylated flavonoids	1.68	22.88	16861.2
118	10073	5.99	289.071	-4.22043	Dihydroluteolin	[M+H]+	Flavanones	1.68	50.95	957711
119	4511	3.692	190.05	0.578795	Kynurenic Acid	[M+H]+	Quinoline carboxylic acids	1.68	54.45	37930.6
120	11951	4.731	319.045	-1.81793	Myricetin	[M+H]+	Flavonols	1.68	141.65	1552.38
121	23821	12.459	520.347	-11.4925	LPC 18:2	[M+H]+	1-acyl-sn-glycero-3-phosphocholines	1.68	568.91	0
122	16694	6.105	395.207	-7.79344	NCGC00384741-01_C19H32O7_2-Cyclohexen-1-one, 3-[3-(beta-D-glucopyranosyloxy)butyl]-2,4,4-trimethyl-	[M+Na]+	Fatty acyl glycosides of mono- and disaccharides	1.68	58.33	26704.4
123	27198	5.4	595.172	-10.9717	NCGC00384791-01!7-[4,5-dihydroxy-6-(hydroxymethyl)-3-[(2S,3R,4R,5R,6S)-3,4,5-trihydroxy-6-methyloxan-2-yl]oxyoxan-2-yl]oxy-2-(3,4-dihydroxyphenyl)-5-hydroxychromen-4-one	[M+H]+	Flavonoid-7-O-glycosides	1.68	88.5	1329.71
124	17647	4.144	411.128	-3.77013	low score: NCGC00381280-01_C17H24O10_Phenyl 6-O-[(2R,3R,4R)-3,4-dihydroxy-4-(hydroxymethyl)tetrahydro-2-furanyl]-beta-D-glucopyranoside	[M+Na]+	Phenolic glycosides	1.68	172.02	26942.5
125	10798	3.766	301.071	-2.92291	Isokaempferide	[M+H]+	3-O-methylated flavonoids	1.68	17.73	3441.78
126	15606	4.471	377.146	0.344694	RIBOFLAVIN	[M+H]+	Flavins	1.68	62.21	4695.86
127	7593	5.503	247.108	1.17358	N-Acetyltryptophan	[M+H]+	N-acyl-alpha amino acids	1.68	7.48	260980
128	21037	10.897	467.195	-2.22606	NCGC00169629-02_C27H28N2O4_Benzenepropanamide, N-[2-(acetyloxy)-1-(phenylmethyl)ethyl]-alpha-(benzoylamino)-	[M+Na]+	Phenylalanine and derivatives	1.68	21.55	4491.68
129	3778	0.635	175.119	0.513936	Arginine	[M+H]+	L-alpha-amino acids	1.68	41.44	36470.7
130	10801	4.911	301.075	-17.3382	Diosmetin	[M+H]+	4'-O-methylated flavonoids	1.68	100.97	6577.16
131	9410	14.412	278.213	-5.13997	low score: 2-Ethylhexyl 4-(dimethylamino)benzoate	[M+H]+	Benzoic acid esters	1.68	30.66	20989.1
132	10917	4.63	303.05	-4.75171	Quercetin	[M+H]+	Flavonols	1.68	62.67	2936.31
133	11850	5.837	317.073	-8.64162	Isorhamnetin	[M+H]+	Flavonols	1.67	74.2	44233.4
134	11719	3.069	315.106	-3.39569	(3R)-4,4-dimethyl-3-[(2S,3R,4S,5S,6R)-3,4,5-trihydroxy-6-(hydroxymethyl)oxan-2-yl]oxyoxolan-2-one	[M+Na]+	Fatty acyl glycosides of mono- and disaccharides	1.67	123.94	13596.2
135	12335	4.672	325.07	-1.29203	5,7-dihydroxy-2-(3-hydroxy-4-methoxyphenyl)-2,3-dihydro-4H-chromen-4-one	[M+Na]+	4'-O-methylated flavonoids	1.67	11.63	607.71
136	20785	0.79	463.123	-0.798924	Peonidin-3-O-glucoside	[M]+	Anthocyanidin-3-O-glycosides	1.67	131.85	4218.71
137	22815	5.79	501.102	-3.47236	Isorhamnetin-3-O-beta-D-Glucoside	[M+Na]+	Flavonoid-3-O-glycosides	1.67	275.28	11769.7
138	14179	7.974	353.231	-4.84105	low score: (Z)-5,8,11-trihydroxyoctadec-9-enoic acid	[M+Na]+	Long-chain fatty acids	1.67	87.71	79262.6
139	18983	5.87	433.113	-0.34633	genistin	[M+H]+	Isoflavonoid O-glycosides	1.67	10.32	1780.2
140	3277	3.409	165.055	3.75632	4-Coumaric acid	[M+H]+	Hydroxycinnamic acids	1.67	9.72	348729
141	8814	7.689	269.046	15.6476	3,9-dihydroxy-6H-[1]benzofuro[3,2-c]chromen-6-one	[M+H]+	Coumestans	1.67	13.86	1729.78
142	9804	5.673	285.083	-13.3647	low score: Diazepam	[M+H]+	1,4-benzodiazepines	1.67	61.91	70936.7
143	18576	14.55	426.306	-13.2301	low score: Jervine	[M+H]+	Jerveratrum-type alkaloids	1.67	404.82	2889.14
144	9106	6.771	273.181	-5.16143	low score: Sclareolide	[M+Na]+	Naphthofurans	1.67	44.66	4016.43
145	905	3.435	107.051	-4.95096	BENZALDEHYDE	[M+H]+	Benzoyl derivatives	1.67	79.37	1.04641e+06
146	19940	0.785	449.109	-3.60716	low score: Cyanidin-3-O-galactoside	[M]+	Anthocyanidin-3-O-glycosides	1.67	422.73	6552.05
147	4820	6.791	196.076	-0.612009	low score: Acridinone	[M+H]+	Acridines	1.67	379.48	5555.18
148	7427	0.983	244.093	0.122904	low score: Cytidine	[M+H]+	Pyrimidine nucleosides	1.67	72.9	235618
149	1075	0.712	112.051	2.40961	Cytosine	[M+H]+	Pyrimidones	1.67	44.87	2.30756e+06
150	11716	5.854	315.091	-2.69764	low score: 7,8-dihydroxy-5,6-dimethoxy-2-phenyl-4H-chromen-4-one	[M+H]+	6-O-methylated flavonoids	1.66	41.92	4302.87
151	20906	5.286	465.106	-7.28871	Isoquercetin	[M+H]+	Flavonoid-3-O-glycosides	1.66	582.24	49766.1
152	27883	5.142	611.161	-2.40526	NCGC00160628-06!2-(3,4-dihydroxyphenyl)-5,7-dihydroxy-3-[(2S,3R,4S,5S,6R)-3,4,5-trihydroxy-6-[[(2R,3R,4R,5R,6S)-3,4,5-trihydroxy-6-methyloxan-2-yl]oxymethyl]oxan-2-yl]oxychromen-4-one	[M+H]+	Flavonoid-3-O-glycosides	1.66	305.19	1275.16
153	10909	5.157	303.014	-12.3758	Ellagic acid	[M+H]+	Hydrolyzable tannins	1.66	12.46	0
154	17793	5.074	413.219	-10.4062	NCGC00380380-01_C19H34O8_6-Hydroxy-3-[(1E)-3-hydroxy-1-buten-1-yl]-2,4,4-trimethylcyclohexyl beta-D-glucopyranoside	[M+Na]+	Terpene glycosides	1.66	223.4	82412.7
155	13668	14.453	345.243	-9.38478	low score: Darutigenol	[M+Na]+	Diterpenoids	1.66	126.99	50725.6
156	5628	5.037	211.146	-9.37749	Cyclo(Leu-Pro)	[M+H]+	Alpha amino acids and derivatives	1.66	198.46	103807
157	20200	5.134	453.174	-8.16471	low score: 5-O-methylvisammioside	[M+H]+	Furanochromones	1.66	307.04	28163.1
158	13486	10.097	343.119	-3.03103	zapotin	[M+H]+	6-O-methylated flavonoids	1.66	87.62	1105.32
159	20787	6.056	463.124	-1.79218	Peonidin-3-O-glucoside	[M]+	Anthocyanidin-3-O-glycosides	1.66	87.84	52070.1
160	4219	12.868	184.074	-0.651912	Phosphocholine	[M+H]+	Phosphocholines	1.66	38.07	3.00738e+06
161	10676	7.749	299.091	-0.300911	4',7-Dimethoxy-3-hydroxyflavone	[M+H]+	Flavonols	1.66	18.78	559.265
162	11648	6.406	314.139	0.986824	NCGC00169550-02!(E)-3-(4-hydroxy-3-methoxyphenyl)-N-[2-(4-hydroxyphenyl)ethyl]prop-2-enamide [IIN-based: Match]	[M+H]+	Hydroxycinnamic acids and derivatives	1.66	15.75	5267.12
163	13174	11.359	337.24	-11.4163	low score: NCGC00381425-01!8-hydroxy-8-(3-octyloxiran-2-yl)octanoic acid [IIN-based on: CCMSLIB00000846585]	[M+Na]+	Lineolic acids and derivatives	1.66	555.33	2.91358e+06
164	15851	11.625	381.131	-3.46339	low score: 3-(3,4-dihydro-2H-benzo[b][1,4]dioxepin-7-yl)-2,8-dimethyl-4-oxo-4H-chromen-7-yl acetate	[M+H]+	Isoflavones	1.66	24.12	351.832
165	5946	2.702	218.081	-3.4391	5,8-dimethoxyquinoline-2-carbaldehyde	[M+H]+	Quinolines and derivatives	1.66	24.99	805.012
166	9928	0.776	287.055	-1.07993	low score: Luteolin	[M+H]+	Flavones	1.66	78.34	2417.24
167	8249	10.757	259.097	1.27365	NCGC00168976-02!5-methoxy-2,2-dimethylpyrano[3,2-g]chromen-8-one [IIN-based: Match]	[M+H]+	Linear pyranocoumarins	1.66	17.39	1626.01
168	9799	4.629	285.076	14.7678	5-hydroxy-2-(4-hydroxyphenyl)-7-methoxy-4H-chromen-4-one	[M+H]+	7-O-methylated flavonoids	1.66	14.04	7491.07
169	18984	0.758	433.113	-5.01026	Apigenin-7-O-glucoside	[M+H]+	Flavonoid-7-O-glycosides	1.65	36.07	5659.47
170	9805	2.665	285.083	-1.26279	XANTHOSINE	[M+H]+	Purine nucleosides	1.65	31.01	392986
171	20789	3.759	463.125	-1.25236	Chrysoeriol 7-O-glucoside	[M+H]+	Flavonoid-7-O-glycosides	1.65	344.38	23833.7
172	24907	4.872	543.242	-1.12289	low score: NCGC00384905-01_C24H40O12_(2R,3E)-4-[(1S,6R)-1-Hydroxy-2,2,6-trimethyl-4-oxocyclohexyl]-3-buten-2-yl 6-O-beta-D-xylopyranosyl-beta-D-glucopyranoside	[M+Na]+	Fatty acyl glycosides of mono- and disaccharides	1.65	49.79	1.10674e+06
173	28141	5.544	617.148	3.15969	low score: 5,7-dihydroxy-2-(2-hydroxyphenyl)-3-(((2R,3S,4R,5R,6S)-3,4,5-trihydroxy-6-((((2R,3S,4S,5S,6S)-3,4,5-trihydroxy-6-methyltetrahydro-2H-pyran-2-yl)oxy)methyl)tetrahydro-2H-pyran-2-yl)oxy)-4H-chromen-4-on e	[M+Na]+	Flavonoid-3-O-glycosides	1.65	131.23	1810.35
174	4082	3.865	181.05	7.73262	Caffeic acid	[M+H]+	Hydroxycinnamic acids	1.65	12.91	990607
175	27790	5.988	609.187	-10.0134	NCGC00168946-02!5-hydroxy-2-(4-methoxyphenyl)-3-[(2S,3R,4S,5S,6R)-3,4,5-trihydroxy-6-(hydroxymethyl)oxan-2-yl]oxy-7-[(2S,3R,4R,5R,6S)-3,4,5-trihydroxy-6-methyloxan-2-yl]oxychromen-4-one	[M+H]+	Flavonoid-7-O-glycosides	1.65	648.71	2404.52
176	28760	5.14	633.143	-1.05821	RUTOSIDE (rutin)	[M+Na]+	Flavonoid-3-O-glycosides	1.65	268.28	1237.82
177	21987	3.117	485.163	0.185505	NCGC00381226-01_C20H30O12_Hexopyranoside, 3,4-dimethoxyphenyl 6-O-(6-deoxy-alpha-L-mannopyranosyl)-	[M+Na]+	Phenolic glycosides	1.65	90.42	3280.59
178	6812	9.376	233.154	-3.08809	(+)-Costunolide	[M+H]+	Germacranolides and derivatives	1.65	84.43	6155.23
179	1454	1.515	123.044	6.25787	4-HYDROXYBENZALDEHYDE	[M+H]+	Hydroxybenzaldehydes	1.65	84.8	319609
180	23953	13.13	522.361	-9.70602	LPC 18:1	[M+H]+	1-acyl-sn-glycero-3-phosphocholines	1.65	468.23	2.50154e+06
181	19943	5.701	449.113	-10.9328	Kaempferol-3-glucoside	[M+H]+	Flavonoid-3-O-glycosides	1.65	65.09	1001.79
182	900	4.154	107.049	8.03363	BENZALDEHYDE	[M+H]+	Benzoyl derivatives	1.65	39.96	15988.6
183	15594	3.864	377.09	0.742528	(1S,3R,4R,5R)-3-{[(2E)-3-(3,4-dihydroxyphenyl)-2-propenoyl]oxy}-1,4,5-trihydroxycyclohexanecarboxylic acid	[M+Na]+	Quinic acids and derivatives	1.65	530.89	1.44839e+07
184	27908	5.096	611.311	-1.99571	low score: Isoliensinine	[M+H]+	Benzylisoquinolines	1.65	34.83	5116.67
185	26528	5.827	579.172	-1.05323	NCGC00178013-03!7-[(2S,3R,4S,5S,6R)-4,5-dihydroxy-6-(hydroxymethyl)-3-[(2S,3R,4R,5R,6S)-3,4,5-trihydroxy-6-methyloxan-2-yl]oxyoxan-2-yl]oxy-5-hydroxy-2-(4-hydroxyphenyl)chromen-4-one	[M+H]+	Flavonoid-7-O-glycosides	1.65	419.69	1840.05
186	5299	3.424	206.045	0.533864	Xanthurenic Acid	[M+H]+	Quinoline carboxylic acids	1.65	10.8	7292.49
187	12337	5.969	325.071	-2.06109	low score: Sterigmatocystin	[M+H]+	Sterigmatocystins	1.64	43.28	5677.9
188	11117	2.494	306.081	0.686093	low score: GUANOSINE	[M+Na]+	Purine nucleosides	1.64	27.04	140118
189	11264	3.157	308.091	0.77899	Glutathione	[M+H]+	Peptides	1.64	59.47	3052.49
190	25144	6.334	549.159	1.76633	low score: Puerarin 6''-O-xyloside	[M+H]+	Isoflavonoid C-glycosides	1.64	180.62	1367.79
191	22102	5.274	487.215	-0.55417	NCGC00385425-01_C21H36O11_	[M+Na]+	O-glycosyl compounds	1.64	24.72	1.90873e+06
192	6055	3.047	220.118	-0.499732	Pantothenate	[M+H]+	Secondary alcohols	1.64	34.29	280305
193	9803	6.863	285.076	12.4176	calycosin	[M+H]+	3'-hydroxy,4'-methoxyisoflavonoids	1.64	48.17	1311.17
194	11323	6.42	309.076	-7.08568	low score: oxyimperatorin	[M+Na]+	Psoralens	1.64	11.75	745.964
195	14184	9.175	353.234	-14.9478	low score: (Z)-5,8,11-trihydroxyoctadec-9-enoic acid	[M+Na]+	Long-chain fatty acids	1.64	211.71	1.05474e+06
196	4772	5.214	195.066	-6.20308	Ferulic acid	[M+H]+	Hydroxycinnamic acids	1.64	51.04	12810.1
197	15766	10.572	379.246	-0.342786	Lagochilin	[M+Na]+	null	1.64	26.74	4667.09
198	30921	12.333	701.378	2.86578	low score: Cimiracemoside D	[M+Na]+	Cucurbitacin glycosides	1.64	686.84	2.02994e+06
199	14185	9.411	353.235	-17.3542	low score: (Z)-5,8,11-trihydroxyoctadec-9-enoic acid	[M+Na]+	Long-chain fatty acids	1.64	120.52	1.68892e+06
200	33403	10.029	819.456	-6.85826	low score: NCGC00385302-01_C42H68O14_(3beta,5xi,9xi)-3-{[2-O-(beta-D-Glucopyranosyl)-beta-D-glucopyranosyl]oxy}-23-hydroxyolean-12-en-28-oic acid	[M+Na]+	Triterpene saponins	1.64	1125.36	1213.11
201	8226	11.819	258.243	-2.71063	low score: Lauric isopropanolamide	[M+H]+	N-acyl amines	1.64	68.15	454.617
202	5846	3.737	216.088	-1.48088	Kinetin	[M+H]+	6-alkylaminopurines	1.64	65.61	7634.07
203	6926	4.651	235.181	-0.977972	low score: Lidocaine	[M+H]+	m-Xylenes	1.64	10.44	8438.72
204	8943	0.79	271.06	-0.110677	3,7,4'-Trihydroxyflavone	[M+H]+	Flavonols	1.64	11.94	645.848
205	27906	10.6	611.305	7.49211	low score: Isoliensinine	[M+H]+	Benzylisoquinolines	1.64	7.25	3261.05
206	13136	11.56	337.106	10.412	4'-hydroxy-2',4,6'-trimethoxychalcone	[M+Na]+	Cinnamylphenols	1.64	23.79	9653.11
207	20904	5.144	465.103	0	Isoquercetin	[M+H]+	Flavonoid-3-O-glycosides	1.63	57.28	979.759
208	19821	3.325	447.148	-3.01914	NCGC00381133-01_C17H28O12_	[M+Na]+	Saccharolipids	1.63	340.11	2594.83
209	20192	3.921	453.137	0.463436	low score: NCGC00385160-01_C19H26O11_1,5-Anhydro-2-O-(6-O-benzoyl-alpha-D-galactopyranosyl)-D-glucitol	[M+Na]+	O-glycosyl compounds	1.63	68.82	13258.9
210	8767	1.401	268.104	0.447588	low score: Adenosine	[M+H]+	Purine nucleosides	1.63	21.35	60325.5
211	8830	9.395	269.115	17.613	low score: desmotroposantonin	[M+Na]+	Naphthofurans	1.63	64.14	1424.99
212	16822	6.974	397.184	-2.16525	NCGC00380210-01_C18H30O8_Cyclopentaneacetic acid, 3-(hexopyranosyloxy)-2-[(2Z)-2-penten-1-yl]-	[M+Na]+	Fatty acyl glycosides of mono- and disaccharides	1.63	98.64	629883
213	5847	8.53	216.101	0.370197	Atrazine	[M+H]+	Chloro-s-triazines	1.63	9.74	1193.9
214	1718	2.902	130.065	0.9995	low score: Quinoline	[M+H]+	Quinolines and derivatives	1.63	54.33	72035.9
215	18160	13.71	419.28	-7.13132	low score: NCGC00347722-02!(2Z)-2-[(E)-6-(hydroxymethyl)-2,4,8,10-tetramethyldodec-2-enylidene]-4-methylpentanedioic acid [IIN-based on: CCMSLIB00000847318]	[M+Na]+	Acyclic diterpenoids	1.63	102.96	33697.6
216	19942	4.859	449.111	-5.98965	Homoorientin	[M+H]+	Flavonoid C-glycosides	1.63	375.15	5829.15
217	2863	4.176	156.08	2.11429	2-Phenylpyridine	[M+H]+	Phenylpyridines	1.63	17.71	45316
218	25246	6.884	551.262	2.2131	NCGC00384721-01!(3aR,6R,7aR)-6-methyl-3-methylidene-6-(4-oxopentyl)-3a,4,7,7a-tetrahydro-1-benzofuran-2,5-dione [IIN-based on: CCMSLIB00000847575]	[2M+Na]+	Benzofurans	1.63	39.03	2826.98
219	903	5.022	107.049	6.07193	low score: BENZALDEHYDE	[M+H]+	Benzoyl derivatives	1.63	111.41	144265
220	19944	3.495	449.116	-15.4306	Luteolin 7-O-glucoside	[M+H]+	Flavonoid-7-O-glycosides	1.62	1398.64	1650.51
221	20301	0.69	455.116	-13.7989	Asperulosidic acid	[M+Na]+	Iridoid O-glycosides	1.62	51.5	391550
222	11561	10.103	313.108	5.97234	2-(3,4-dimethoxyphenyl)-7-methoxy-4H-chromen-4-one	[M+H]+	7-O-methylated flavonoids	1.62	183.42	1538.2
223	27911	5.621	611.313	-4.18773	low score: Isoliensinine	[M+H]+	Benzylisoquinolines	1.62	41.5	1532.6
224	19934	5.838	449.108	3.27315	Luteolin 7-O-glucoside	[M+H]+	Flavonoid-7-O-glycosides	1.62	34.55	9916.44
225	9926	4.907	287.055	-4.04105	low score: Kaempferol	[M+H]+	Flavonols	1.62	77.8	3166.96
226	20810	5.86	463.216	-1.51118	NCGC00384694-01_C19H36O11_beta-D-Glucopyranoside, 3-ethyl-4-hydroxy-4-methylpentyl 6-O-[(2S,3R,4R)-tetrahydro-3,4-dihydroxy-4-(hydroxymethyl)-2-furanyl]-	[M+Na]+	Fatty acyl glycosides of mono- and disaccharides	1.62	33.04	7010.76
227	9485	11.375	279.238	-17.4764	NCGC00381425-01!8-hydroxy-8-(3-octyloxiran-2-yl)octanoic acid [IIN-based on: CCMSLIB00000846585]	[M-2H2O+H]+	Lineolic acids and derivatives	1.62	998.49	3.66666e+06
228	8737	6.192	267.16	-3.89282	Sambucinol	[M+H]+	Oxepanes	1.62	88.19	22233.4
229	8197	12.453	258.11	1.66595	low score: sn-Glycero-3-phosphocholine	[M]+	Glycerophosphocholines	1.62	7.97	202452
230	4052	0.716	180.104	-9.82777	(+/-) Salsolinol	[M+H]+	Tetrahydroisoquinolines	1.62	125.78	13496.1
231	10930	7.803	303.087	-1.81466	Hesperetin	[M+H]+	4'-O-methylated flavonoids	1.62	33.27	17136
232	13485	9.82	343.118	-1.16578	zapotin	[M+H]+	6-O-methylated flavonoids	1.62	16.15	318.875
233	4206	2.422	184.06	4.12907	4-Pyridoxate	[M+H]+	Pyridinecarboxylic acids	1.62	7.69	2401.79
234	17550	5.996	409.184	-10.2889	2-(5-methoxy-4,8,8-trimethyl-2-oxo-2,8,9,10-tetrahydropyrano[2,3-f]chromen-3-yl)-N-(pyridin-2-yl)acetamide	[M+H]+	Angular pyranocoumarins	1.62	31.84	12205.6
235	1443	3.426	123.044	8.69601	low score: 4-HYDROXYBENZALDEHYDE	[M+H]+	Hydroxybenzaldehydes	1.62	42.29	37952.6
236	9827	6.625	285.131	-5.05033	3-Hexen-1-ol O-b-D-glucopyranoside	[M+Na]+	Fatty acyl glycosides of mono- and disaccharides	1.62	42.53	3712.43
237	21997	6.165	485.2	-2.63809	NCGC00385388-01_C21H34O11_(1R,4S,7S,8S,9R,12E,20R,21R,22S,23S)-7,8,21,22,23-Pentahydroxy-12,16-dimethyl-3,5,10,19,24-pentaoxatricyclo[18.3.1.0~4,9~]tetracos-12-en-11-one	[M+Na]+	Disaccharides	1.62	386.56	4769.28
238	6019	12.765	219.175	-1.82503	Nootkatone	[M+H]+	Eremophilane, 8,9-secoeremophilane and furoeremophilane sesquiterpenoids	1.62	13.02	3318.73
239	11949	5.158	319.045	-0.376123	Myricetin	[M+H]+	Flavonols	1.62	46.83	711.823
240	2381	3.652	145.065	1.65443	low score: 2-Naphthalenol	[M+H]+	Naphthols and derivatives	1.61	24.4	6652.23
241	18988	3.834	433.118	-15.5849	Apigenin-7-O-glucoside	[M+H]+	Flavonoid-7-O-glycosides	1.61	293.19	21188.5
242	6860	5.273	234.149	-0.427079	low score: Metolachlor morpholinone	[M+H]+	Phenylmorpholines	1.61	85.04	1723.11
243	17922	4.911	415.231	5.58722	low score: Tentoxin	[M+H]+	Oligopeptides	1.61	55.51	159152
244	22398	6.081	493.134	-0.446126	low score: 7-hydroxy-2-(4-hydroxy-3,5-dimethoxyphenyl)-5-[(2S,3R,4S,5S,6R)-3,4,5-trihydroxy-6-(hydroxymethyl)oxan-2-yl]oxychromen-4-one	[M+H]+	Flavonoid O-glycosides	1.61	39.51	11792
245	25354	10.086	553.3	-0.216881	low score: Kukoamine A	[M+Na]+	Catechols	1.61	61.39	381.438
246	1453	1.434	123.044	5.85153	Benzoic acid	[M+H]+	Benzoic acids	1.61	89.47	324388
247	1811	1.185	132.104	-15.8968	Isoleucine	[M+H]+	Isoleucine and derivatives	1.61	575.59	252912
248	1101	0.977	113.034	4.42341	low score: URACIL	[M+H]+	Pyrimidones	1.61	33.48	14443.9
249	11736	4.406	315.183	-8.34444	low score: Magnocurarine	[M+H]+	Benzylisoquinolines	1.61	45.06	7902.83
250	3811	3.049	176.071	2.72617	3-Indoleacetic acid	[M+H]+	Indole-3-acetic acid derivatives	1.61	71.95	2508.68
251	5627	4.807	211.145	-7.0568	Cyclo(Leu-Pro)	[M+H]+	Alpha amino acids and derivatives	1.61	172.04	153915
252	9962	3.877	287.128	6.79135	9-hydroxyparthenolide	[M+Na]+	Germacranolides and derivatives	1.61	35.58	882.183
253	23380	10.543	511.347	-14.2567	asiatic acid	[M+Na]+	Triterpenoids	1.61	1379.41	2237.62
254	16824	9.751	397.185	-11.5313	low score: 14,15beta-Dihydroxyklaineanone	[M+H]+	Quassinoids	1.61	187.44	7189.34
255	16436	5.035	391.1	-1.1506	low score: 3-O-Caffeoylquinic acid methyl ester	[M+Na]+	Quinic acids and derivatives	1.61	207.35	1.15833e+06
256	11198	2.974	307.081	-0.48847	Epigallocatechin	[M+H]+	Epigallocatechins	1.61	74.56	4495.73
257	14664	12.691	361.202	-10.1329	low score: Pesticide4_Piperonyl butoxide_C19H30O5_Butacide	[M+Na]+	Benzodioxoles	1.61	38.78	2427.32
258	2331	8.052	144.081	-0.208217	2-Naphthylamine	[M+H]+	Naphthalenes	1.61	15.6	225100
259	2367	0.721	145.029	10.2048	low score: Benzoic acid	[M+Na]+	Benzoic acids	1.61	15.51	365616
260	3604	3.132	172.039	19.2975	low score: p-Toluenesulfonamide	[M+H]+	P-toluenesulfonamides	1.61	182.05	89216.9
261	24271	6.066	529.265	-5.78164	NCGC00386012-01_C24H42O11_beta-D-Glucopyranoside, (1S,4R,5R)-4-[(1E,3R)-3-hydroxy-1-buten-1-yl]-3,3,5-trimethylcyclohexyl 6-O-[(2R,3R,4R)-tetrahydro-3,4-dihydroxy-4-(hydroxymethyl)-2-furanyl]-	[M+Na]+	Terpene glycosides	1.6	166.01	26976.5
262	27441	4.09	601.131	-1.1312	Vitexin 2''-O-p-coumarate	[M+Na]+	Flavonoid 8-C-glycosides	1.6	158.95	1492.39
263	2424	0.982	146.093	4.03852	4-Guanidinobutyric acid	[M+H]+	Gamma amino acids and derivatives	1.6	61.25	116777
264	1099	1.543	113.034	6.1043	URACIL	[M+H]+	Pyrimidones	1.6	34.64	677344
265	24174	8.253	527.156	-2.31431	low score: Flavone base + 3O, 2MeO, O-guaiacylglycerol	[M+H]+	3'-O-methylated flavonoids	1.6	397.04	4102.2
266	21664	5.665	479.119	-0.396561	Isorhamnetin-3-glucoside	[M+H]+	Flavonoid-3-O-glycosides	1.6	74.44	1235.57
267	24047	13.134	524.366	10.7176	LysoPC(0:0/18:0)	[M+H]+	2-acyl-sn-glycero-3-phosphocholines	1.6	444.51	4.23996e+06
268	2329	6.034	144.081	0.555244	2-Naphthylamine	[M+H]+	Naphthalenes	1.6	13.96	129941
269	16481	12.311	391.246	-16.6138	low score: Periplogenin	[M+H]+	Cardenolides and derivatives	1.6	79.48	1.1104e+06
270	10694	4.081	299.154	18.4517	low score: 6-Shogaol	[M+Na]+	Shogaols	1.6	14.68	19644.9
271	30473	13.069	685.394	-5.79232	Acetylcimigenol arabinoside	[M+Na]+	Cycloartanols and derivatives	1.6	263.3	261888
272	11197	3.631	307.081	0.293082	low score: Epigallocatechin	[M+H]+	Epigallocatechins	1.6	44.68	20088.3
273	17666	4.569	411.2	-1.99417	NCGC00385777-01_C19H32O8_(2R)-4-[(1S)-1-Hydroxy-2,6,6-trimethyl-4-oxo-2-cyclohexen-1-yl]-2-butanyl beta-D-glucopyranoside	[M+Na]+	Fatty acyl glycosides of mono- and disaccharides	1.6	82.69	75195.2
274	10345	11.224	293.212	-3.64925	NCGC00386020-01_C18H28O3_8-{(1S,5R)-4-Oxo-5-[(2Z)-2-penten-1-yl]-2-cyclopenten-1-yl}octanoic acid	[M+H]+	Prostaglandins and related compounds	1.6	14.4	44748.1
275	23379	13.202	511.34	-0.528024	low score: Alisol F	[M+Na]+	Triterpenoids	1.6	311.5	0
276	1713	3.703	130.05	1.2303	low score: 5-OXO-L-PROLINE	[M+H]+	Alpha amino acids and derivatives	1.6	21.06	6614.06
277	4659	3.668	193.05	1.9684	Scopoletin	[M+H]+	7-hydroxycoumarins	1.6	73.34	4708.05
278	11339	9.669	309.132	-6.53447	low score: Toddalolactone	[M+H]+	Coumarins and derivatives	1.6	52.33	4230.55
279	20368	3.02	456.163	-6.16012	low score: N-(2-(2-(2-hydroxy-5-oxo-4,5-dihydro-3H-benzo[e][1,4]diazepin-3-yl)acetamido)ethyl)-1-methyl-1H-indole-2-carboxamide	[M+Na]+	Indolecarboxamides and derivatives	1.6	57.31	284.078
280	7327	8.685	242.144	-3.55161	Terbutryn	[M+H]+	Methylthio-s-triazines	1.6	53.77	1476.72
281	11405	8.186	310.217	-0.193413	low score: Benproperine	[M+H]+	Diphenylmethanes	1.6	14.12	10832.5
282	14275	0.795	355.102	0.281609	Neochlorogenic acid	[M+H]+	Quinic acids and derivatives	1.6	9.42	223465
283	15847	3.995	381.116	0.314865	NCGC00380819-01_C16H22O9_	[M+Na]+	Phenolic glycosides	1.6	17.23	10748.2
284	2014	5.402	137.046	1.8242	HYPOXANTHINE	[M+H]+	Hypoxanthines	1.6	6.64	6756.49
285	13166	7.733	337.235	2.96528	low score: NCGC00381425-01!8-hydroxy-8-(3-octyloxiran-2-yl)octanoic acid [IIN-based on: CCMSLIB00000846585]	[M+Na]+	Lineolic acids and derivatives	1.6	13.19	1815.66
286	901	4.677	107.049	7.28631	low score: BENZALDEHYDE	[M+H]+	Benzoyl derivatives	1.6	42.31	180325
287	13813	1.005	348.071	-0.373488	Adenosine Monophosphate	[M+H]+	null	1.59	69.51	291816
288	15489	3.977	375.119	3.67882	3-(3,4-dihydro-2H-benzo[b][1,4]dioxepin-7-yl)-7-ethoxy-2-methyl-4H-chromen-4-one	[M+Na]+	Isoflavones	1.59	10.99	3905.13
289	27807	4.988	609.297	-10.8159	low score: Fangchinoline	[M+H]+	Lignans, neolignans and related compounds	1.59	188.9	1125.8
290	11735	2.752	315.18	-1.17393	low score: Magnocurarine	[M+H]+	Benzylisoquinolines	1.59	16.87	723.215
291	10885	4.578	302.175	-0.595681	Dihydrocodeine	[M+H]+	Morphinans	1.59	35.83	1611.86
292	11847	6.148	317.066	12.5209	Isorhamnetin	[M+H]+	Flavonols	1.59	28.39	12706.8
293	9747	6.445	284.133	-10.453	low score: Paprazine	[M+H]+	Coumaric acids and derivatives	1.59	275.2	1833.71
294	23883	7.561	521.272	-0.709802	low score: NCGC00385789-01_C26H42O9_5,6,16-Trihydroxygrayanotox-10-en-3-yl hexopyranoside	[M+Na]+	O-glycosyl compounds	1.59	49.25	684391
295	17268	4.583	405.173	-7.77451	low score: 7-(4-hydroxyphenyl)-2,2,10,10-tetramethyl-11,12-dihydro-2H-dipyrano[2,3-f:2',3'-h]chromen-8(10H)-one	[M+H]+	6-prenylated isoflavanones	1.59	21.21	181837
296	9080	11.939	273.091	-4.35754	low score: alpha-Naphthoflavone	[M+H]+	Flavones	1.59	12.69	26072.3
297	14178	9.291	353.231	-4.04836	low score: (Z)-5,8,11-trihydroxyoctadec-9-enoic acid	[M+Na]+	Long-chain fatty acids	1.59	64.38	259464
298	14904	7.766	365.196	-6.0242	low score: NCGC00169827-03!(2E,4E)-12-hydroxy-13-(hydroxymethyl)-3,5,7-trimethyltetradeca-2,4-dienedioic acid [IIN-based on: CCMSLIB00000847643]	[M+Na]+	Long-chain fatty acids	1.59	50.66	54538.6
299	1722	5.132	130.065	-4.30555	Indole-3-carbinol	[M+H-H2O]+	3-alkylindoles	1.59	15.63	68778.8
300	1986	1.48	136.076	-3.67443	low score: 2-Phenylacetamide	[M+H]+	Phenylacetamides	1.59	288.83	809016
301	2386	1.633	145.065	-0.137869	low score: 2-Naphthalenol	[M+H]+	Naphthols and derivatives	1.59	93.16	4904.71
302	22537	13.511	495.345	-0.504699	low score: Saikogenin D	[M+Na]+	Triterpenoids	1.59	190.78	5536.98
303	10915	6.803	303.05	1.91387	Quercetin	[M+H]+	Flavonols	1.59	140.64	945.926
304	13716	13.737	346.272	5.19819	low score: Himbacine	[M+H]+	Naphthofurans	1.59	40.73	888201
305	13785	12.18	347.22	6.9408	low score: Calycanthine	[M+H]+	Aminoquinolines and derivatives	1.59	11.48	68905
306	17662	4.433	411.199	0.753893	low score: NCGC00380213-01_C19H32O8_2-Butanone, 4-[3-(beta-D-glucopyranosyloxy)-4-hydroxy-2,6,6-trimethyl-1-cyclohexen-1-yl]-	[M+Na]+	Terpene glycosides	1.59	46.75	41206.1
307	15591	4.306	377.084	-11.5625	Chlorogenic acid	[M+Na]+	Quinic acids and derivatives	1.59	41.88	468012
308	7284	12.141	241.156	14.9278	low score: (4R,4aS,6R)-6-isopropenyl-4,4a-dimethyl-4,4a,5,6,7,8-hexahydro-2(3H)-naphthalenone	[M+Na]+	Eremophilane, 8,9-secoeremophilane and furoeremophilane sesquiterpenoids	1.59	19.16	430.988
309	18660	14.637	427.305	-3.6508	low score: Leupeptin	[M+H]+	Dipeptides	1.59	210.25	45896.5
310	15773	12.75	379.246	-1.52935	Lagochilin	[M+Na]+	Diterpenoids	1.59	33.34	2155.97
311	4872	11.201	197.096	-0.710313	4-Methylbenzophenone	[M+H]+	Benzophenones	1.59	39.15	2628.19
312	19935	0.699	449.108	-0.0667991	4-(3,4-dihydroxyphenyl)-7-hydroxy-5-[(2S,3R,4S,5S,6R)-3,4,5-trihydroxy-6-(hydroxymethyl)oxan-2-yl]oxychromen-2-one	[M+H]+	Coumarin glycosides	1.59	27.28	6435.68
313	23818	13.242	520.34	0.826381	LPC 18:2	[M+H]+	1-acyl-sn-glycero-3-phosphocholines	1.59	62.45	1.82711e+06
314	12585	6.161	328.191	2.25478	low score: O-methylarmepavine	[M+H]+	Benzylisoquinolines	1.59	11.11	5122.94
315	10314	5.567	293.129	3.71849	low score: 1-allyl-2-hydroxy-7,8,9,10-tetrahydroazepino[2,1-b]quinazolin-12(6H)-one	[M+Na]+	Quinazolines	1.59	155.62	7984.75
316	20081	6.12	451.16	-7.44752	NCGC00384817-01_C20H28O10_2-Phenylethyl 3-O-(4-carboxy-3-hydroxy-3-methylbutanoyl)-beta-D-glucopyranoside	[M+Na]+	Saccharolipids	1.58	140.85	1.75148e+06
317	23641	5.925	517.134	-0.94753	NCGC00169984-03!(3R,5R)-3,5-bis[[(E)-3-(3,4-dihydroxyphenyl)prop-2-enoyl]oxy]-1,4-dihydroxycyclohexane-1-carboxylic acid	[M+H]+	Quinic acids and derivatives	1.58	189.58	524438
318	20903	3.977	465.103	-0.924528	Delphinidin 3-galactoside	[M]+	Anthocyanidin-3-O-glycosides	1.58	126.95	1977.25
319	23640	5.659	517.134	-0.599458	NCGC00169984-03!(3R,5R)-3,5-bis[[(E)-3-(3,4-dihydroxyphenyl)prop-2-enoyl]oxy]-1,4-dihydroxycyclohexane-1-carboxylic acid	[M+H]+	Quinic acids and derivatives	1.58	75.34	358933
320	21568	4.812	477.139	-0.125749	cirsimarin	[M+H]+	Flavonoid O-glycosides	1.58	54.93	11430
321	24175	8.048	527.157	-1.28994	low score: Flavone base + 3O, 2MeO, O-guaiacylglycerol	[M+H]+	3'-O-methylated flavonoids	1.58	347.83	31454.2
322	22841	4.266	501.245	2.19453	low score: (2R,4'aR,5'S,6'R,6'aS,10'aR,10'bR)-6'-(acetyloxy)-4'a,6'a,10'b-trimethyl-5''-oxo-decahydro-1'H-dispiro[oxirane-2,7'-naphtho[2,1-b]pyran-3',3''-oxolane]-5'-yl 2-methylpropanoate	[M+Na]+	Naphthopyrans	1.58	317.17	3432.72
323	33379	10.696	817.436	-6.87521	low score: Tenacissoside H	[M+Na]+	Steroid esters	1.58	176.19	48.8838
324	29272	5.66	647.159	1.31343	low score: 3-(((2R,3S,4R,5R,6S)-3,4-dihydroxy-6-(hydroxymethyl)-5-(((2R,3S,4S,5S,6R)-3,4,5-trihydroxy-6-methyltetrahydro-2H-pyran-2-yl)oxy)tetrahydro-2H-pyran-2-yl)oxy)-5,7-dihydroxy-2-(4-hydroxy-3-methoxyphenyl)-4H-chromen-4-one	[M+Na]+	Flavonoid-3-O-glycosides	1.58	442.94	2678.87
325	34798	9.8	943.533	-7.70514	(2S,3S,4S,5R,6R)-6-[[(3S,4S,6aR,6bS,8aR,9R,12aS,14bR)-9-hydroxy-4-(hydroxymethyl)-4,6a,6b,8a,11,11,14b-heptamethyl-1,2,3,4a,5,6,7,8,9,10,12,12a,14,14a-tetradecahydropicen-3-yl]oxy]-5-[(2S,3R,4S,5R,6R)-4,5-dihydroxy-6-(hydroxymethyl)-3-[(2S,3R,4R,5R,6S)-3,4,5-trihydroxy-6-methyloxan-2-yl]oxyoxan-2-yl]oxy-3,4-dihydroxyoxane-2-carboxylic acid	[M+H]+	Triterpene saponins	1.58	1077.98	622.954
326	15771	11.201	379.246	-0.896517	Lagochilin	[M+Na]+	Diterpenoids	1.58	48.9	15595.4
327	904	2.764	107.05	3.36291	low score: BENZALDEHYDE	[M+H]+	Benzoyl derivatives	1.58	43.18	1.00194e+06
328	9483	13.43	279.234	-2.07712	NCGC00381425-01!8-hydroxy-8-(3-octyloxiran-2-yl)octanoic acid [IIN-based on: CCMSLIB00000846585]	[M-2H2O+H]+	Lineolic acids and derivatives	1.58	940.05	5.56044e+06
329	2543	5.045	149.06	-0.335436	low score: Trans-Cinnamic acid	[M+H]+	Cinnamic acids	1.58	11.81	79452.8
330	540	3.734	96.0445	4.37295	3-Hydroxypyridine	[M+H]+	Hydroxypyridines	1.58	30.78	20570.1
331	23732	4.466	519.119	-12.0976	Isoflavone base + 3O, O-MalonylHex	[M+H]+	Isoflavonoid O-glycosides	1.58	2680.17	2868.43
332	8562	13.477	264.197	-5.4505	low score: O-Desvenlafaxine	[M+H]+	Cyclohexanols	1.58	49.19	201.064
333	898	3.578	107.049	8.12704	low score: BENZALDEHYDE	[M+H]+	Benzoyl derivatives	1.58	17.92	145259
334	6397	13.636	226.167	-3.44879	low score: Terbumeton	[M+H]+	1,3,5-triazine-2,4-diamines	1.58	87.82	4687.45
335	27804	14.607	609.291	-2.39623	low score: Fangchinoline	[M+H]+	Lignans, neolignans and related compounds	1.58	522.73	593.84
336	24510	3.727	535.11	-1.8314	Flavone base + 4O, O-MalonylHex	[M+H]+	Flavonoid-7-O-glycosides	1.58	1275.23	3659.59
337	5331	5.125	206.118	-0.97032	Dehydrosalsolidine	[M+H]+	Dihydroisoquinolines	1.58	183.05	2995.79
338	23731	4.931	519.115	-4.81591	Isoflavone base + 3O, O-MalonylHex	[M+H]+	Isoflavonoid O-glycosides	1.57	1474.44	1609.79
339	4660	6.376	193.05	-3.98862	1H-2-benzopyran-1-one, 6,8-dihydroxy-3-methyl-	[M+H]+	Isocoumarins and derivatives	1.57	36.5	2011.85
340	31347	12.334	717.346	-0.683073	NCGC00385325-01_C36H54O13_Card-20(22)-enolide, 3-[(2,6-dideoxy-4-O-beta-D-glucopyranosyl-3-O-methyl-beta-D-xylo-hexopyranosyl)oxy]-14-hydroxy-19-oxo-, (3beta,5alpha,17alpha)-	[M+Na]+	Cardenolide glycosides and derivatives	1.57	33.21	174203
341	28539	3.994	627.156	-0.38268	low score: Quercetin-3,4'-O-di-beta-glucoside	[M+H]+	Flavonoid-3-O-glycosides	1.57	96.92	1830.96
342	12054	9.669	320.259	3.8094	Palmitoleoyl Ethanolamide	[M+Na]+	N-acylethanolamines	1.57	20.25	2987.46
343	16804	3.3	397.111	-1.68719	low score: Swertiamarin	[M+Na]+	O-glycosyl compounds	1.57	35.24	4648.18
344	30596	7.747	689.388	-2.3064	low score: [(2S,3R,4S,5S,6R)-3,4,5-trihydroxy-6-(hydroxymethyl)oxan-2-yl] (4aS,6aS,6bR,8R,9R,10R,11R,12aR)-8,10,11-trihydroxy-9-(hydroxymethyl)-2,2,6a,6b,9,12a-hexamethyl-1,3,4,5,6,6a,7,8,8a,10,11,12,13,14b-tetradecahydropicene-4a-carboxylate	[M+Na]+	Triterpene saponins	1.57	95.53	676.023
345	30277	7.195	679.184	-6.02197	low score: methyl 3-(4-(2-(2,3-dihydrobenzofuran-5-yl)ethoxy)-3-methoxyphenyl)-3-(2-(3,4-dihydroxyphenyl)-3,5,7-trihydroxy-4-oxo-4H-chromen-8-yl)propanoate	[M+Na]+	Linear diarylheptanoids	1.57	182.07	961.126
346	34976	9.792	965.519	-14.1584	low score: [3,4,5-trihydroxy-6-(hydroxymethyl)oxan-2-yl] 9-(hydroxymethyl)-2,2,6a,6b,9,12a-hexamethyl-10-[3,4,5-trihydroxy-6-[(3,4,5-trihydroxy-6-methyloxan-2-yl)oxymethyl]oxan-2-yl]oxy-1,3,4,5,6,6a,7,8,8a,10,11,12,13,14b-tetradecahydropicene-4a-carboxylate	[M+Na]+	Triterpene saponins	1.57	833.58	0
347	12791	14.209	331.226	-17.3299	low score: (4aR,5aS,9R)-9-ethynyl-9a,11b-dimethylhexadecahydrocyclopenta[1,2]phenanthro[8a,9-b]oxirene-3,9-diol	[M+H]+	Estrane steroids	1.57	56.7	2.0478e+06
348	18495	4.337	425.143	-7.69158	13-alpha-(21)-Epoxyeurycomanone	[M+H]+	Quassinoids	1.57	271.07	928464
349	4045	3.98	180.102	0.666289	N-acetyltyramine	[M+H]+	1-hydroxy-2-unsubstituted benzenoids	1.57	11.58	11411.4
350	15151	6.977	369.225	12.4042	low score: 5-(3-methoxyphenyl)-N-((octahydro-1H-quinolizin-1-yl)methyl)-1H-pyrazole-3-carboxamide	[M+H]+	Phenylpyrazoles	1.57	16.15	42956.9
351	15593	3.323	377.085	-14.1615	Chlorogenic acid	[M+Na]+	Quinic acids and derivatives	1.57	707.85	7.6645e+06
352	2383	0.708	145.065	1.03402	low score: 2-Naphthalenol	[M+H]+	Naphthols and derivatives	1.57	45.45	17579.3
353	16240	10.84	387.252	2.11748	low score: Bufalin	[M+H]+	Bufanolides and derivatives	1.57	182.86	5079.92
354	9214	4.273	275.147	15.7368	low score: Ormetoprim	[M+H]+	Dimethoxybenzenes	1.57	19.4	29735.6
355	18493	4.231	425.142	-3.52825	13-alpha-(21)-Epoxyeurycomanone	[M+H]+	Quassinoids	1.57	52.42	213728
356	9619	2.777	282.12	-3.36737	low score: 2'-O-Methyladenosine	[M+H]+	Purine nucleosides	1.57	37.1	79077.9
357	10104	7.005	289.141	-1.69467	low score: NCGC00385871-01_C15H22O4_2,8-Dihydroxy-5,5,8-trimethyl-11-oxatetracyclo[7.3.1.0~1,9~.0~3,7~]tridecan-10-one	[M+Na]+	Diterpenoids	1.57	28.47	8332.65
358	16096	4.405	385.147	7.68532	low score: 2-(1-(benzo[d][1,3]dioxol-5-ylmethyl)-2-hydroxy-5-oxo-4,5-dihydro-1H-imidazol-4-yl)-N-((1-methyl-1H-pyrrol-2-yl)methyl)acetamide	[M+H]+	Hydantoins	1.57	27.67	33459.4
359	13663	13.929	345.241	-3.0124	low score: NCGC00180860-02_C20H34O3_2-Butene-1,4-diol, 2-[2-[(1S,8aR)-1,4,4a,5,6,7,8,8a-octahydro-2-(hydroxymethyl)-5,5,8a-trimethyl-1-naphthalenyl]ethyl]-, (2Z)-	[M+Na]+	Diterpenoids	1.57	61.46	12209.2
360	10046	10.437	288.254	-2.84472	low score: Lauryl diethanolamide	[M+H]+	N-acyl amines	1.57	91.63	4429.54
361	20210	7.037	453.21	-0.198583	low score: NCGC00384740-01_C21H34O9_2(1H)-Azulenone, 6-(beta-D-glucopyranosyloxy)-4,5,6,7,8,8a-hexahydro-5-hydroxy-5-(1-hydroxy-1-methylethyl)-3,8-dimethyl-	[M+Na]+	Terpene glycosides	1.57	45.56	13413.5
362	9216	11.827	275.162	0.32708	low score: NCGC00179704-04_C15H24O3_2-Naphthaleneacetic acid, decahydro-8-hydroxy-4a,8-dimethyl-alpha-methylene-	[M+Na]+	Eudesmane, isoeudesmane or cycloeudesmane sesquiterpenoids	1.57	9.3	7461.37
363	2385	4.01	145.065	0.482543	2-Naphthalenol	[M+H]+	Naphthols and derivatives	1.57	53.84	15283.4
364	1290	9.661	118.086	3.47202	Betaine	[M+H]+	Alpha amino acids	1.57	14.14	392102
365	10624	0.711	298.146	12.7788	low score: (3aS,8aR)-1,3a,8-trimethyl-1,2,3,3a,8,8a-hexahydropyrrolo[2,3-b]indol-5-yl methylcarbamate	[M+Na]+	Pyrroloindoles	1.57	15.85	347.366
366	21034	3.657	467.19	-1.81939	NCGC00385412-01_C21H32O10_2,4-Pentadienoic acid, 5-[(1R,3S,5R,8S)-3-(beta-D-glucopyranosyloxy)-8-hydroxy-1,5-dimethyl-6-oxabicyclo[3.2.1]oct-8-yl]-3-methyl-, (2Z,4E)-	[M+Na]+	Abscisic acids and derivatives	1.56	394.39	197337
367	16558	2.646	393.137	-17.2462	low score: Fargesin	[M+Na]+	Furanoid lignans	1.56	14.83	3417.55
368	27907	7.9	611.311	-0.997857	low score: Isoliensinine	[M+H]+	Benzylisoquinolines	1.56	7.46	8516.88
369	11187	2.665	307.065	0.488496	low score: XANTHOSINE	[M+Na]+	Purine nucleosides	1.56	19.14	204065
370	24691	5.925	539.117	5.78721	4,5-Di-O-caffeoylquinic acid	[M+Na]+	Quinic acids and derivatives	1.56	280.68	1.04763e+06
371	16217	4.048	387.163	18.1316	Phorbol	[M+Na]+	Tigliane and ingenane diterpenoids	1.56	77.42	76754.2
372	21467	9.245	475.157	-3.07268	low score: 5-O-methylvisammioside	[M+Na]+	Furanochromones	1.56	12.35	10755
373	21231	5.71	471.091	-1.29487	low score: Kaempferol-7-O-beta-D-glucopyranoside	[M+Na]+	Flavonoid-7-O-glycosides	1.56	55.3	308.667
374	19358	4.921	439.157	0.136625	low score: NCGC00384762-01_C19H28O10_beta-D-Glucopyranoside, 2-phenylethyl 2-O-beta-D-xylopyranosyl-	[M+Na]+	O-glycosyl compounds	1.56	10.73	335188
375	4767	5.541	195.065	-3.74236	Ferulic acid	[M+H]+	Hydroxycinnamic acids	1.56	16.11	5846.65
376	7210	4.169	240.103	-10.8705	low score: securinine	[M+Na]+	Indolizidines	1.56	60.52	4946.32
377	13517	11.089	343.225	-2.94268	low score: NCGC00385316-01_C20H32O3_1-Naphthalenepentanoic acid, 3,4,4a,5,6,7,8,8a-octahydro-beta,2,5,5,8a-pentamethyl-3-oxo-, (8aS)-	[M+Na]+	Diterpenoids	1.56	46.75	2877.86
378	14297	5.171	355.173	0.53495	low score: (3R,4S,5S,6R)-2-(6-hydroxy-2,6-dimethylocta-2,7-dienoxy)-6-(hydroxymethyl)oxane-3,4,5-triol	[M+Na]+	Fatty acyl glycosides of mono- and disaccharides	1.56	9.68	190711
379	15123	4.694	369.118	-0.596015	low score: Feruloyl quinic acid	[M+H]+	Quinic acids and derivatives	1.56	19.01	196504
380	4135	0.806	182.081	3.73459	Tyrosine	[M+H]+	Tyrosine and derivatives	1.56	15.68	61579.1
381	18981	6.351	433.112	-1.77783	Vitexin	[M+H]+	Flavonoid 8-C-glycosides	1.56	79.26	0
382	17665	4.829	411.2	-1.55642	NCGC00385777-01_C19H32O8_(2R)-4-[(1S)-1-Hydroxy-2,6,6-trimethyl-4-oxo-2-cyclohexen-1-yl]-2-butanyl beta-D-glucopyranoside	[M+Na]+	Fatty acyl glycosides of mono- and disaccharides	1.56	59.56	47582.6
383	13931	11.995	349.235	-1.48897	low score: Avocadyne Acetate	[M+Na]+	Long-chain fatty alcohols	1.56	11.03	7465.59
384	14642	4.755	361.147	-14.2049	low score: Licochalcone A	[M+Na]+	Retrochalcones	1.56	71.32	174553
385	14183	9.708	353.233	-10.8711	low score: (Z)-5,8,11-trihydroxyoctadec-9-enoic acid	[M+Na]+	Long-chain fatty acids	1.56	34.26	597292
386	2368	6.159	145.029	10.2048	low score: Benzoic acid	[M+Na]+	Benzoic acids	1.56	10.12	262571
387	10804	5.224	301.083	-10.9273	low score: 15,16-Dihydrotanshinone I	[M+Na]+	Tanshinones, isotanshinones, and derivatives	1.56	124.68	2133.41
388	26353	8.4	575.211	-5.61537	low score: 2-[[7-hydroxy-1-(4-hydroxy-3,5-dimethoxyphenyl)-3-(hydroxymethyl)-6,8-dimethoxy-1,2,3,4-tetrahydronaphthalen-2-yl]methoxy]oxane-3,4,5-triol	[M+Na]+	Lignan glycosides	1.56	84.85	258569
389	14064	12.629	351.251	-1.19573	low score: NCGC00385642-01!1,4-dihydroxyheptadec-16-en-2-yl acetate [IIN-based on: CCMSLIB00000845027]	[M+Na]+	Long-chain fatty alcohols	1.56	29.11	881218
390	23820	12.958	520.341	0	LPC 18:2	[M+H]+	1-acyl-sn-glycero-3-phosphocholines	1.56	224.27	2.52988e+06
391	11087	10.838	305.174	2.78529	low score: 2,6-dihydroxy-7-methoxy-1,1,4a-trimethyl-3,4,10,10a-tetrahydro-2H-phenanthren-9-one	[M+H]+	Diterpenoids	1.56	76.9	417.1
392	10622	2.993	298.144	-13.3159	low score: stepharine	[M+H]+	Proaporphines	1.55	20.51	1119.17
393	16665	4.785	395.095	-0.784621	low score: NCGC00384897-01_C16H20O10_3-(Benzoyloxy)-2-hydroxypropyl beta-D-glucopyranosiduronic acid	[M+Na]+	O-glucuronides	1.55	34.57	1749.6
394	22101	6.239	487.215	-0.369447	NCGC00385425-01_C21H36O11_	[M+Na]+	O-glycosyl compounds	1.55	57.07	169102
395	21251	4.488	471.187	7.10966	low score: 5-[2-(6-hydroxy-4,7-dimethoxy-benzofuran-5-yl)-2-oxo-ethyl]-4-methoxy-6,6-dimethyl-5,6,7,8-tetrahydro-[1,3]dioxolo[4,5-g]isoquinolin-6-ium	[M+H]+	Tetrahydroisoquinolines	1.55	193.23	394813
396	28919	5.827	637.291	-0.863028	low score: Thalsimine	[M+H]+	Tannins	1.55	145.7	6839.58
397	24508	0.809	535.109	-0.448507	Flavone base + 4O, O-MalonylHex	[M+H]+	Flavonoid-7-O-glycosides	1.55	194.07	335.247
398	10623	3.491	298.145	15.4285	low score: (3aS,8aR)-1,3a,8-trimethyl-1,2,3,3a,8,8a-hexahydropyrrolo[2,3-b]indol-5-yl methylcarbamate	[M+Na]+	Pyrroloindoles	1.55	388.31	62.6089
399	27805	4.846	609.296	-10.2086	low score: Fangchinoline	[M+H]+	Lignans, neolignans and related compounds	1.55	36.51	2294.58
400	28547	6.096	627.24	-1.25949	low score: 6-(furan-3-yl)-6,8,12,16,21-pentahydroxy-7,15-dimethyl-9-oxo-3,17,19-trioxaheptacyclo[9.9.3.0?,??.0?,?.0?,?.0??,??.0??,??]tricosan-14-yl 2-methylbutanoate	[M+Na]+	Limonoids	1.55	54.52	6100.17
401	2366	5.207	145.028	10.6185	low score: Benzoic acid	[M+Na]+	Benzoic acids	1.55	28.53	50199.8
402	9025	3.648	272.092	-8.74711	low score: (E)-8-(1-(hydroxyimino)ethyl)-4,9-dimethyl-2H-furo[2,3-h]chromen-2-one	[M+H]+	Angular furanocoumarins	1.55	221.39	5797.33
403	26233	5.508	573.087	-2.56506	Quercetin 3-O-malonylglucoside	[M+Na]+	Flavonoid-3-O-glycosides	1.55	878.42	0
404	22915	4.706	503.08	0.178898	low score: Myricetin, 3-Galactopyranoside	[M+Na]+	Flavonoid-3-O-glycosides	1.55	23.36	0
405	28473	7.154	625.327	-11.706	Neferine	[M+H]+	Benzylisoquinolines	1.55	17.87	1164.08
406	12316	8.451	324.29	-6.69158	low score: Sphinganine (d18:0)	[M+Na]+	1,2-aminoalcohols	1.55	9.8	0
407	26529	5.322	579.175	-6.52657	Vitexin-2''-O-rhamnoside	[M+H]+	Flavonoid 8-C-glycosides	1.55	593.24	3082.71
408	17548	5.691	409.182	-5.59656	low score: 2-(5-methoxy-4,8,8-trimethyl-2-oxo-2,8,9,10-tetrahydropyrano[2,3-f]chromen-3-yl)-N-(pyridin-2-yl)acetamide	[M+H]+	Angular pyranocoumarins	1.55	7.97	27009.6
409	17653	4.405	411.163	-0.462104	low score: NCGC00380878-01_C18H28O9_Cyclopentaneacetic acid, 2-[(2Z)-5-(hexopyranosyloxy)-2-penten-1-yl]-3-oxo-, (1R,2R)-	[M+Na]+	Fatty acyl glycosides of mono- and disaccharides	1.55	20.15	51543.6
410	22718	5.914	499.128	-9.65694	low score: NCGC00169984-03!(3R,5R)-3,5-bis[[(E)-3-(3,4-dihydroxyphenyl)prop-2-enoyl]oxy]-1,4-dihydroxycyclohexane-1-carboxylic acid	[M-H2O+H]+	Quinic acids and derivatives	1.55	1611.96	3.69312e+06
411	19511	5.158	441.247	-15.0032	Ophiopogonoside A	[M+Na]+	Terpene glycosides	1.55	126.28	3549.15
412	19509	5.367	441.246	-13.8247	Ophiopogonoside A	[M+Na]+	Terpene glycosides	1.55	5.06	3883.31
413	12756	8.253	331.082	-0.81551	low score: Tricin	[M+H]+	3'-O-methylated flavonoids	1.55	39.52	954.896
414	2379	3.474	145.065	1.65443	low score: 2-Naphthalenol	[M+H]+	Naphthols and derivatives	1.55	62.87	0
415	10016	3.266	288.123	-10.4817	(R)-1-(3,4-dihydroxybenzyl)-1,2,3,4-tetrahydroisoquinoline-6,7-diol	[M+H]+	Benzylisoquinolines	1.54	92.05	266.885
416	6278	2.45	224.092	-9.19274	low score: (E)-1-(4-methylquinazolin-2(1H)-ylidene)guanidine	[M+Na]+	Quinazolinamines	1.54	201.99	5813.1
417	22303	6.159	491.154	-7.77766	low score: Cimifugin 4'-O-beta-D-glucopyranoside	[M+Na]+	Furanochromones	1.54	379.37	1.70141e+06
418	13484	8.899	343.118	-0.728613	zapotin	[M+H]+	6-O-methylated flavonoids	1.54	11.63	1854.86
419	16548	4.206	393.079	0.305282	fraxin	[M+Na]+	Coumarin glycosides	1.54	59.76	12738.7
420	24512	4.572	535.112	-5.81191	Flavone base + 4O, O-MalonylHex	[M+H]+	Flavonoid-7-O-glycosides	1.54	430.41	1327.37
421	22100	5.67	487.215	-0.0615745	NCGC00385425-01_C21H36O11_	[M+Na]+	O-glycosyl compounds	1.54	23.67	2.68788e+06
422	27074	4.194	592.245	7.93584	low score: (S)-4-((7-acetamido-1,2,3-trimethoxy-9-oxo-5,6,7,9-tetrahydrobenzo[a]heptalen-10-yl)amino)-N-(3-(methylthio)phenyl)butanamide	[M+H]+	Gamma amino acids and derivatives	1.54	219.05	2903.95
423	28700	8.377	631.238	-13.4341	low score: (2S,3R)-2-(((S)-7-acetamido-1,2,3-trimethoxy-9-oxo-5,6,7,9-tetrahydrobenzo[a]heptalen-10-yl)amino)-N-(5-chloropyridin-2-yl)-3-methylpentanamide	[M+Na]+	Isoleucine and derivatives	1.54	700.45	1.99507e+06
424	10593	11.369	297.247	-12.4141	low score: NCGC00381425-01!8-hydroxy-8-(3-octyloxiran-2-yl)octanoic acid [IIN-based on: CCMSLIB00000846585]	[M-H2O+H]+	Lineolic acids and derivatives	1.54	133.98	3.32704e+06
425	6294	3.038	224.128	-2.49858	low score: 4-Hydroxybenzoylcholine	[M]+	Benzoic acid esters	1.54	16.47	6932.51
426	21595	9.117	477.283	-2.49328	NCGC00384981-01_C25H42O7_	[M+Na]+	Diterpenoids	1.54	77.86	4823.31
427	14597	11.928	360.251	6.27336	low score: Napelline	[M+H]+	Napelline-type diterpenoid alkaloids	1.54	10.59	171197
428	2415	2.856	146.062	-13.3507	low score: 2-hydroxyquinoline	[M+H]+	Hydroquinolones	1.54	983.33	138252
429	25352	13.118	553.299	1.10248	low score: Kukoamine A	[M+Na]+	Catechols	1.54	99.03	186619
430	8395	11.183	261.221	3.02425	low score: NCGC00381425-01!8-hydroxy-8-(3-octyloxiran-2-yl)octanoic acid [IIN-based on: CCMSLIB00000846585]	[M-3H2O+H]+	Lineolic acids and derivatives	1.54	34.6	122078
431	10313	4.998	293.128	5.18541	low score: 1-allyl-2-hydroxy-7,8,9,10-tetrahydroazepino[2,1-b]quinazolin-12(6H)-one	[M+Na]+	Quinazolines	1.54	71.23	7446.18
432	10695	3.981	299.159	3.9778	low score: 6-Shogaol	[M+Na]+	Shogaols	1.54	36.68	18525
433	2015	0.811	137.046	-0.583747	low score: Hypoxanthine	[M+H]+	Hypoxanthines	1.54	29.03	28212.7
434	1457	0.929	123.055	1.78781	low score: Nicotinamide	[M+H]+	Nicotinamides	1.54	76.15	114719
435	1073	2.373	112.051	3.48056	low score: Pyrrole-2-carboxylic acid	[M+H]+	Pyrrole 2-carboxylic acids	1.54	36.78	485114
436	2341	0.97	144.102	-13.1159	low score: (2R)-6-methylpiperidine-2-carboxylic acid	[M+H]+	L-alpha-amino acids	1.54	31.26	13235.3
437	19506	6.831	441.246	-12.7368	low score: Ophiopogonoside A	[M+Na]+	Terpene glycosides	1.54	12.17	73915.2
438	14599	11.475	360.251	-3.80291	low score: 12-epinapelline	[M+H]+	Napelline-type diterpenoid alkaloids	1.54	21.98	225701
439	23703	10.022	518.327	-0.94535	LPC 18:3	[M+H]+	1-acyl-sn-glycero-3-phosphocholines	1.54	46.99	2.71301e+06
440	14682	12.868	361.237	-8.60938	low score: 2-(2-hydroxybut-3-en-2-yl)-3a,6,6,9a-tetramethyl-2,4,5,5a,7,8,9,9b-octahydro-1H-benzo[e][1]benzofuran-4,5-diol	[M+Na]+	Naphthofurans	1.54	258.25	208.606
441	4797	6.764	195.123	-6.76501	4-Hexylresorcinol	[M+H]+	Resorcinols	1.54	5.28	1792.84
442	24516	5.343	535.142	-3.77471	low score: Picroside II	[M+Na]+	Hydrolyzable tannins	1.54	70.52	12577.2
443	18548	13.353	425.379	-2.09226	17(21)-Hopen-6-one	[M+H]+	Hopanoids	1.54	61.34	11211.1
444	20271	12.61	454.294	-2.06915	low score: 1-palmitoyl-2-hydroxy-sn-glycero-3-phosphoethanolamine	[M+H]+	1-acyl-sn-glycero-3-phosphoethanolamines	1.54	85.47	577091
445	2546	3.987	149.06	-1.61009	low score: cis-Cinnamic acid	[M+H]+	Cinnamic acids	1.54	18.34	29565.2
446	25350	10.996	553.298	3.30743	low score: Kukoamine A	[M+Na]+	Catechols	1.54	25.39	8810.05
447	30176	11.324	675.336	5.33065	low score: tert-butyl (1-(4-((7-acetamido-1,2,3-trimethoxy-9-oxo-5,6,7,9-tetrahydrobenzo[a]heptalen-10-yl)amino)butanoyl)piperidin-4-yl)carbamate	[M+Na]+	Gamma amino acids and derivatives	1.54	168.83	938735
448	7963	4.704	254.117	-10.1529	low score: Triamterene	[M+H]+	Pteridines and derivatives	1.53	45.19	1965.65
449	10309	4.22	293.1	0.102354	low score: Benzyl glucopyranoside	[M+Na]+	O-glycosyl compounds	1.53	56.55	20352.6
450	25342	5.862	553.262	0.216895	low score: NCGC00380707-01_C26H42O11_(5xi,6alpha,7alpha,9xi,16xi)-16-(beta-D-Glucopyranosyloxy)-6,7,17-trihydroxykauran-19-oic acid	[M+Na]+	Diterpene glycosides	1.53	19.79	13796.1
451	19125	5.837	435.128	1.47083	low score: Prunin	[M+H]+	Flavonoid-7-O-glycosides	1.53	25.43	6509.76
452	15688	8.958	378.262	3.80687	low score: Karakoline	[M+H]+	Aconitane-type diterpenoid alkaloids	1.53	32.04	4633.38
453	15959	3.981	383.132	-1.17453	(2R,3R,4S,5S,6R)-2-[3-hydroxy-2-(4-hydroxy-3-methoxyphenyl)propoxy]-6-(hydroxymethyl)oxane-3,4,5-triol	[M+Na]+	O-glycosyl compounds	1.53	99.22	5548.25
454	12761	9.079	331.1	-0.664452	low score: 4,4'-Sulfonylbis[2-(prop-2-en-1-yl)phenol]	[M+H]+	Benzenesulfonyl compounds	1.53	14.2	10.8959
455	25081	6.261	547.215	-0.109646	NCGC00380511-01_C26H36O11_	[M+Na]+	Fatty acyl glycosides of mono- and disaccharides	1.53	41.09	2307.52
456	11878	7.06	317.195	16.5511	low score: 13-OxoODE	[M+Na]+	Lineolic acids and derivatives	1.53	107.17	15315.1
457	18985	4.828	433.114	-6.34941	low score: Apigenin-7-O-glucoside	[M+H]+	Flavonoid-7-O-glycosides	1.53	64.94	5030.8
458	28469	11.031	625.322	-3.40626	low score: Neferine	[M+H]+	Benzylisoquinolines	1.53	4.58	22701.7
459	16837	6.312	397.22	-0.629374	low score: NCGC00385079-01_C19H34O7_4-(4-Hydroxy-2,6,6-trimethyl-1-cyclohexen-1-yl)-2-butanyl beta-D-glucopyranoside	[M+Na]+	Fatty acyl glycosides of mono- and disaccharides	1.53	49.61	6796.4
460	16341	6.394	389.194	15.519	low score: quassin	[M+H]+	Quassinoids	1.53	201.64	1260.24
461	2725	2.673	153.042	-7.12226	low score: Oxypurinol	[M+H]+	Xanthines	1.53	73.61	2.68883e+06
462	9481	14.188	279.232	-1.96969	low score: ?-linolenic acid	[M+H]+	Lineolic acids and derivatives	1.53	71.4	192158
463	21892	4.793	483.147	-1.01418	NCGC00380161-01_C20H28O12_6-O-(Phenylacetyl)-alpha-D-glucopyranosyl alpha-D-glucopyranoside	[M+Na]+	O-glycosyl compounds	1.53	68.24	3196.24
464	14864	1.545	365.105	-14.0236	Methylophiopogonanone A	[M+Na]+	Homoisoflavanones	1.53	11.42	256490
465	13932	12.393	349.235	-1.48897	low score: Avocadyne Acetate	[M+Na]+	Long-chain fatty alcohols	1.53	26.35	12015.2
466	4882	5.643	197.117	-1.26828	low score: NCGC00385365-01_C11H16O3_2(4H)-Benzofuranone, 5,6,7,7a-tetrahydro-6-hydroxy-4,4,7a-trimethyl-, (6S,7aR)-	[M+H]+	Benzofurans	1.53	60.1	57446.2
467	22331	14.85	491.317	-14.96	low score: Liquidambaric lactone	[M+Na]+	Triterpenoids	1.53	352.84	12181.4
468	5131	0.82	203.053	-12.8047	low score: Theophylline	[M+Na]+	Xanthines	1.53	73.48	106160
469	9595	12.11	281.249	-4.87115	low score: Linoleic acid	[M+H]+	Lineolic acids and derivatives	1.53	45.23	1.66928e+06
470	2184	3.659	141.055	-3.82832	low score: Gentisyl alcohol	[M+H]+	Hydroquinones	1.53	29.95	770.556
471	15958	3.679	383.132	-1.82705	low score: NCGC00384560-01_C16H24O9_beta-D-Glucopyranoside, 3-hydroxy-2-(4-hydroxy-3-methoxyphenyl)propyl	[M+Na]+	O-glycosyl compounds	1.53	106.79	6229.67
472	5294	13.337	205.195	-1.31582	low score: Prespatane	[M+H]+	Sesquiterpenoids	1.53	6.93	6147.54
473	11057	8.123	305.1	-0.0983284	low score: Isosaxalin; Heraclenol	[M+H]+	Psoralens	1.53	46.73	3199.76
474	15122	5.014	369.118	0.406374	low score: Feruloyl quinic acid	[M+H]+	Quinic acids and derivatives	1.53	26.96	460344
475	564	1.329	97.0283	17.9326	low score: Propionic acid	[M+Na]+	Carboxylic acids	1.53	20.98	45876.6
476	8948	6.018	271.061	-6.97265	low score: NCGC00385382-01!2,4,6-trihydroxy-2-[(4-hydroxyphenyl)methyl]-1-benzofuran-3-one	[M-H2O+H]+	Auronols	1.52	96.55	8002.48
477	17778	3.733	413.142	-5.10723	low score: Loganin	[M+Na]+	Iridoid O-glycosides	1.52	15.19	37633.2
478	15485	6.86	375.109	-3.33238	low score: Myricetin 3,7,3',4'-tetramethyl ether	[M+H]+	7-O-methylated flavonoids	1.52	85.69	1231.34
479	28920	5.988	637.292	-1.44361	low score: Thalsimine	[M+H]+	Tannins	1.52	137	3743.51
480	12345	3.743	325.092	-0.645971	low score: skimmin	[M+H]+	Coumarin glycosides	1.52	35.41	608041
481	21994	4.63	485.198	1.19539	NCGC00385388-01_C21H34O11_(1R,4S,7S,8S,9R,12E,20R,21R,22S,23S)-7,8,21,22,23-Pentahydroxy-12,16-dimethyl-3,5,10,19,24-pentaoxatricyclo[18.3.1.0~4,9~]tetracos-12-en-11-one	[M+Na]+	Disaccharides	1.52	15.85	368666
482	25245	6.029	551.246	9.3061	low score: Chaetoglobosin A	[M+Na]+	Chaetoglobosins	1.52	36.84	21466
483	28831	3.984	635.16	13.2563	low score: NCGC00180137-02!(3S)-8-hydroxy-3-methyl-3,4-dihydro-2H-benzo[a]anthracene-1,7,12-trione [IIN-based on: CCMSLIB00000848009]	[2M+Na]+	Angucyclines	1.52	223.43	2974.88
484	15119	3.244	369.116	-0.406376	low score: NCGC00380979-01_C15H22O9_beta-D-Glucopyranoside, (4-hydroxy-3,5-dimethoxyphenyl)methyl	[M+Na]+	O-glycosyl compounds	1.52	72.29	25620.8
485	18023	5.912	417.173	-0.0719126	NCGC00385430-01_C17H30O10_(3Z)-3-Hexen-1-yl 6-O-alpha-L-arabinopyranosyl-beta-D-glucopyranoside	[M+Na]+	Fatty acyl glycosides of mono- and disaccharides	1.52	57.23	3546.28
486	25136	4.697	549.131	-9.43317	low score: Flavone base + 3O, 1MeO, O-MalonylHex	[M+H]+	Flavonoid-7-O-glycosides	1.52	493.87	2082.94
487	14276	4	355.102	-0.0844827	low score: Undulatoside A	[M+H]+	Phenolic glycosides	1.52	18.54	647833
488	16087	7.261	385.09	-3.89521	low score: MMV668727	[M+H]+	Bipyridines and oligopyridines	1.52	56.25	294.367
489	5997	2.927	219.113	-12.6877	low score: (Z)-2-((Z)-1-(hydroxyimino)ethyl)-6,6-dimethylbicyclo[3.1.0]hexan-3-one oxime	[M+Na]+	Ketoximes	1.52	46.59	6357.01
490	9630	5.621	282.149	0.567076	low score: N-methylasimilobine	[M+H]+	Aporphines	1.52	56.89	29767.5
491	23278	10.292	509.323	1.2173	low score: NCGC00384869-01!4,4,8,10,14-pentamethyl-17-(4,5,6-trihydroxy-6-methylheptan-2-yl)-2,5,6,7,9,15-hexahydro-1H-cyclopenta[a]phenanthrene-3,16-dione [IIN-based on: CCMSLIB00000846960]	[M+Na]+	Triterpenoids	1.52	54.99	539.584
492	14169	9.87	353.194	-10.1928	low score: vincarine	[M+H]+	Corynanthean-type alkaloids	1.52	27.97	13440.6
493	17776	10.913	413.123	-8.3995	low score: Resveratroloside	[M+Na]+	Stilbene glycosides	1.52	14.79	0
494	2380	2.634	145.065	1.65443	low score: 2-Naphthalenol	[M+H]+	Naphthols and derivatives	1.52	36.47	314241
495	9484	11.172	279.236	-11.9255	low score: NCGC00381425-01!8-hydroxy-8-(3-octyloxiran-2-yl)octanoic acid [IIN-based on: CCMSLIB00000846585]	[M-2H2O+H]+	Lineolic acids and derivatives	1.52	420.85	2.17497e+06
496	9825	5.787	285.131	-3.75267	low score: 9-(2,3-dihydroxypropoxy)-9-oxononanoic acid	[M+Na]+	Medium-chain fatty acids	1.52	58.81	371576
497	13755	3.867	347.132	-15.9884	Isobavachalcone	[M+Na]+	3-prenylated chalcones	1.52	49.13	36883.3
498	8083	3.93	256.099	-4.64667	low score: Ketorolac	[M+H]+	Aryl-phenylketones	1.52	111.51	3349.91
499	18338	13.229	422.29	-1.01826	low score: Talatisamine	[M+H]+	Aconitane-type diterpenoid alkaloids	1.52	40.94	6797.56
500	10101	6.644	289.141	-0.622534	low score: NCGC00385871-01_C15H22O4_2,8-Dihydroxy-5,5,8-trimethyl-11-oxatetracyclo[7.3.1.0~1,9~.0~3,7~]tridecan-10-one	[M+Na]+	Diterpenoids	1.52	54.85	12243.3
501	28468	12.16	625.32	0	low score: Dauricine	[M+H]+	Benzylisoquinolines	1.52	89.23	13411.3
502	20987	8.87	466.278	4.46084	low score: deltamine	[M+H]+	Aconitane-type diterpenoid alkaloids	1.52	7.69	3308.74
503	8005	6.42	255.065	18.1911	5,7-dihydroxy-3-phenyl-4H-chromen-4-one	[M+H]+	Isoflavones	1.52	71.16	3639.94
504	34958	10.433	963.495	-2.66738	low score: NCGC00385557-01_C48H76O18_	[M+Na]+	Triterpene saponins	1.52	808.17	908.653
505	1608	3.234	127.039	-2.04662	low score: Maltol	[M+H]+	Pyranones and derivatives	1.52	21.89	113539
506	1009	1.078	110.06	0.272578	low score: 4-Aminophenol; CE10; PLIKAWJENQZMHA-UHFFFAOYSA-N	[M+H]+	Aniline and substituted anilines	1.52	224.9	100436
507	6196	4.23	223.06	0.537972	low score: Isofraxidin	[M+H]+	7-hydroxycoumarins	1.52	27.45	14079.6
508	27192	3.996	595.165	1.74741	low score: Pelargonin	[M]+	Anthocyanidin-5-O-glycosides	1.52	15.29	1809.88
509	3345	3.903	166.086	2.28796	Phenylalanine	[M+H]+	Phenylalanine and derivatives	1.52	16.88	18770.5
510	25563	7.075	557.315	-8.21805	low score: Periplocymarin	[M+Na]+	Cardenolide glycosides and derivatives	1.52	465.71	768.661
511	6021	6.785	219.175	-3.05693	low score: Nootkatone	[M+H]+	Eremophilane, 8,9-secoeremophilane and furoeremophilane sesquiterpenoids	1.52	20.14	10798.3
512	2545	4.472	149.06	-1.20757	low score: p-Coumaraldehyde	[M+H]+	Cinnamaldehydes	1.52	14.15	13121
513	24901	4.511	543.205	9.315	low score: methyl 3-(1-(2-(1H-indol-3-yl)ethyl)-2-hydroxy-6-methyl-4-oxo-1,4-dihydropyridin-3-yl)-3-(3,4,5-trimethoxyphenyl)propanoate	[M+Na]+	3-alkylindoles	1.52	416.68	23536.7
514	17402	2.971	407.152	-5.32973	low score: Schisandrin C	[M+Na]+	Hydrolyzable tannins	1.51	34.71	15539.9
515	20080	5.969	451.158	-2.83715	low score: 5-[(2R,3R,4S,5R,6R)-3,5-dihydroxy-2-(hydroxymethyl)-6-(2-phenylethoxy)oxan-4-yl]oxy-3-hydroxy-3-methyl-5-oxopentanoic acid	[M+Na]+	Saccharolipids	1.51	19.22	33718.2
516	5375	6.632	207.08	-0.96581	low score: Diphenylcyclopropenone	[M+H]+	Benzene and substituted derivatives	1.51	44.98	4846.61
517	20300	4.196	455.116	0.351559	low score: NCGC00384576-01_C18H24O12_2-Methyl-4-oxo-4H-pyran-3-yl 6-O-(4-carboxy-3-hydroxy-3-methylbutanoyl)-beta-D-glucopyranoside	[M+Na]+	Saccharolipids	1.51	28.73	3437.35
518	15841	0.701	381.091	9.2103	low score: Gardenin B	[M+Na]+	8-O-methylated flavonoids	1.51	992.51	6.67438e+06
519	23728	3.727	519.113	-1.40625	low score: Isoflavone base + 3O, O-MalonylHex	[M+H]+	Isoflavonoid O-glycosides	1.51	40.49	473.535
520	19820	2.952	447.147	0.33546	low score: NCGC00381133-01_C17H28O12_	[M+Na]+	Saccharolipids	1.51	35.91	16342.7
521	35095	9.708	979.489	1.24555	low score: Ginsenoside Ro	[M+Na]+	Triterpene saponins	1.51	182.61	1317.26
522	3875	5.23	177.057	-11.5219	low score: trans-Ferulic acid; [M+H-H2O]+; CE30; KSEBMYQBYZTDHS-HWKANZROSA-N	[M+H-H2O]+	Hydroxycinnamic acids	1.51	53.99	31837.4
523	27806	4.741	609.296	-10.5204	low score: Fangchinoline	[M+H]+	Lignans, neolignans and related compounds	1.51	87.79	2294.58
524	17663	4.07	411.199	-0.510702	low score: NCGC00380213-01_C19H32O8_2-Butanone, 4-[3-(beta-D-glucopyranosyloxy)-4-hydroxy-2,6,6-trimethyl-1-cyclohexen-1-yl]-	[M+Na]+	Terpene glycosides	1.51	20.3	11532
525	14296	5.936	355.173	0.591261	low score: NCGC00385387-01_C16H28O7_4-(Hydroxymethyl)-1-isopropyl-3-cyclohexen-1-yl beta-D-glucopyranoside	[M+Na]+	Terpene glycosides	1.51	10.08	52605.6
526	2362	9.13	145.028	11.5838	low score: Benzoic acid	[M+Na]+	Benzoic acids	1.51	8.47	6066.21
527	23529	4.751	515.117	-1.65011	low score: NCGC00385204-01!5-hydroxy-2-[2-hydroxy-3-[(2S,3R,4S,5S,6R)-3,4,5-trihydroxy-6-(hydroxymethyl)oxan-2-yl]oxyphenyl]-7,8-dimethoxychromen-4-one [IIN-based on: CCMSLIB00000846731]	[M+Na]+	Flavonoid O-glycosides	1.51	88.64	582362
528	12237	6.872	323.147	-0.959317	1-[4,5-bis(hydroxymethyl)-3-methoxy-2-methylphenoxy]-3-methylbutane-2,3-diol	[M+Na]+	Benzyl alcohols	1.51	46.43	363235
529	1208	3.11	116.05	-0.947872	low score: Maleamic acid	[M+H]+	Straight chain fatty acids	1.51	89.13	21286.2
530	21139	6.949	469.216	-11.9776	low score: (1R,5S)-3-((3-benzyl-7-hydroxy-4-methyl-2-oxo-2H-chromen-8-yl)methyl)-3,4,5,6-tetrahydro-1H-1,5-methanopyrido[1,2-a][1,5]diazocin-8(2H)-one	[M+H]+	Cytisine and derivatives	1.51	352.12	2.93504e+06
531	3131	2.74	162.055	0.0617075	low score: 2,8-Quinolinediol	[M+H]+	Quinolones and derivatives	1.51	47.25	6180.23
532	20862	6.952	464.251	-3.42489	2-[[3,4-dihydroxy-4-(hydroxymethyl)oxolan-2-yl]oxymethyl]-6-[(6,6-dimethyl-4-bicyclo[3.1.1]hept-3-enyl)methoxy]oxane-3,4,5-triol	[M+NH4]+	Terpene glycosides	1.51	83.9	1.71319e+06
533	4766	3.729	195.065	-3.28097	Ferulic acid	[M+H]+	Hydroxycinnamic acids	1.51	6.09	12159.5
534	14900	6.754	365.194	-0.328592	low score: NCGC00169827-03!(2E,4E)-12-hydroxy-13-(hydroxymethyl)-3,5,7-trimethyltetradeca-2,4-dienedioic acid [IIN-based on: CCMSLIB00000847643]	[M+Na]+	Long-chain fatty acids	1.51	38.63	8968.93
535	24690	5.659	539.117	6.34367	low score: 4,5-Di-O-caffeoylquinic acid	[M+Na]+	Quinic acids and derivatives	1.51	171.05	880605
536	24207	9.58	527.335	-8.6663	low score: Arjungenin	[M+Na]+	Triterpenoids	1.51	29.5	3961.88
537	9929	6.627	287.055	0.313528	low score: Luteolin	[M+H]+	Flavones	1.51	94.28	5248.99
538	23377	14.15	511.34	0.430242	asiatic acid	[M+Na]+	Triterpenoids	1.51	41.49	1090.86
539	34957	9.575	963.494	-3.99589	low score: 3-O-[alpha-L-rhamnopyranosyl(1->3)-beta-D-glucuronopyranosyl]-28-O-beta-D-glucopyranosyl-oleanate	[M+Na]+	Triterpene saponins	1.51	511.74	0
540	24511	5.991	535.11	-2.27991	low score: Flavone base + 4O, O-MalonylHex	[M+H]+	Flavonoid-7-O-glycosides	1.51	364.54	4411.74
541	3166	3.339	163.039	3.74142	low score: Rosmarinic acid (not validated)	[M+H-C9H10O5]+	Coumaric acids and derivatives	1.51	58.21	9.35838e+06
542	6607	3.085	230.094	8.51817	low score: Benzo[a]acridine	[M+H]+	Benzacridines	1.51	111.37	9673.38
543	14156	9.695	353.159	-6.65426	low score: NCGC00385950-01_C16H26O7_(2,6,6-Trimethyl-4-oxo-2-cyclohexen-1-yl)methyl beta-D-glucopyranoside	[M+Na]+	O-glycosyl compounds	1.51	228.88	3584.86
544	14677	13.151	361.236	-2.54682	2-(2-hydroxybut-3-en-2-yl)-3a,6,6,9a-tetramethyl-2,4,5,5a,7,8,9,9b-octahydro-1H-benzo[e][1]benzofuran-4,5-diol	[M+Na]+	Naphthofurans	1.51	123.02	2756.43
545	8013	13.621	255.084	-1.56811	low score: 2-(Propan-2-yl)-9H-thioxanthen-9-one	[M+H]+	Thiochromenes	1.51	113.88	2894.4
546	13928	13.194	349.235	-0.372242	low score: Avocadyne Acetate	[M+Na]+	Long-chain fatty alcohols	1.51	10.13	318415
547	700	2.759	100.076	0.499622	low score: N-Methyl-2-pyrrolidone	[M+H]+	N-alkylpyrrolidines	1.51	21.6	384165
548	13812	1.449	348.07	1.46522	low score: ADENOSINE 5'-MONOPHOSPHATE	[M+H]+	Purine ribonucleoside monophosphates	1.51	16.47	9479.93
549	20655	7.071	461.142	-4.31539	low score: Monnieriside G	[M+Na]+	Furanochromones	1.5	35.56	485950
550	24268	5.58	529.262	0.793558	low score: NCGC00386012-01_C24H42O11_beta-D-Glucopyranoside, (1S,4R,5R)-4-[(1E,3R)-3-hydroxy-1-buten-1-yl]-3,3,5-trimethylcyclohexyl 6-O-[(2R,3R,4R)-tetrahydro-3,4-dihydroxy-4-(hydroxymethyl)-2-furanyl]-	[M+Na]+	Terpene glycosides	1.5	21	29264.6
551	26870	4.169	587.194	1.87331	NCGC00384834-01_C24H36O15_Benzyl 2-O-[(2S,3R,4R)-3,4-dihydroxy-4-(hydroxymethyl)tetrahydro-2-furanyl]-3-O-beta-D-glucopyranosyl-beta-D-glucopyranoside	[M+Na]+	Oligosaccharides	1.5	43.53	8126.61
552	30134	8.24	673.392	-3.35615	low score: Kajiichigoside F1	[M+Na]+	Triterpene saponins	1.5	111.49	2356.05
553	21127	3.511	469.132	0.916586	low score: NCGC00380366-01_C19H26O12_4-Acetyl-2-hydroxyphenyl 2-O-beta-D-fructofuranosyl-beta-D-xylopyranoside	[M+Na]+	Phenolic glycosides	1.5	42.44	5034.35
554	14651	1.204	361.197	2.38097	low score: Pesticide4_Piperonyl butoxide_C19H30O5_Butacide	[M+Na]+	Benzodioxoles	1.5	35.82	336.229
555	24263	8.575	529.205	9.10792	low score: (S,S)-asperphenamate	[M+Na]+	Phenylalanine and derivatives	1.5	12.08	3474.8
556	24897	8.426	543.184	-6.7381	low score: Pinoresinol 4-O-glucoside	[M+Na]+	Lignan glycosides	1.5	18.14	233328
557	24431	5.83	533.2	0.450113	low score: methyl 3-(6-((4-formylpiperazin-1-yl)methyl)-3-hydroxy-4-oxo-4H-pyran-2-yl)-3-(4-((1-methyl-1H-imidazol-2-yl)methoxy)phenyl)propanoate	[M+Na]+	Imidazolyl carboxylic acids and derivatives	1.5	27.26	287635
558	22717	7.004	499.124	-1.70299	low score: NCGC00169984-03!(3R,5R)-3,5-bis[[(E)-3-(3,4-dihydroxyphenyl)prop-2-enoyl]oxy]-1,4-dihydroxycyclohexane-1-carboxylic acid	[M-H2O+H]+	Quinic acids and derivatives	1.5	58.28	18509.9
559	30278	6.874	679.184	-6.4784	low score: methyl 3-(4-(2-(2,3-dihydrobenzofuran-5-yl)ethoxy)-3-methoxyphenyl)-3-(2-(3,4-dihydroxyphenyl)-3,5,7-trihydroxy-4-oxo-4H-chromen-8-yl)propanoate	[M+Na]+	Linear diarylheptanoids	1.5	33.24	76.4463
560	11950	6.03	319.045	-1.4418	low score: Myricetin	[M+H]+	Flavonols	1.5	24.07	1369.68
561	10908	5.028	303.013	-11.0887	low score: Ellagic acid	[M+H]+	Hydrolyzable tannins	1.5	13.45	0
562	25344	7.83	553.262	-0.560313	NCGC00380707-01_C26H42O11_(5xi,6alpha,7alpha,9xi,16xi)-16-(beta-D-Glucopyranosyloxy)-6,7,17-trihydroxykauran-19-oic acid	[M+Na]+	Diterpene glycosides	1.5	55.02	11297.2
563	16474	8.385	391.21	0.843537	low score: 5-(3-methoxyphenyl)-N-((octahydro-1H-quinolizin-1-yl)methyl)-1H-pyrazole-3-carboxamide	[M+Na]+	Phenylpyrazoles	1.5	154.49	3695.82
564	19822	6.518	447.156	14.5361	NCGC00384773-01_C21H28O9_2-Hydroxycyclohexyl 2-O-[(2E)-3-(4-hydroxyphenyl)-2-propenoyl]-beta-D-glucopyranoside	[M+Na]+	Coumaric acid esters	1.5	25.68	282684
565	15265	7.88	371.183	-8.48645	low score: Ingenol	[M+Na]+	Tigliane and ingenane diterpenoids	1.5	4.8	5183.23
566	13147	5.334	337.155	-2.19484	low score: alpha-Cyclopiazonic acid	[M+H]+	3-alkylindoles	1.5	62.85	494.014
567	2370	3.849	145.029	9.23947	low score: Benzoic acid	[M+Na]+	Benzoic acids	1.5	24.44	1.57334e+06
568	3481	4.025	169.076	-0.414015	low score: 5-Carboline	[M+H]+	Gamma carbolines	1.5	13.53	92798
569	13513	4.712	343.223	2.38911	low score: NCGC00169595-03_C20H32O3_[(2R,5R,8a'S)-2',5,5',5',8a'-Pentamethyl-4,4a',5,5',6',7',8',8a'-octahydro-3H,4'H-spiro[furan-2,1'-naphthalen]-5-yl]acetic acid	[M+Na]+	Diterpenoids	1.5	20.92	2061.31
570	12379	7.775	325.193	-7.22652	low score: quinine	[M+H]+	Cinchona alkaloids	1.5	7.1	7218.7
571	33402	11.331	819.451	-0.671182	NCGC00385302-01_C42H68O14_(3beta,5xi,9xi)-3-{[2-O-(beta-D-Glucopyranosyl)-beta-D-glucopyranosyl]oxy}-23-hydroxyolean-12-en-28-oic acid	[M+Na]+	Triterpene saponins	1.5	75.5	1172.96
572	14534	11.154	359.217	3.64681	low score: (Z)-5-[(1S,2R,4aR,8aR)-5-(hydroxymethyl)-1,2,4a-trimethyl-2,3,4,7,8,8a-hexahydronaphthalen-1-yl]-3-(hydroxymethyl)pent-2-enoic acid	[M+Na]+	Colensane and clerodane diterpenoids	1.5	13.99	142241
573	10708	9.857	299.183	-11.4312	low score: methyl 2-(8-methyl-3a,4,5,6-tetrahydro-1H-pyrazino[3,2,1-jk]carbazol-3(2H)-yl)acetate	[M+H]+	Carbazoles	1.5	17.26	3719.2
574	9923	0.689	287.055	0.522548	low score: Luteolin	[M+H]+	Flavones	1.5	33.22	1801.28
575	19491	12.056	441.189	2.90124	low score: Gomisin H	[M+Na]+	Hydrolyzable tannins	1.5	17.02	303.843
576	896	0.698	107.049	8.40729	low score: BENZALDEHYDE	[M+H]+	Benzoyl derivatives	1.5	13.13	189725
577	11845	7.286	317.066	13.0886	low score: Isorhamnetin	[M+H]+	Flavonols	1.5	28.67	1472.97
578	17646	3.679	411.126	-1.02158	low score: NCGC00381280-01_C17H24O10_Phenyl 6-O-[(2R,3R,4R)-3,4-dihydroxy-4-(hydroxymethyl)tetrahydro-2-furanyl]-beta-D-glucopyranoside	[M+Na]+	Phenolic glycosides	1.49	29.87	3197.52
579	13885	3.98	349.09	1.14584	low score: bilobalide	[M+Na]+	Ginkgolides and bilobalides	1.49	9.58	3309.21
580	21137	6.598	469.205	-2.47227	low score: NCGC00384800-01_C21H34O10_	[M+Na]+	Terpene glycosides	1.49	130.04	1.27475e+06
581	21030	4.354	467.155	10.125	low score: 6-o-(4-hydroxybenzoyl)-6-epiaucubin	[M+H]+	Iridoid O-glycosides	1.49	1339.11	112594
582	6134	9.141	221.191	-8.31868	low score: NCGC00179861-02_C15H26O2_1,8-Azulenediol, 1,2,3,3a,4,7,8,8a-octahydro-3a,6-dimethyl-1-(1-methylethyl)-, (1R,3aR,8S,8aS)-	[M-H2O+H]+	Sesquiterpenoids	1.49	20.55	637.235
583	16678	3.941	395.132	-4.09992	low score: Eleutheroside B	[M+Na]+	Phenolic glycosides	1.49	41.47	16490.7
584	11553	5.279	313.071	-2.81087	low score: Aflatoxin B1	[M+H]+	Difurocoumarocyclopentenones	1.49	39.88	47988.6
585	2773	1.109	154.05	0.0649141	low score: 5-Aminosalicylic?acid	[M+H]+	Aminobenzoic acids	1.49	156.63	6325.74
586	18393	8.775	423.236	-1.205	low score: NCGC00180835-03!2-[5-[2-[2-[5-(2-hydroxybutyl)oxolan-2-yl]propanoyloxy]propyl]oxolan-2-yl]propanoic acid	[M+Na]+	Dicarboxylic acids and derivatives	1.49	22.32	13126.4
587	4778	4.086	195.092	-8.50889	low score: Caffeine	[M+H]+	Xanthines	1.49	21.57	126828
588	8153	9.056	257.152	-7.62201	low score: Isocurcumenol	[M+Na]+	Guaianes	1.49	166.38	684.892
589	16329	3.96	389.179	3.05771	low score: Hirsuteine	[M+Na]+	Corynanthean-type alkaloids	1.49	314.35	27775.7
590	17573	9.823	409.258	-3.44527	low score: Tricaproin (C6:0)	[M+Na]+	Triacylglycerols	1.49	62.96	37556.8
591	14895	7.003	365.194	0	low score: NCGC00169827-03!(2E,4E)-12-hydroxy-13-(hydroxymethyl)-3,5,7-trimethyltetradeca-2,4-dienedioic acid [IIN-based on: CCMSLIB00000847643]	[M+Na]+	Long-chain fatty acids	1.49	43.27	10327.3
592	23376	13.463	511.34	0.430242	low score: asiatic acid	[M+Na]+	Triterpenoids	1.49	37.97	0
593	16473	8.063	391.21	0.920222	low score: 5-(3-methoxyphenyl)-N-((octahydro-1H-quinolizin-1-yl)methyl)-1H-pyrazole-3-carboxamide	[M+Na]+	Phenylpyrazoles	1.49	139.76	2660.24
594	24264	12.285	529.211	-1.26604	low score: (S,S)-asperphenamate	[M+Na]+	Phenylalanine and derivatives	1.49	43.46	2676.9
595	27881	4.287	611.161	-0.998102	low score: NCGC00385199-01!2-[3,4-bis[[(2S,3R,4S,5S,6R)-3,4,5-trihydroxy-6-(hydroxymethyl)oxan-2-yl]oxy]phenyl]-5,7-dihydroxychromen-4-one	[M+H]+	Flavonoid O-glycosides	1.49	132.99	2751.66
596	6669	1.304	231.09	0.82219	low score: Beta-Asarone	[M+Na]+	Anisoles	1.49	296.79	7617.51
597	2509	2.78	148.075	1.41819	low score: 3-Methyloxyindole	[M+H]+	Indolines	1.49	15.18	29414.5
598	13934	13.012	349.235	-1.66077	low score: Avocadyne Acetate	[M+Na]+	Long-chain fatty alcohols	1.49	21.99	520650
599	3172	0.721	163.04	-1.53337	low score: Rosmarinic acid (not validated)	[M+H-C9H10O5]+	Coumaric acids and derivatives	1.49	22.9	5.75497e+06
600	5330	4.601	206.118	-0.921804	low score: Dehydrosalsolidine	[M+H]+	Dihydroisoquinolines	1.49	95.51	5620.32
601	24509	5.055	535.109	-0.579322	Flavone base + 4O, O-MalonylHex	[M+H]+	Flavonoid-7-O-glycosides	1.49	319.79	1671.28
602	11056	7.261	305.1	0.42609	low score: Oxypeucedanin hydrate	[M+H]+	Psoralens	1.49	14.37	282.509
603	12083	0.986	321.115	-17.0969	low score: Corylin	[M+H]+	Pyranoisoflavonoids	1.48	6.63	7760.92
604	15969	8.746	383.183	0.234875	low score: CORTISONE	[M+Na]+	21-hydroxysteroids	1.48	3.94	6112.42
605	15791	0.643	380.097	8.44515	low score: (4-chlorophenyl)(7,8-dimethoxy-3-methyl-2,3-dihydro-1H-benzo[d]azepin-4-yl)methanone	[M+Na]+	Benzazepines	1.48	74.38	1587.47
606	23138	6.128	507.113	-2.95793	low score: 3,4,5-trihydroxy-6-[5-hydroxy-2-(4-hydroxy-3-methoxyphenyl)-3-methoxy-4-oxochromen-7-yl]oxyoxane-2-carboxylic acid	[M+H]+	Flavonoid-7-O-glucuronides	1.48	67.89	145945
607	28385	5.479	623.312	-2.43859	low score: Tetrandrine	[M+H]+	Lignans, neolignans and related compounds	1.48	116.59	3017.77
608	22946	9.746	503.262	-1.74859	low score: neoandrographolide	[M+Na]+	Diterpene glycosides	1.48	105.19	543357
609	19512	6.469	441.247	-16.0457	low score: Ophiopogonoside A	[M+Na]+	Terpene glycosides	1.48	59.36	32029.4
610	17777	3.06	413.142	-4.88938	low score: Loganin	[M+Na]+	Iridoid O-glycosides	1.48	22.65	5116.72
611	26000	4.793	567.243	-3.43769	low score: NCGC00385717-01_C26H40O12_7-Hydroxy-1-({3-O-[(2E)-8-hydroxy-2,6-dimethyl-2-octenoyl]-beta-D-glucopyranosyl}oxy)-7-methyl-1,4a,5,6,7,7a-hexahydrocyclopenta[c]pyran-4-carboxylic acid	[M+Na]+	Iridoid O-glycosides	1.48	1098.06	7598.38
612	24985	5.343	545.199	-0.458548	NCGC00384838-01_C26H34O11_3-[2-(4-Hydroxy-3-methoxyphenyl)-3-(hydroxymethyl)-7-methoxy-2,3-dihydro-1-benzofuran-5-yl]propyl beta-D-glucopyranoside	[M+Na]+	2-arylbenzofuran flavonoids	1.48	26.14	125625
613	24513	4.236	535.118	-16.9872	Flavone base + 4O, O-MalonylHex	[M+H]+	Flavonoid-7-O-glycosides	1.48	1477.03	67.3259
614	15687	9.767	378.262	-4.83794	low score: Karacoline	[M+H]+	Aconitane-type diterpenoid alkaloids	1.48	5.52	150170
615	24809	4.507	541.226	0.443438	low score: NCGC00386033-01_C24H38O12_3-Buten-2-one, 4-[4-hydroxy-2,2,6-trimethyl-6-[[6-O-[(2S,3R,4R)-tetrahydro-3,4-dihydroxy-4-(hydroxymethyl)-2-furanyl]-beta-D-glucopyranosyl]oxy]cyclohexylidene]-	[M+Na]+	Terpene glycosides	1.48	10.12	349868
616	16467	6.352	391.209	1.78932	low score: 5-(3-methoxyphenyl)-N-((octahydro-1H-quinolizin-1-yl)methyl)-1H-pyrazole-3-carboxamide	[M+Na]+	Phenylpyrazoles	1.48	58.73	7477.4
617	6974	7.773	236.165	-1.01624	low score: N-Bisdesmethyl Tramadol	[M+H]+	Anisoles	1.48	46.54	13922.2
618	3347	3.51	166.086	2.58901	low score: Phenylalanine	[M+H]+	Phenylalanine and derivatives	1.48	11.57	12605.6
619	9745	6.144	284.128	5.45525	low score: Paprazine	[M+H]+	Coumaric acids and derivatives	1.48	20.05	4914.32
620	6905	6.157	235.131	8.93112	low score: Pterosin G	[M+H]+	Indanones	1.48	49.33	10559
621	17546	6.676	409.177	15.7387	low score: NCGC00385291-01_C19H30O8_3-Buten-2-one, 4-[4-(beta-D-glucopyranosyloxy)-2-hydroxy-2,6,6-trimethylcyclohexylidene]-	[M+Na]+	Terpene glycosides	1.48	51.54	554703
622	5998	3.08	219.113	-13.2354	low score: (Z)-2-((Z)-1-(hydroxyimino)ethyl)-6,6-dimethylbicyclo[3.1.0]hexan-3-one oxime	[M+Na]+	Ketoximes	1.48	22.26	4255.33
623	28541	3.096	627.157	-11.0978	low score: Quercetin 3-gentiobioside	[M+H]+	Flavonoid-3-O-glycosides	1.48	190.94	2667.42
624	11392	4.881	310.144	-8.06084	Piperanine	[M+Na]+	Benzodioxoles	1.48	12.69	1758.97
625	9794	8.292	285.04	-1.36823	low score: Rhein	[M+H]+	Anthracenecarboxylic acids	1.48	67.36	0
626	16482	12.469	391.247	-18.0196	low score: Periplogenin	[M+H]+	Cardenolides and derivatives	1.48	29.83	12282.9
627	28699	8.652	631.237	-10.931	low score: (2S,3R)-2-(((S)-7-acetamido-1,2,3-trimethoxy-9-oxo-5,6,7,9-tetrahydrobenzo[a]heptalen-10-yl)amino)-N-(5-chloropyridin-2-yl)-3-methylpentanamide	[M+Na]+	Isoleucine and derivatives	1.48	131.17	214581
628	10592	13.441	297.245	-5.1473	low score: NCGC00381425-01!8-hydroxy-8-(3-octyloxiran-2-yl)octanoic acid [IIN-based on: CCMSLIB00000846585]	[M-H2O+H]+	Lineolic acids and derivatives	1.48	133.77	4.58985e+06
629	23702	12.297	518.325	-4.82325	low score: LPC 18:3	[M+H]+	1-acyl-sn-glycero-3-phosphocholines	1.48	36.54	150919
630	3873	6.88	177.055	-3.10639	low score: trans-Ferulic acid; [M+H-H2O]+; CE30; KSEBMYQBYZTDHS-HWKANZROSA-N	[M+H-H2O]+	Hydroxycinnamic acids	1.48	71.34	22529.9
631	9594	12.802	281.248	-1.63557	low score: Linoleic acid	[M+H]+	Lineolic acids and derivatives	1.48	25.04	26422.1
632	16948	6.343	399.178	-1.05216	8-hydroxy-2,7,7,11,15-pentamethyl-5,12,16-trioxapentacyclo[9.8.0.0?,?.0?,?.0??,??]nonadec-13(18)-ene-3,17-dione	[M+Na]+	Naphthopyrans	1.48	44.48	1270.48
633	22575	13.22	496.341	-0.866341	low score: LPC 16:0	[M+H]+	1-acyl-sn-glycero-3-phosphocholines	1.48	61.92	1.22175e+06
634	27724	5.005	607.28	0.510473	low score: Cepharanthine	[M+H]+	Lignans, neolignans and related compounds	1.48	80.07	750.946
635	2364	3.395	145.028	11.0322	low score: Benzoic acid	[M+Na]+	Benzoic acids	1.48	47.42	2.1992e+06
636	20905	4.654	465.103	0.645018	low score: Delphinidin-3-O-beta-glucopyranoside	[M]+	Anthocyanidin-3-O-glycosides	1.47	31.97	813.584
637	28540	4.668	627.156	4.97481	low score: myricetin-3-rutinoside	[M+H]+	Flavonoid-3-O-glycosides	1.47	86.86	3159.78
638	28448	5.659	625.179	-4.09484	5,7-dihydroxy-2-(4-hydroxy-3-methoxyphenyl)-3-[3,4,5-trihydroxy-6-[[(2R,3R,4R,5R,6S)-3,4,5-trihydroxy-6-methyloxan-2-yl]oxymethyl]oxan-2-yl]oxychromen-4-one	[M+H]+	Flavonoid-3-O-glycosides	1.47	80.06	5142.44
639	22190	3.157	489.1	-0.552034	low score: NCGC00385598-01!(2R,3R)-2-(3,4-dihydroxyphenyl)-5,7-dihydroxy-3-[(2S,3R,4S,5S,6R)-3,4,5-trihydroxy-6-(hydroxymethyl)oxan-2-yl]oxy-2,3-dihydrochromen-4-one	[M+Na]+	Flavonoid-3-O-glycosides	1.47	16.27	507.548
640	29342	4.668	649.137	-11.4769	low score: Quercetin 3-gentiobioside	[M+Na]+	Flavonoid-3-O-glycosides	1.47	121.21	327.624
641	24986	5.914	545.2	-1.24725	NCGC00384838-01_C26H34O11_3-[2-(4-Hydroxy-3-methoxyphenyl)-3-(hydroxymethyl)-7-methoxy-2,3-dihydro-1-benzofuran-5-yl]propyl beta-D-glucopyranoside	[M+Na]+	2-arylbenzofuran flavonoids	1.47	39.49	100583
642	24699	4.639	539.174	11.6473	methyl 3-(3-hydroxy-1,4-dioxo-1,4-dihydronaphthalen-2-yl)-3-(3-methoxy-4-(4-methoxyphenethoxy)phenyl)propanoate	[M+Na]+	Dalbergiones	1.47	58.23	10163.5
643	15491	4.599	375.126	-16.7413	low score: 3-(3,4-dihydro-2H-benzo[b][1,4]dioxepin-7-yl)-7-ethoxy-2-methyl-4H-chromen-4-one	[M+Na]+	Isoflavones	1.47	27.01	2959.71
644	12752	6.083	331.081	-3.20164	low score: Aurantioobtusin	[M+H]+	Hydroxyanthraquinones	1.47	31.26	3698.87
645	13920	11.591	349.199	2.00458	low score: Ingenol	[M+H]+	Tigliane and ingenane diterpenoids	1.47	14.61	22201.7
646	2070	3.719	138.055	-1.88331	low score: 2-Aminobenzoic acid; CE0; RWZYAGGXGHYGMB-UHFFFAOYSA-N	[M+H]+	Aminobenzoic acids	1.47	105.94	266577
647	13913	10.743	349.199	3.57961	low score: Ingenol	[M+H]+	Tigliane and ingenane diterpenoids	1.47	4.3	71995.8
648	3867	4.279	177.055	-0.169439	low score: trans-Ferulic acid; [M+H-H2O]+; CE30; KSEBMYQBYZTDHS-HWKANZROSA-N	[M+H-H2O]+	Hydroxycinnamic acids	1.47	15.62	509927
649	5958	2.5	218.118	-1.74218	low score: Securinine	[M+H]+	Indolizidines	1.47	63.92	2051.09
650	9871	4.097	286.107	-4.89329	low score: arborinine	[M+H]+	Acridones	1.47	20.06	2161.28
651	4889	3.95	197.129	-3.24662	low score: NCGC00381364-02_C10H16N2O2_Pyrrolo[1,2-a]pyrazine-1,4-dione, hexahydro-3-(1-methylethyl)-	[M+H]+	Alpha amino acids and derivatives	1.47	71.59	27692.3
652	4406	3.598	188.071	-2.60541	low score: 4-hydroxy-4-(pyridin-2-yl)butan-2-one	[M+Na]+	Pyridines and derivatives	1.47	63.47	267403
653	3869	6.695	177.055	-1.52495	low score: trans-Ferulic acid; [M+H-H2O]+; CE30; KSEBMYQBYZTDHS-HWKANZROSA-N	[M+H-H2O]+	Hydroxycinnamic acids	1.47	51.44	12385.9
654	3863	7.517	177.055	0.169439	low score: trans-Ferulic acid; [M+H-H2O]+; CE30; KSEBMYQBYZTDHS-HWKANZROSA-N	[M+H-H2O]+	Hydroxycinnamic acids	1.47	3.54	32886.7
655	2606	2.612	150.094	-17.7225	low score: N-(2,4-Dimethylphenyl)formamide	[M+H]+	Anilides	1.47	29.28	149977
656	17785	7.544	413.178	-12.4161	low score: NCGC00380747-01!7-hydroxy-3-[4-hydroxy-3-(3-methylbut-2-enyl)phenyl]-8-(3-methylbut-2-enyl)chromen-4-one [IIN-based on: CCMSLIB00000848794]	[M+Na]+	Isoflavones	1.47	4.98	158314
657	6587	6.397	229.222	-8.07085	low score: myristic acid	[M+H]+	Long-chain fatty acids	1.47	854.75	0
658	21033	6.702	467.189	-0.642138	low score: NCGC00385412-01_C21H32O10_2,4-Pentadienoic acid, 5-[(1R,3S,5R,8S)-3-(beta-D-glucopyranosyloxy)-8-hydroxy-1,5-dimethyl-6-oxabicyclo[3.2.1]oct-8-yl]-3-methyl-, (2Z,4E)-	[M+Na]+	Abscisic acids and derivatives	1.47	36.3	414791
659	14295	5.614	355.173	1.35145	low score: NCGC00385387-01_C16H28O7_4-(Hydroxymethyl)-1-isopropyl-3-cyclohexen-1-yl beta-D-glucopyranoside	[M+Na]+	Terpene glycosides	1.47	10.17	281718
660	21131	5.591	469.168	4.47599	low score: cimifugin, (s)-form, 1''-o-beta-d-glucopyranoside	[M+H]+	Furanochromones	1.47	9.55	4498.77
661	9232	8.09	275.203	-9.55669	low score: NCGC00386020-01_C18H28O3_8-{(1S,5R)-4-Oxo-5-[(2Z)-2-penten-1-yl]-2-cyclopenten-1-yl}octanoic acid	[M-H2O+H]+	Prostaglandins and related compounds	1.46	30.22	50271.4
662	24619	6.751	537.231	-9.54905	low score: Telmisartan	[M+Na]+	Biphenyls and derivatives	1.46	108.32	3623.86
663	21996	5.923	485.2	-1.56637	low score: NCGC00385388-01_C21H34O11_(1R,4S,7S,8S,9R,12E,20R,21R,22S,23S)-7,8,21,22,23-Pentahydroxy-12,16-dimethyl-3,5,10,19,24-pentaoxatricyclo[18.3.1.0~4,9~]tetracos-12-en-11-one	[M+Na]+	Disaccharides	1.46	23.67	28125.5
664	24506	0.7	535.108	1.36421	Flavone base + 4O, O-MalonylHex	[M+H]+	Flavonoid-7-O-glycosides	1.46	37.96	443.958
665	13750	4.506	347.122	12.4162	low score: Isobavachalcone	[M+Na]+	3-prenylated chalcones	1.46	9.85	30055.8
666	25640	5.178	559.201	-18.7772	low score: gomisin C	[M+Na]+	Hydrolyzable tannins	1.46	79.02	7756.28
667	15364	9.308	373.129	0.589608	low score: Sinensetin	[M+H]+	7-O-methylated flavonoids	1.46	83.53	14.6969
668	19599	3.724	443.153	-1.3765	low score: NCGC00385752-02_C18H28O11_1H,3H-Pyrano[3,4-c]pyran-5-carboxylic acid, 8-(beta-D-glucopyranosyloxy)-4,4a,8,8a-tetrahydro-3-methoxy-1-methyl-, methyl ester, (1R,4aS,8S,8aS)-	[M+Na]+	O-glycosyl compounds	1.46	12.86	21134.4
669	27281	5.784	597.23	0.200928	low score: Toosendanin	[M+Na]+	Limonoids	1.46	27.17	51.0294
670	28769	4.992	633.216	6.26954	low score: (R)-3-(3,4-dihydro-2H-benzo[b][1,4]dioxepin-7-yl)-2-methyl-4-oxo-4H-chromen-7-yl 2-((tert-butoxycarbonyl)amino)-3-(1H-indol-3-yl)propanoate	[M+Na]+	Isoflavones	1.46	53.88	576807
671	34171	8.811	879.456	4.36632	low score: 3-hydroxy-N-((6R,9R,12R,15R,18S,23aS)-22-hydroxy-18-isobutyl-2,3,3,5,9,11-hexamethyl-6-(3-methylbutan-2-yl)-1,4,7,10,13,16,19-heptaoxo-12-phenyldocosahydropyrrolo[1,2-g][1,4,7,10,13,16,19]oxahexaazacyclohenicosin-15-yl)picolinamide	[M+H]+	Cyclic depsipeptides	1.46	78.4	1137.53
672	8582	5.722	265.102	-6.78989	low score: Peucedanol	[M+H]+	7-hydroxycoumarins	1.46	179.12	353103
673	7803	4.496	251.129	-4.4997	low score: Dipropyl phthalate	[M+H]+	Benzoic acid esters	1.46	239.11	106115
674	14153	4.472	353.15	0.594648	low score: 2-(4-(3,4-dihydro-2H-benzo[b][1,4]dioxepin-7-yl)-3-methyl-1H-pyrazol-5-yl)-5-methoxyphenol	[M+H]+	Phenylpyrazoles	1.46	9.25	3102.89
675	8403	12.535	261.222	1.60783	low score: NCGC00381425-01!8-hydroxy-8-(3-octyloxiran-2-yl)octanoic acid [IIN-based on: CCMSLIB00000846585]	[M-3H2O+H]+	Lineolic acids and derivatives	1.46	22.01	16789
676	8130	8.363	257.081	5.25123	low score: Liquiritigenin	[M+H]+	Flavanones	1.46	13.19	1787.53
677	2106	5.382	139.039	5.68182	low score: 4-HYDROXYBENZOATE	[M+H]+	Hydroxybenzoic acid derivatives	1.46	29.2	12568.6
678	2365	8.412	145.028	10.8253	low score: Benzoic acid	[M+Na]+	Benzoic acids	1.46	4.6	69372.7
679	6733	9.669	232.112	-18.0089	low score: 4-Formylaminoantipyrine	[M+H]+	Phenylpyrazoles	1.46	9.48	2798.24
680	9219	9.606	275.163	-2.21688	low score: NCGC00179704-04_C15H24O3_2-Naphthaleneacetic acid, decahydro-8-hydroxy-4a,8-dimethyl-alpha-methylene-	[M+Na]+	Eudesmane, isoeudesmane or cycloeudesmane sesquiterpenoids	1.46	20.34	5025.26
681	5139	2.946	203.082	0	low score: Vasicinone	[M+H]+	Quinazolines	1.46	16.36	10716.7
682	19828	4.706	447.184	0.961573	low score: NCGC00381210-01_C18H32O11_(2E)-4-Hydroxy-3,4-dimethyl-2-penten-1-yl 6-O-[(2S,3R,4R)-3,4-dihydroxy-4-(hydroxymethyl)tetrahydro-2-furanyl]-beta-D-glucopyranoside	[M+Na]+	Fatty acyl glycosides of mono- and disaccharides	1.46	8.75	1795.18
683	2511	2.511	148.076	1.14806	low score: 3-Methyloxyindole	[M+H]+	Indolines	1.46	12.88	3324.06
684	19823	4.28	447.162	1.36416	low score: NCGC00384773-01_C21H28O9_2-Hydroxycyclohexyl 2-O-[(2E)-3-(4-hydroxyphenyl)-2-propenoyl]-beta-D-glucopyranoside	[M+Na]+	Coumaric acid esters	1.46	44.42	1157.56
685	15125	13.77	369.126	11.2427	low score: Icaritin	[M+H]+	8-prenylated flavones	1.46	31.89	0
686	10079	9.581	289.087	-2.5252	low score: 2'-Hydroxy-a-naphthoflavone	[M+H]+	Flavones	1.45	45.34	2297.47
687	16834	5.73	397.22	1.08252	low score: NCGC00385079-01_C19H34O7_4-(4-Hydroxy-2,6,6-trimethyl-1-cyclohexen-1-yl)-2-butanyl beta-D-glucopyranoside	[M+Na]+	Fatty acyl glycosides of mono- and disaccharides	1.45	55.57	11818.4
688	27808	4.55	609.297	-11.1113	low score: Fangchinoline	[M+H]+	Lignans, neolignans and related compounds	1.45	110.58	3454.14
689	24187	5.941	527.247	-2.54151	low score: NCGC00380271-01_C24H40O11_2-Cyclohexen-1-one, 3,5,5-trimethyl-4-[3-[(6-O-beta-D-xylopyranosyl-beta-D-glucopyranosyl)oxy]butyl]-	[M+Na]+	Fatty acyl glycosides of mono- and disaccharides	1.45	22.88	70285.8
690	15846	3.657	381.116	0.498536	low score: NCGC00380819-01_C16H22O9_	[M+Na]+	Phenolic glycosides	1.45	9.2	1954.71
691	22612	5.425	497.163	0.543081	low score: NCGC00381214-01_C21H30O12_beta-D-Glucopyranoside, 2-hydroxy-4-(2-propen-1-yl)phenyl 6-O-beta-D-glucopyranosyl-	[M+Na]+	Phenolic glycosides	1.45	18.88	1774.69
692	9230	10.288	275.201	-4.54215	low score: NCGC00386020-01_C18H28O3_8-{(1S,5R)-4-Oxo-5-[(2Z)-2-penten-1-yl]-2-cyclopenten-1-yl}octanoic acid	[M-H2O+H]+	Prostaglandins and related compounds	1.45	12.54	131538
693	18925	4.846	432.181	-2.33699	low score: 8-(azepan-1-ium-1-ylmethyl)-3-(2,4-dimethoxyphenyl)-2-oxo-2H-chromen-7-olate	[M+Na]+	Hydroxyisoflavonoids	1.45	46.48	0
694	22716	3.821	499.124	-1.70299	low score: NCGC00169984-03!(3R,5R)-3,5-bis[[(E)-3-(3,4-dihydroxyphenyl)prop-2-enoyl]oxy]-1,4-dihydroxycyclohexane-1-carboxylic acid	[M-H2O+H]+	Quinic acids and derivatives	1.45	16.45	177448
695	30579	0.869	689.211	-15.4962	low score: 2-Acetylacteoside	[M+Na]+	Coumaric acids and derivatives	1.45	217.92	73863.7
696	28472	5.566	625.327	-11.6101	low score: Neferine	[M+H]+	Benzylisoquinolines	1.45	181.39	1659.98
697	29044	5.721	641.175	-5.42757	low score: 3-[(2S,3R,4S,5S,6R)-4,5-dihydroxy-6-(hydroxymethyl)-3-[(2S,3R,4S,5S,6R)-3,4,5-trihydroxy-6-(hydroxymethyl)oxan-2-yl]oxyoxan-2-yl]oxy-2-(3,4-dihydroxyphenyl)-5-hydroxy-7-methoxychromen-4-one	[M+H]+	Flavonoid-3-O-glycosides	1.45	52.4	7168.34
698	27985	2.01	613.158	1.28841	low score: Glutathione (oxidized)	[M+H]+	Peptides	1.45	12.31	3810.48
699	21854	12.289	482.325	-1.45131	low score: 1-pentadecanoyl-2-hydroxy-sn-glycero-3-phosphocholine	[M+H]+	1-acyl-sn-glycero-3-phosphocholines	1.45	52.63	288552
700	9482	8.372	279.233	1.75481	low score: NCGC00381425-01!8-hydroxy-8-(3-octyloxiran-2-yl)octanoic acid [IIN-based on: CCMSLIB00000846585]	[M-2H2O+H]+	Lineolic acids and derivatives	1.45	25.13	54741.2
701	13514	4.965	343.223	2.38911	low score: NCGC00169595-03_C20H32O3_[(2R,5R,8a'S)-2',5,5',5',8a'-Pentamethyl-4,4a',5,5',6',7',8',8a'-octahydro-3H,4'H-spiro[furan-2,1'-naphthalen]-5-yl]acetic acid	[M+Na]+	Diterpenoids	1.45	18.06	1960.1
702	5295	13.043	205.195	-1.9981	low score: Prespatane	[M+H]+	Sesquiterpenoids	1.45	100.22	4751.69
703	4216	8.562	184.073	2.28169	low score: Phosphocholine	[M+H]+	Phosphocholines	1.45	3.17	143919
704	12380	6.842	325.199	3.75154	low score: N-((octahydro-1H-quinolizin-1-yl)methyl)-2,4,5,6-tetrahydrocyclopenta[c]pyrazole-3-carboxamide	[M+Na]+	Quinolizines	1.45	12.46	7412.44
705	23162	14.836	507.285	14.4492	(2R,3S,4S,5S,6R)-2-[[7-hydroxy-4-[(Z)-5-hydroxy-3-methylpent-3-enyl]-4a,8,8-trimethyl-3-methylidene-2,4,5,6,7,8a-hexahydro-1H-naphthalen-2-yl]oxy]-6-(hydroxymethyl)oxane-3,4,5-triol	[M+Na]+	Diterpene glycosides	1.45	367.17	700.385
706	28474	7.874	625.328	-12.2018	low score: Neferine	[M+H]+	Benzylisoquinolines	1.44	12.22	1377.12
707	25343	8.24	553.262	0	low score: NCGC00380707-01_C26H42O11_(5xi,6alpha,7alpha,9xi,16xi)-16-(beta-D-Glucopyranosyloxy)-6,7,17-trihydroxykauran-19-oic acid	[M+Na]+	Diterpene glycosides	1.44	17.92	5776.52
708	11047	9.478	305.08	0.622787	low score: 7-methoxy-3-(4-methoxyphenyl)-4H-chromen-4-one	[M+Na]+	7-O-methylisoflavones	1.44	56.08	772.026
709	29642	10.864	657.398	3.33131	low score: Ecliptasaponin A	[M+Na]+	Triterpene saponins	1.44	69.32	1451.68
710	27545	5.885	603.205	8.28899	low score: Episyringaresinol 4'-O-beta-D-glncopyranoside	[M+Na]+	Lignan glycosides	1.44	45.89	99494.5
711	2361	6.695	145.028	11.6528	low score: Benzoic acid	[M+Na]+	Benzoic acids	1.44	7.67	36417.8
712	3868	3.848	177.055	-1.46847	low score: trans-Ferulic acid; [M+H-H2O]+; CE30; KSEBMYQBYZTDHS-HWKANZROSA-N	[M+H-H2O]+	Hydroxycinnamic acids	1.44	37.57	8710.93
713	3168	6.474	163.039	2.39206	low score: Rosmarinic acid (not validated)	[M+H-C9H10O5]+	Coumaric acids and derivatives	1.44	6.36	4.86866e+06
714	23655	13.817	517.211	-11.7942	low score: (2R,3R,4S,5S,6R)-2-[(3R)-1,7-bis(3,4-dihydroxyphenyl)heptan-3-yl]oxy-6-(hydroxymethyl)oxane-3,4,5-triol	[M+Na]+	Linear diarylheptanoids	1.44	471.69	0
715	16466	6.644	391.209	1.94269	low score: 5-(3-methoxyphenyl)-N-((octahydro-1H-quinolizin-1-yl)methyl)-1H-pyrazole-3-carboxamide	[M+Na]+	Phenylpyrazoles	1.44	62.75	10024.6
716	22951	8.875	503.298	3.51679	low score: 25R-Inokosterone	[M+Na]+	Hydroxy bile acids, alcohols and derivatives	1.44	29.33	5352.48
717	1831	8.657	133.065	4.28361	low score: trans-Cinnamaldehyde	[M+H]+	Cinnamaldehydes	1.44	11.37	2068.36
718	3871	9.13	177.055	-2.48511	low score: trans-Ferulic acid; [M+H-H2O]+; CE30; KSEBMYQBYZTDHS-HWKANZROSA-N	[M+H-H2O]+	Hydroxycinnamic acids	1.44	53.31	4505.94
719	23858	5.113	521.127	-0.594865	low score: NCGC00347847-02_C22H26O13_(1aS,1bS,2S,5aR,6S,6aS)-2-(beta-D-Glucopyranosyloxy)-1a-(hydroxymethyl)-1a,1b,2,5a,6,6a-hexahydrooxireno[4,5]cyclopenta[1,2-c]pyran-6-yl 3,4-dihydroxybenzoate	[M+Na]+	O-glycosyl compounds	1.44	105.43	5888.94
720	20207	6.455	453.209	1.41215	low score: NCGC00384740-01_C21H34O9_2(1H)-Azulenone, 6-(beta-D-glucopyranosyloxy)-4,5,6,7,8,8a-hexahydro-5-hydroxy-5-(1-hydroxy-1-methylethyl)-3,8-dimethyl-	[M+Na]+	Terpene glycosides	1.44	10.37	189961
721	3074	3.056	161.059	3.41488	low score: 6-Methylcoumarin	[M+H]+	Coumarins and derivatives	1.44	11.02	9251.75
722	28388	5.056	623.323	-18.514	low score: (S,S)-(+)-Tetrandrine	[M+H]+	Lignans, neolignans and related compounds	1.44	423.79	1774.94
723	3173	6.159	163.042	-12.0216	low score: Rosmarinic acid (not validated)	[M+H-C9H10O5]+	Coumaric acids and derivatives	1.44	18.28	6.36469e+06
724	8152	10.142	257.151	-5.83317	low score: Isocurcumenol	[M+Na]+	Guaianes	1.44	45.3	3109.67
725	11715	6.649	315.087	-4.44323	low score: NCGC00169297-02!5-hydroxy-2-(4-hydroxyphenyl)-6,7-dimethoxychromen-4-one [IIN-based: Match]	[M+H]+	7-O-methylated flavonoids	1.44	69.29	4270.56
726	12483	12.409	327.079	-1.865	low score: Triphenylphosphate	[M+H]+	Aryl phosphotriesters	1.44	11.88	205.977
727	6809	10.257	233.154	-1.80139	low score: (+)-Costunolide	[M+H]+	Germacranolides and derivatives	1.44	13.87	1868.15
728	25351	11.354	553.299	1.98807	low score: Kukoamine A	[M+Na]+	Catechols	1.44	23.25	5670.75
729	17288	11.646	405.225	4.96018	low score: Hydrocortisonacetate	[M+H]+	Gluco/mineralocorticoids, progestogins and derivatives	1.44	16.73	63698.5
730	2363	6.88	145.028	11.0322	low score: Benzoic acid	[M+Na]+	Benzoic acids	1.44	15.16	9545.54
731	23533	5.622	515.153	-5.10531	low score: Picroside I	[M+Na]+	O-glycosyl compounds	1.43	15.5	2947.13
732	7083	4.568	238.086	-1.34405	low score: Viridicatin	[M+H]+	Phenylquinolines	1.43	31.38	1976.71
733	26857	4.671	587.137	2.07788	low score: Isoshaftoside	[M+Na]+	Flavonoid 8-C-glycosides	1.43	189.24	716.082
734	16983	5.694	400.155	12.7199	low score: (1R,5S)-3-(3-(1-oxoisoindolin-2-yl)propanoyl)-3,4,5,6-tetrahydro-1H-1,5-methanopyrido[1,2-a][1,5]diazocin-8(2H)-one	[M+Na]+	Cytisine and derivatives	1.43	219.53	532.031
735	27073	4.458	592.24	16.4964	low score: (S)-4-((7-acetamido-1,2,3-trimethoxy-9-oxo-5,6,7,9-tetrahydrobenzo[a]heptalen-10-yl)amino)-N-(3-(methylthio)phenyl)butanamide	[M+H]+	Gamma amino acids and derivatives	1.43	250.9	1214.49
736	3864	4.717	177.055	0	low score: trans-Ferulic acid; [M+H-H2O]+; CE30; KSEBMYQBYZTDHS-HWKANZROSA-N	[M+H-H2O]+	Hydroxycinnamic acids	1.43	54.07	574646
737	18256	9.773	421.183	0.0712279	low score: Ptaquiloside	[M+Na]+	O-glycosyl compounds	1.43	11.15	2504.27
738	32705	11.266	777.403	-4.3221	low score: Ophiogenin 3-O-beta-L-rhamnopyranosyl-(1??????2)-beta-D-glucopyranoside	[M+Na]+	Steroidal saponins	1.43	15.67	2551.64
739	20653	4.256	461.141	-2.32034	low score: Sec-O-glucosylhamaudol	[M+Na]+	Pyranochromenes	1.43	40.4	2617.29
740	25732	5.539	561.195	-1.85319	low score: NCGC00385271-01_C26H34O12_beta-D-Glucopyranoside, 2-methoxy-4-[(2R,3R,4S)-tetrahydro-4-hydroxy-4-[(4-hydroxy-3-methoxyphenyl)methyl]-3-(hydroxymethyl)-2-furanyl]phenyl	[M+Na]+	Lignan glycosides	1.43	70.34	46045.5
741	28470	4.494	625.327	-11.2263	low score: Neferine	[M+H]+	Benzylisoquinolines	1.43	6.11	222.292
742	26855	4.494	587.137	2.18007	low score: Isoshaftoside	[M+Na]+	Flavonoid 8-C-glycosides	1.43	279.33	2204.89
743	8662	3.534	266.139	-2.29204	low score: Caffeoylcholine	[M]+	Coumaric acids and derivatives	1.43	9.37	0
744	1261	3.444	117.057	-17.9402	low score: Ketoisovaleric acid	[M+H]+	Short-chain keto acids and derivatives	1.43	59.46	947554
745	22105	4.087	487.223	-16.3378	low score: NCGC00385425-01_C21H36O11_	[M+Na]+	O-glycosyl compounds	1.43	40.33	2587.61
746	9439	5.162	279.116	-13.113	low score: (3E)-3-benzylidene-4-methyl-1H-1,4-benzodiazepine-2,5-dione	[M+H]+	1,4-benzodiazepines	1.43	159.77	24621.2
747	2013	2.495	137.046	0.43781	low score: Hypoxanthine; CE30; FDGQSTZJBFJUBT-UHFFFAOYSA-N	[M+H]+	Hypoxanthines	1.43	10.96	114210
748	7490	5.432	245.129	-3.2636	low score: NCGC00381359-01_C14H18N2O3_Phenylalanine, prolyl-	[M-H2O+H]+	Dipeptides	1.43	43.3	41915.4
749	26536	6.563	579.22	-0.207175	low score: Acetate gossypol	[M+H]+	Polyols	1.43	82.44	6034.08
750	942	1.492	108.08	3.05327	low score: N-Methylaniline	[M+H]+	Phenylalkylamines	1.43	15.46	11062.5
751	32635	13.048	773.445	-7.02058	low score: Anemoside A3	[M+Na]+	Triterpenoids	1.43	227.6	150714
752	20343	13.09	455.315	-9.90534	low score: Gitogenin	[M+Na]+	Triterpenoids	1.43	122.78	621.095
753	23322	13.399	510.357	-2.91953	low score: 1-heptadecanoyl-2-hydroxy-sn-glycero-3-phosphocholine	[M+H]+	1-acyl-sn-glycero-3-phosphocholines	1.43	115.34	1.35448e+06
754	22128	10.752	487.303	-0.943971	low score: NCGC00385702-01!(2S,3R,5R,10R,13R,14S,17R)-17-[(2S,3R)-3,6-dihydroxy-6-methylheptan-2-yl]-2,3,14-trihydroxy-10,13-dimethyl-2,3,4,5,9,11,12,15,16,17-decahydro-1H-cyclopenta[a]phenanthren-6-one [IIN-based on: CCMSLIB00000845083]	[M+Na]+	Pentahydroxy bile acids, alcohols and derivatives	1.43	53.9	1488.28
755	2448	1.487	147.044	0.952095	low score: Coumarin	[M+H]+	Coumarins and derivatives	1.43	12.46	110475
756	16464	7.372	391.209	2.17275	low score: 5-(3-methoxyphenyl)-N-((octahydro-1H-quinolizin-1-yl)methyl)-1H-pyrazole-3-carboxamide	[M+Na]+	Phenylpyrazoles	1.43	94.63	7906.45
757	9580	7.157	281.173	11.523	low score: MMV021375	[M+H]+	Phenylpyrazoles	1.43	43.81	9019.54
758	15605	3.119	377.142	-4.21594	low score: Xanthohumol	[M+Na]+	3-prenylated chalcones	1.43	33.29	0
759	6338	3.792	225.11	-1.33268	low score: (4S,5Z,6S)-4-(2-methoxy-2-oxoethyl)-5-[2-[(E)-3-phenylprop-2-enoyl]oxyethylidene]-6-[(2S,3R,4S,5S,6R)-3,4,5-trihydroxy-6-(hydroxymethyl)oxan-2-yl]oxy-4H-pyran-3-carboxylic acid	[M+Na]+	Oxolanes	1.43	242.96	4306.19
760	14901	8.058	365.194	-0.410741	low score: NCGC00169827-03!(2E,4E)-12-hydroxy-13-(hydroxymethyl)-3,5,7-trimethyltetradeca-2,4-dienedioic acid [IIN-based on: CCMSLIB00000847643]	[M+Na]+	Long-chain fatty acids	1.43	11.79	9117.85
761	5458	3.598	208.133	1.15311	low score: Salsolidine	[M+H]+	Tetrahydroisoquinolines	1.43	25.32	0
762	14358	12.79	356.354	-3.45164	low score: Arachidoyl Ethanolamide	[M+H]+	N-acylethanolamines	1.43	88.89	13492.8
763	18392	10.813	423.236	-1.205	low score: NCGC00180835-03!2-[5-[2-[2-[5-(2-hydroxybutyl)oxolan-2-yl]propanoyloxy]propyl]oxolan-2-yl]propanoic acid	[M+Na]+	Dicarboxylic acids and derivatives	1.43	9.13	20718.6
764	4649	8.23	192.175	-1.19683	low score: 2,6-Di-tert-butylpyridine	[M+H]+	Pyridines and derivatives	1.43	11.93	4419.84
765	2459	5.899	147.044	-0.680068	low score: Coumarin	[M+H]+	Coumarins and derivatives	1.43	13.86	6393.08
766	4359	7.747	187.075	0.374181	low score: 2-Methoxy-1-naphthaldehyde	[M+H]+	Naphthalenes	1.43	18.98	2872.55
767	1711	0.795	130.05	2.92195	low score: 5-OXO-L-PROLINE	[M+H]+	Alpha amino acids and derivatives	1.43	7.83	202760
768	15126	13.643	369.126	10.3216	low score: Icaritin	[M+H]+	8-prenylated flavones	1.43	62.37	312.266
769	15249	6.033	371.134	15.1156	low score: 1-((3-methoxypropyl)amino)-3-methyl-2H-naphtho[1,2,3-de]quinoline-2,7(3H)-dione	[M+Na]+	Anthracenes	1.43	290.58	2425.05
770	28475	6.802	625.329	-13.753	low score: Dauricine	[M+H]+	Benzylisoquinolines	1.42	19.8	3435.44
771	20299	2.631	455.116	-12.5244	low score: Asperulosidic acid	[M+Na]+	Iridoid O-glycosides	1.42	76.71	7484.4
772	17403	2.868	407.153	-6.31217	low score: Schisandrin C	[M+Na]+	Hydrolyzable tannins	1.42	50.62	49141.5
773	15723	5.194	379.101	-1.76734	low score: 2-Glucosyloxy-4-methoxycinnamic acid	[M+Na]+	Phenolic glycosides	1.42	96.69	80238.2
774	12218	3.157	323.11	-0.371391	low score: Berberrubine	[M+H]+	Isoquinolines and derivatives	1.42	46.23	2353.3
775	18500	5.113	425.178	-0.211676	low score: NCGC00385830-01_C19H30O9_2-Cyclohexen-1-one, 4-[(1E)-3-(beta-D-glucopyranosyloxy)-1-buten-1-yl]-4-hydroxy-5-(hydroxymethyl)-3,5-dimethyl-	[M+Na]+	Fatty acyl glycosides of mono- and disaccharides	1.42	50.52	3463.32
776	16626	5.195	394.165	-13.015	low score: (S)-7-(2-(2-(hydroxymethyl)pyrrolidin-1-yl)-2-oxoethoxy)-2-methyl-3-phenyl-4H-chromen-4-one	[M+H]+	Isoflavones	1.42	10.55	30912.4
777	18732	3.613	429.137	0.419446	low score: NCGC00169057-02_C17H26O11_Methyl (1S,4aS,5R,7S,7aS)-1-(beta-D-glucopyranosyloxy)-5,7-dihydroxy-7-methyl-1,4a,5,6,7,7a-hexahydrocyclopenta[c]pyran-4-carboxylate	[M+Na]+	Iridoid O-glycosides	1.42	43.52	10784
778	14271	3.076	355.101	4.30862	low score: Chlorogenic Acid	[M+H]+	Quinic acids and derivatives	1.42	26.62	1.22876e+06
779	24704	7.179	539.21	0.445096	low score: (R,E)-2-((1-(6-acetyl-7,9-dihydroxy-8,9b-dimethyl-1,3-dioxo-1,9b-dihydrodibenzo[b,d]furan-2(3H)-ylidene)ethyl)amino)-N-(2-(3-isopropyl-1,2,4-oxadiazol-5-yl)ethyl)acetamide	[M+H]+	Alpha amino acid amides	1.42	18.7	21233.4
780	24799	0.814	541.173	-5.76529	low score: (2R,3R)-3,5-dihydroxy-2-(4-hydroxyphenyl)-8-(3-methylbut-2-en-1-yl)-7-(((2S,3R,4S,5S,6R)-3,4,5-trihydroxy-6-(hydroxymethyl)tetrahydro-2H-pyran-2-yl)oxy)chroman-4-one	[M+Na]+	Flavonoid-7-O-glycosides	1.42	99.61	2051.82
781	10913	3.977	303.05	2.63982	low score: Quercetin	[M+H]+	Flavonols	1.42	8.95	1353.33
782	30791	4.038	697.16	1.74995	low score: Flavonol base + 3O, O-Hex, O-MalonylHex	[M+H]+	Flavonoid-7-O-glycosides	1.42	43.2	729.316
783	16480	11.356	391.246	-15.9237	low score: Periplogenin	[M+H]+	Cardenolides and derivatives	1.42	36.45	17853.9
784	26179	6.894	571.272	13.8986	low score: (1R,4R)-bis((1R,2R,4S,5S)-9-methyl-3-oxa-9-azatricyclo[3.3.1.0(2,4)]nonan-7-yl) 1-phenyl-1,2,3,4-tetrahydronaphthalene-1,4-dicarboxylate	[M+H]+	Naphthalenecarboxylic acids and derivatives	1.42	54.83	18618.6
785	6018	12.315	219.175	-1.73378	low score: Nootkatone	[M+H]+	Eremophilane, 8,9-secoeremophilane and furoeremophilane sesquiterpenoids	1.42	19.83	12897
786	12096	2.939	321.144	4.67077	low score: NCGC00096070-07!7-[(2E)-3,7-dimethylocta-2,6-dienoxy]chromen-2-one [IIN-based on: CCMSLIB00000849019]	[M+Na]+	Terpene lactones	1.42	25.76	2793.34
787	8487	5.488	263.126	16.5698	low score: 8-acetyl-5,7-dimethoxy-2,2-dimethylchromene	[M+H]+	Precocenes	1.42	13.27	669.198
788	10670	7.689	299.055	-0.401264	low score: Fallacinal	[M+H]+	Anthraquinones	1.42	24.41	412.563
789	3169	5.923	163.039	2.14672	low score: Rosmarinic acid (not validated)	[M+H-C9H10O5]+	Coumaric acids and derivatives	1.42	85.41	2.60916e+06
790	12519	7.036	327.214	-13.7221	low score: hydroquinidine	[M+H]+	Cinchona alkaloids	1.42	16.75	17874.3
791	17574	10.58	409.258	-4.61813	low score: Tricaproin (C6:0)	[M+Na]+	Triacylglycerols	1.42	52.67	3.76407e+06
792	29279	9.574	647.19	-1.22066	low score: NCGC00385662-01!5,6-dimethoxy-2-(2-methoxyphenyl)chromen-4-one [IIN-based on: CCMSLIB00000847313]	[2M+Na]+	6-O-methylated flavonoids	1.42	176.75	0
793	16472	7.701	391.21	0.920222	low score: 5-(3-methoxyphenyl)-N-((octahydro-1H-quinolizin-1-yl)methyl)-1H-pyrazole-3-carboxamide	[M+Na]+	Phenylpyrazoles	1.42	178.52	0
794	24916	11.016	543.329	1.69326	low score: Platycodigenin	[M+Na]+	Triterpenoids	1.42	30.25	7567.96
795	15508	2.541	375.214	-11.5402	low score: (E)-10a-(2-(allyloxy)styryl)-10,10-dimethyl-3,4,10,10a-tetrahydropyrimido[1,2-a]indol-2-ol	[M+H]+	Indoles and derivatives	1.42	117.79	197.328
796	14542	13.518	359.22	-4.00871	low score: (Z)-5-[(1S,2R,4aR,8aR)-5-(hydroxymethyl)-1,2,4a-trimethyl-2,3,4,7,8,8a-hexahydronaphthalen-1-yl]-3-(hydroxymethyl)pent-2-enoic acid	[M+Na]+	Colensane and clerodane diterpenoids	1.42	51.9	4125.6
797	8558	12.773	264.196	-1.40048	low score: O-desmethylvenlafaxine	[M+H]+	Cyclohexanols	1.42	13.85	2653.46
798	10591	11.168	297.243	-1.3457	low score: NCGC00381425-01!8-hydroxy-8-(3-octyloxiran-2-yl)octanoic acid [IIN-based on: CCMSLIB00000846585]	[M-H2O+H]+	Lineolic acids and derivatives	1.42	43.79	927171
799	19361	5.079	439.158	-1.2524	low score: (2R,3S,4S,5R,6R)-5-[(2S,3R,4R)-3,4-dihydroxy-4-(hydroxymethyl)oxolan-2-yl]oxy-2-(hydroxymethyl)-6-(2-phenylethoxy)oxane-3,4-diol	[M+Na]+	O-glycosyl compounds	1.42	37.68	19589.2
800	3170	7.278	163.039	1.65604	low score: Rosmarinic acid (not validated)	[M+H-C9H10O5]+	Coumaric acids and derivatives	1.42	90.23	1.172e+06
801	2068	7.689	138.055	2.96982	low score: Trigonelline	[M+H]+	Alkaloids and derivatives	1.42	14.56	5677.85
802	22767	14.613	499.376	-12.3956	low score: (20R)-Protopanaxatriol	[M+Na]+	Triterpenoids	1.42	64.96	741702
803	24911	13.955	543.293	-6.16614	low score: Precyasterone	[M+Na]+	Withanolides and derivatives	1.42	19.34	15302.8
804	19241	8.168	437.121	-2.63086	low score: Podophyllotoxin	[M+Na]+	Podophyllotoxins	1.42	15.63	802.352
805	18547	13.146	425.379	-1.78665	low score: 17(21)-Hopen-6-one	[M+H]+	Hopanoids	1.42	59.36	2739.17
806	3592	13.796	171.138	-0.350594	low score: epsilon-Decalactone	[M+H]+	Lactones	1.42	46.7	4567.07
807	3973	3.157	179.034	-0.0558553	low score: Daphnetin	[M+H]+	7,8-dihydroxycoumarins	1.42	11.05	13233.4
808	3282	7.207	165.07	2.78669	low score: 1,5-Anhydrosorbitol	[M+H]+	Monosaccharides	1.42	6.61	2707.06
809	27957	6.008	612.327	-13.947	low score: Dihydroergocristine	[M+H]+	Lysergamides	1.41	201.05	1608.92
810	18609	2.87	427.121	-2.85634	low score: Gardenoside	[M+Na]+	Iridoid O-glycosides	1.41	11.48	1295.62
811	25244	5.245	551.246	9.41495	low score: Chaetoglobosin A	[M+Na]+	Chaetoglobosins	1.41	73.7	8723.62
812	22301	6.474	491.152	-4.98829	low score: Cimifugin 4'-O-beta-D-glucopyranoside	[M+Na]+	Furanochromones	1.41	28.08	260934
813	23857	4.942	521.127	0.115135	low score: NCGC00347847-02_C22H26O13_(1aS,1bS,2S,5aR,6S,6aS)-2-(beta-D-Glucopyranosyloxy)-1a-(hydroxymethyl)-1a,1b,2,5a,6,6a-hexahydrooxireno[4,5]cyclopenta[1,2-c]pyran-6-yl 3,4-dihydroxybenzoate	[M+Na]+	O-glycosyl compounds	1.41	42.11	2296.18
814	16549	0.698	393.08	0.941284	low score: Fraxin	[M+Na]+	Coumarin glycosides	1.41	60.8	261.615
815	15362	9.137	373.128	2.62644	low score: Sinensetin	[M+H]+	7-O-methylated flavonoids	1.41	12.8	0
816	18128	6.556	419.132	5.15348	low score: liquiritin	[M+H]+	Flavonoid O-glycosides	1.41	47.59	7555.31
817	27794	7.298	609.23	-0.39394	low score: Baccatin III	[M+Na]+	Taxanes and derivatives	1.41	26.76	15480.8
818	18029	5.59	417.188	6.73552	low score: Magnolin	[M+H]+	Furanoid lignans	1.41	11.47	0
819	2724	1.314	153.041	0.32671	low score: Xanthine; CE30; LRFVTYWOQMYALW-UHFFFAOYSA-N	[M+H]+	Xanthines	1.41	16.31	254380
820	21455	5.353	475.121	4.79875	low score: 9-methoxy-7-[4-[(2S,3R,4S,5S,6R)-3,4,5-trihydroxy-6-(hydroxymethyl)oxan-2-yl]oxyphenyl]-[1,3]dioxolo[4,5-g]chromen-8-one	[M+H]+	Isoflavonoid O-glycosides	1.41	78.11	24796.5
821	12902	10.305	333.204	-12.545	low score: Dehydroandrographolide	[M+H]+	Butenolides	1.41	19.93	365111
822	7920	9.58	253.18	-3.3573	low score: Walleminone	[M+H]+	Sesquiterpenoids	1.41	25.22	2734.18
823	29278	10.106	647.189	0	low score: NCGC00385662-01!5,6-dimethoxy-2-(2-methoxyphenyl)chromen-4-one [IIN-based on: CCMSLIB00000847313]	[2M+Na]+	6-O-methylated flavonoids	1.41	96.23	0
824	3164	5.224	163.039	0.552015	low score: Umbelliferone	[M+H]+	7-hydroxycoumarins	1.41	15.28	918596
825	16479	12.152	391.246	-15.5148	low score: Periplogenin	[M+H]+	Cardenolides and derivatives	1.41	64.2	462793
826	12790	10.945	331.225	-13.9182	low score: (4aR,5aS,9R)-9-ethynyl-9a,11b-dimethylhexadecahydrocyclopenta[1,2]phenanthro[8a,9-b]oxirene-3,9-diol	[M+H]+	Estrane steroids	1.41	28.33	3900.22
827	2343	0.745	144.102	-13.8792	low score: (2R)-6-methylpiperidine-2-carboxylic acid	[M+H]+	L-alpha-amino acids	1.41	54.04	27198.3
828	11259	14.263	307.264	-4.16581	low score: NCGC00180676-03_C20H36O3_1-Naphthalenepentanoic acid, decahydro-2-hydroxy-beta,2,5,5,8a-pentamethyl-, (betaS,1R,2R,8aS)-	[M-H2O+H]+	Diterpenoids	1.41	63.23	61718.1
829	13026	6.723	335.184	18.4671	low score: Arnicolide C	[M+H]+	Sesquiterpene lactones	1.41	156.08	1191.56
830	3250	3.471	164.093	-18.5874	low score: N,N-dimethyl-7H-purin-6-amine	[M+H]+	6-alkylaminopurines	1.41	40.04	0
831	15120	4.125	369.117	-3.71157	low score: NCGC00380979-01_C15H22O9_beta-D-Glucopyranoside, (4-hydroxy-3,5-dimethoxyphenyl)methyl	[M+Na]+	O-glycosyl compounds	1.41	391.98	13851.6
832	12368	11.91	325.144	-3.19859	low score: Chalcone base + 3O, 1Prenyl	[M+H]+	3-prenylated chalcones	1.41	29.12	1221.37
833	14540	10.93	359.22	-1.61461	low score: (2E,6E,10Z)-12-hydroxy-10-(hydroxymethyl)-6-methyl-2-(4-methylpent-3-enyl)dodeca-2,6,10-trienoic acid	[M+Na]+	Acyclic diterpenoids	1.41	22.92	115.743
834	505	6.816	95.0491	-0.315626	low score: Phenol	[M+H]+	1-hydroxy-4-unsubstituted benzenoids	1.41	16.07	9321.18
835	3866	5.541	177.055	-0.169439	low score: trans-Ferulic acid; [M+H-H2O]+; CE30; KSEBMYQBYZTDHS-HWKANZROSA-N	[M+H-H2O]+	Hydroxycinnamic acids	1.41	3.22	16537.2
836	21638	12.86	478.33	0.710806	low score: N-(4-((6aR,8aS)-4-hydroxy-6a,8a,9-trimethyl-3,4,5,6,6a,6b,7,8,8a,8b,11a,12,12a,12b-tetradecahydro-1H-naphtho[2',1':4,5]indeno[2,1-b]furan-10-yl)-2-methylbutyl)acetamide	[M+Na]+	Furostanes and derivatives	1.41	52.83	405245
837	3274	2.958	165.054	5.21038	low score: 4-Coumaric acid	[M+H]+	Hydroxycinnamic acids	1.41	5.89	53672.4
838	11877	6.556	317.194	18.947	low score: 13-OxoODE	[M+Na]+	Lineolic acids and derivatives	1.41	28.67	3124.04
839	14298	12.056	355.175	-4.44854	low score: (3R,4S,5S,6R)-2-(6-hydroxy-2,6-dimethylocta-2,7-dienoxy)-6-(hydroxymethyl)oxane-3,4,5-triol	[M+Na]+	Fatty acyl glycosides of mono- and disaccharides	1.41	99.11	11268.5
840	6692	9.049	231.139	-2.293	low score: dehydrocostus lactone	[M+H]+	Guaianolides and derivatives	1.41	9.61	20110.2
841	3870	8.412	177.055	-2.20271	low score: trans-Ferulic acid; [M+H-H2O]+; CE30; KSEBMYQBYZTDHS-HWKANZROSA-N	[M+H-H2O]+	Hydroxycinnamic acids	1.41	36.53	2330.67
842	9334	9.028	277.178	8.15355	low score: 6-Shogaol	[M+H]+	Shogaols	1.41	59.83	12553.3
843	23738	6.426	519.148	-1.88771	low score: NCGC00169258-03_C23H28O12_Cyclopenta[c]pyran-4-carboxylic acid, 1,4a,5,6,7,7a-hexahydro-7-hydroxy-1-[[6-O-(4-hydroxybenzoyl)-beta-D-glucopyranosyl]oxy]-7-methyl-, (1S,4aS,7S,7aS)-	[M+Na]+	Iridoid O-glycosides	1.4	84.73	6883.49
844	8098	7.207	256.17	-1.05399	low score: Diphenhydramine	[M+H]+	Diphenylmethanes	1.4	7.63	2326.28
845	22720	3.911	499.142	-0.420722	low score: NCGC00385068-02_C20H28O13_Benzoic acid, 4-methoxy-2-[(6-O-beta-D-xylopyranosyl-beta-D-glucopyranosyl)oxy]-, methyl ester	[M+Na]+	Phenolic glycosides	1.4	54.88	3754.42
846	27101	5.988	593.15	2.46143	low score: Flavonol base + 3O, O-Hex+C6H9O4	[M+H]+	Flavonoid-3-O-glycosides	1.4	42.03	878.214
847	6852	3.766	234.113	5.76642	low score: Feruloyl allylamine	[M+H]+	Hydroxycinnamic acids and derivatives	1.4	17.29	2218.5
848	25736	5.392	561.215	-8.48167	low score: Schizantherin E	[M+Na]+	Hydrolyzable tannins	1.4	9.77	1987.95
849	29561	7.687	655.302	12.4826	low score: (2S,3R)-2-(((S)-7-acetamido-1,2,3-trimethoxy-9-oxo-5,6,7,9-tetrahydrobenzo[a]heptalen-10-yl)amino)-N-(7-methoxyquinolin-3-yl)-3-methylpentanamide	[M+H]+	Isoleucine and derivatives	1.4	57.14	0
850	24081	7.974	525.21	0	low score: (2R)-2-((2S,3R)-3-methyl-2-((7S)-5-oxo-7,8,13,13b-tetrahydro-5H-benzo[1,2]indolizino[8,7-b]indole-7-carboxamido)pentanamido)propanoic acid	[M+Na]+	Oligopeptides	1.4	215.87	2390.49
851	32059	10.204	747.356	-8.40302	low score: N-((7S)-10-((1-(4-((4-hydroxyquinazolin-2-yl)methyl)piperazin-1-yl)-4-methyl-1-oxopentan-2-yl)amino)-1,2,3-trimethoxy-9-oxo-5,6,7,9-tetrahydrobenzo[a]heptalen-7-yl)acetamide	[M+Na]+	Leucine and derivatives	1.4	73.2	397697
852	22508	6.581	495.184	0.545252	low score: NCGC00380744-01_C22H32O11_beta-D-Glucopyranoside, 4-hydroxy-3-(3-methyl-2-buten-1-yl)phenyl 6-O-[(2R,3R,4R)-tetrahydro-3,4-dihydroxy-4-(hydroxymethyl)-2-furanyl]-	[M+Na]+	Phenolic glycosides	1.4	97.02	6544.69
853	24993	4.899	545.259	-4.36491	low score: NCGC00385224-01_C24H42O12_6-Hydroxy-2,6,10,10-tetramethyl-1-oxaspiro[4.5]dec-8-yl 6-O-[(2R,3R,4R)-3,4-dihydroxy-4-(hydroxymethyl)tetrahydro-2-furanyl]-beta-D-glucopyranoside	[M+Na]+	O-glycosyl compounds	1.4	145.33	98398.9
854	8404	12.023	261.222	1.49298	low score: NCGC00381425-01!8-hydroxy-8-(3-octyloxiran-2-yl)octanoic acid [IIN-based on: CCMSLIB00000846585]	[M-3H2O+H]+	Lineolic acids and derivatives	1.4	21.03	1.34693e+06
855	17572	10.778	409.257	-1.12399	low score: Tricaproin (C6:0)	[M+Na]+	Triacylglycerols	1.4	68.52	3.23724e+06
856	8618	6.851	265.155	-0.942846	low score: Feruloyl putrescine (isomer of 1178)	[M+H]+	Hydroxycinnamic acids and derivatives	1.4	50.05	660.992
857	24808	4.654	541.225	1.01621	low score: NCGC00386033-01_C24H38O12_3-Buten-2-one, 4-[4-hydroxy-2,2,6-trimethyl-6-[[6-O-[(2S,3R,4R)-tetrahydro-3,4-dihydroxy-4-(hydroxymethyl)-2-furanyl]-beta-D-glucopyranosyl]oxy]cyclohexylidene]-	[M+Na]+	Terpene glycosides	1.4	62.65	10652.9
858	15149	7.316	369.225	13.2167	low score: 5-(3-methoxyphenyl)-N-((octahydro-1H-quinolizin-1-yl)methyl)-1H-pyrazole-3-carboxamide	[M+H]+	Phenylpyrazoles	1.4	16.55	155817
859	24188	7.327	527.248	-4.28642	low score: NCGC00380271-01_C24H40O11_2-Cyclohexen-1-one, 3,5,5-trimethyl-4-[3-[(6-O-beta-D-xylopyranosyl-beta-D-glucopyranosyl)oxy]butyl]-	[M+Na]+	Fatty acyl glycosides of mono- and disaccharides	1.4	294.22	1831.34
860	5600	8.929	211.087	-1.75284	low score: Pyocyanin	[M+H]+	Phenazines and derivatives	1.4	29.03	314876
861	35074	10.343	977.471	-1.55504	low score: 3a-[3,4-dihydroxy-6-[[3,4,5-trihydroxy-6-(hydroxymethyl)oxan-2-yl]oxymethyl]-5-(3,4,5-trihydroxy-6-methyloxan-2-yl)oxyoxan-2-yl]oxycarbonyl-5b,8,8,11a-tetramethyl-9-oxo-1-prop-1-en-2-yl-2,3,4,5,6,7,7a,10,11,11b,12,13,13a,13b-tetradecahydro-1H-cyclopenta[a]chrysene-5a-carboxylic acid	[M+Na]+	Triterpene saponins	1.4	75.36	909.639
862	9924	5.837	287.055	0.313529	low score: Kaempferol	[M+H]+	Flavonols	1.4	13.13	4639.53
863	22950	9.93	503.298	3.8943	low score: 25R-Inokosterone	[M+Na]+	Hydroxy bile acids, alcohols and derivatives	1.4	12.89	13785.3
864	20673	7.888	461.215	11.0576	low score: 3-((3a'S,6a'R)-5,7-dimethyl-2,4',6'-trioxo-5'-phenethyl-3',3a',4',5',6',6a'-hexahydro-2'H-spiro[indoline-3,1'-pyrrolo[3,4-c]pyrrol]-3'-yl)propanamide	[M+H]+	Alpha amino acid amides	1.4	34.19	3807.25
865	15379	4.466	373.183	18.2213	low score: Vinpocetine	[M+Na]+	Eburnan-type alkaloids	1.4	25.53	34659.2
866	14399	3.137	357.202	-6.32699	low score: Lathyrol	[M+Na]+	Diterpenoids	1.4	13.01	23165.5
867	2469	3.206	147.092	-2.03954	low score: 5,6-Dimethylbenzimidazole	[M+H]+	Benzimidazoles	1.4	24.23	278024
868	1881	4.793	134.045	-0.298408	low score: Aspartic acid	[M+H]+	Aspartic acid and derivatives	1.4	8	32819.8
869	9215	7.064	275.162	0.436107	low score: NCGC00179704-04_C15H24O3_2-Naphthaleneacetic acid, decahydro-8-hydroxy-4a,8-dimethyl-alpha-methylene-	[M+Na]+	Eudesmane, isoeudesmane or cycloeudesmane sesquiterpenoids	1.4	8.98	1424.63
870	9478	10.864	279.232	2.6143	low score: NCGC00381425-01!8-hydroxy-8-(3-octyloxiran-2-yl)octanoic acid [IIN-based on: CCMSLIB00000846585]	[M-2H2O+H]+	Lineolic acids and derivatives	1.4	22.75	162339
871	24454	14.568	533.346	-11.5499	low score: Phytolaccagenin	[M+H]+	Triterpenoids	1.4	132.86	702597
872	6135	9.58	221.191	-8.4091	low score: NCGC00179861-02_C15H26O2_1,8-Azulenediol, 1,2,3,3a,4,7,8,8a-octahydro-3a,6-dimethyl-1-(1-methylethyl)-, (1R,3aR,8S,8aS)-	[M-H2O+H]+	Sesquiterpenoids	1.4	32.68	7302.65
873	7060	8.389	237.186	-6.11337	low score: (4aR,5S,6S,8R,8aS)-6-hydroxy-3,8-dimethyl-5-propan-2-yl-4a,5,6,7,8,8a-hexahydro-1H-naphthalen-2-one	[M+H]+	Sesquiterpenoids	1.4	180.94	607.822
874	15025	13.06	367.228	-2.99542	low score: Drospirenone	[M+H]+	Spironolactones and derivatives	1.4	404.6	8349.3
875	27477	13.779	601.372	-2.62733	low score: Timosaponin A1	[M+Na]+	Steroidal saponins	1.4	114.56	304734
876	3412	11.859	167.107	-2.57321	low score: 6-Pentyl-2H-pyran-2-one	[M+H]+	Pyranones and derivatives	1.4	143.01	7138.93
877	16823	6.088	397.184	-2.24078	low score: NCGC00380210-01_C18H30O8_Cyclopentaneacetic acid, 3-(hexopyranosyloxy)-2-[(2Z)-2-penten-1-yl]-	[M+Na]+	Fatty acyl glycosides of mono- and disaccharides	1.4	135.88	702751
878	3970	4.081	179.034	0.726119	low score: esculetin	[M+H]+	6,7-dihydroxycoumarins	1.4	9.26	47988.4
879	3080	3.474	161.06	0.869241	low score: 6-Methylcoumarin	[M+H]+	Coumarins and derivatives	1.4	151.97	11363.3
880	24105	8.997	525.318	1.04698	low score: NCGC00385760-01!(2S,3S,9R,13R,14S,16R)-2,3,16-trihydroxy-17-[(2R)-2-hydroxy-6-methyl-3-oxohept-6-en-2-yl]-4,4,9,13,14-pentamethyl-1,2,3,7,8,10,12,15,16,17-decahydrocyclopenta[a]phenanthren-11-one [IIN-based on: CCMSLIB00000848112]	[M+Na]+	Cucurbitacins	1.4	10.71	4961.58
881	6580	3.386	229.155	0.741856	low score: Leucylproline	[M+H]+	Dipeptides	1.39	52.1	10204.8
882	20664	4.809	461.163	-7.61126	low score: NCGC00380596-01!2-[3-[(2E)-3,7-dimethylocta-2,6-dienyl]-2,6-dihydroxybenzoyl]-5-formyl-3-hydroxybenzoic acid [IIN-based on: CCMSLIB00000848506]	[M+Na]+	Benzophenones	1.39	8.72	2220.77
883	23651	7.34	517.204	0.715384	low score: (2R,3R,4S,5S,6R)-2-[(3R)-1,7-bis(3,4-dihydroxyphenyl)heptan-3-yl]oxy-6-(hydroxymethyl)oxane-3,4,5-triol	[M+Na]+	Linear diarylheptanoids	1.39	57.49	592101
884	21990	6.949	485.179	2.70003	low score: 2-(2-((3-(4-fluorophenyl)-2-methyl-4-oxo-4H-chromen-7-yl)oxy)acetamido)-5-guanidinopentanoic acid	[M+H]+	Isoflavones	1.39	81.17	905369
885	17684	10.696	411.278	4.23069	low score: methyl 4-((10R,13R)-3-hydroxy-10,13-dimethyl-2,3,4,7,8,9,10,11,12,13,14,15,16,17-tetradecahydro-1H-cyclopenta[a]phenanthren-17-yl)pentanoate	[M+Na]+	Monohydroxy bile acids, alcohols and derivatives	1.39	275.76	4.14163e+06
886	22825	4.164	501.158	-0.977736	low score: (2R,3S,4S,5R,6S)-2-[[(2S,3R,4R)-3,4-dihydroxy-4-(hydroxymethyl)oxolan-2-yl]oxymethyl]-6-(3,4,5-trimethoxyphenoxy)oxane-3,4,5-triol	[M+Na]+	Phenolic glycosides	1.39	211.97	1781.9
887	23652	7.022	517.205	-0.232017	low score: (2R,3R,4S,5S,6R)-2-[(3R)-1,7-bis(3,4-dihydroxyphenyl)heptan-3-yl]oxy-6-(hydroxymethyl)oxane-3,4,5-triol	[M+Na]+	Linear diarylheptanoids	1.39	93.41	464809
888	11993	8.608	319.188	7.36238	low score: Coenzyme Q2	[M+H]+	Ubiquinones	1.39	7.57	7885.22
889	16566	3.215	393.174	-10.5552	low score: Glyasperin D	[M+Na]+	7-O-methylated isoflavonoids	1.39	5.82	1510.51
890	26709	4.815	583.215	-2.29761	low score: methyl (2R)-2-[(1S,2R,4S,9R,10R,14S,15S,17S)-17-(acetyloxy)-9-(furan-3-yl)-1-hydroxy-10,14,16,16-tetramethyl-7,18-dioxo-3,8-dioxapentacyclo[12.3.1.0?,?.0?,??.0?,??]octadecan-15-yl]-2-hydroxyacetate	[M+Na]+	Limonoids	1.39	207.89	0
891	28563	5.54	627.382	-3.41101	low score: Ziyuglycoside II	[M+Na]+	Triterpenoids	1.39	38.98	0
892	20428	10.558	457.149	1.39998	low score: (S)-2-(3-(4-fluorophenyl)-7-hydroxy-4-oxo-4H-chromene-2-carboxamido)-5-guanidinopentanoic acid	[M+H]+	Isoflavones	1.39	13.91	0
893	9231	8.767	275.201	-5.12355	low score: NCGC00386020-01_C18H28O3_8-{(1S,5R)-4-Oxo-5-[(2Z)-2-penten-1-yl]-2-cyclopenten-1-yl}octanoic acid	[M-H2O+H]+	Prostaglandins and related compounds	1.39	20.08	50453.1
894	18268	8.324	421.22	-2.11292	low score: NCGC00381146-01!2-[5-[2-[2-[5-(2-oxopropyl)oxolan-2-yl]propanoyloxy]butyl]oxolan-2-yl]propanoic acid	[M+Na]+	Dicarboxylic acids and derivatives	1.39	8.84	2767.66
895	10285	9.4	292.206	0.513336	low score: Terbinafine	[M+H]+	Naphthalenes	1.39	3.66	650.786
896	26245	6.186	573.194	-6.50744	low score: Tracheloside	[M+Na]+	Lignan glycosides	1.39	57.18	234720
897	21389	10.781	473.288	-2.57772	low score: NCGC00347850-02_C26H42O6_2-(4a-Methyl-8-methylenedecahydro-2-naphthalenyl)-2-propanyl 6-deoxy-2-O-[(2E)-2-methyl-2-butenoyl]hexopyranoside	[M+Na]+	Eudesmane, isoeudesmane or cycloeudesmane sesquiterpenoids	1.39	94.39	4689.58
898	7129	9.48	239.07	-0.878403	low score: 7-Hydroxyflavone	[M+H]+	Flavones	1.39	9.1	2230.34
899	11871	11.857	317.173	-7.91374	low score: [6]-Gingerol	[M+Na]+	Gingerols	1.39	8.49	4917.42
900	27197	4.283	595.169	-7.07367	low score: NCGC00385604-02!5,7-dihydroxy-2-(4-hydroxyphenyl)-6,8-bis[3,4,5-trihydroxy-6-(hydroxymethyl)oxan-2-yl]chromen-4-one	[M+H]+	Flavonoid 8-C-glycosides	1.39	55.55	3477.05
901	22535	14.563	495.345	0.423947	low score: Saikogenin D	[M+Na]+	Triterpenoids	1.39	114.54	44047
902	6274	2.689	224.092	-7.80936	low score: (E)-1-(4-methylquinazolin-2(1H)-ylidene)guanidine	[M+Na]+	Quinazolinamines	1.39	25.86	32224.9
903	33349	6.603	815.204	-3.21393	low score: Flavone base + 3O, 2MeO, O-HexA-CoumaroylHex	[M+H]+	Flavonoid-7-O-glucuronides	1.39	195.1	1325.41
904	28061	6.008	615.132	-2.7799	low score: (2R,3R,4R,5S,6R)-3,4,5-triacetoxy-6-((6-acetoxy-5-hydroxy-4-oxo-2-phenyl-4H-chromen-7-yl)oxy)tetrahydro-2H-pyran-2-carboxylic acid	[M+H]+	Flavonoid-7-O-glucuronides	1.39	54.07	8.93863
905	19889	5.134	448.218	-0.937044	low score: NCGC00169796-02_C20H30O10_2-Phenylethyl 6-O-(6-deoxy-alpha-L-mannopyranosyl)-beta-D-glucopyranoside	[M+NH4]+	O-glycosyl compounds	1.39	162.76	2248.98
906	24287	12.516	529.35	-0.906772	low score: Alisol C Monoacetate	[M+H]+	Triterpenoids	1.39	77.63	655.2
907	24285	12.423	529.35	0	low score: Alisol C Monoacetate	[M+H]+	Triterpenoids	1.39	67.11	3136.28
908	23952	12.939	522.357	-1.85697	low score: 1-Oleoyl-sn-glycero-3-phosphocholine	[M+H]+	1-acyl-sn-glycero-3-phosphocholines	1.39	181.67	932038
909	4490	0.605	189.16	0.951575	low score: "N,N,N-TRIMETHYLLYSINE"	[M+H]+	L-alpha-amino acids	1.39	9.94	4700.88
910	3171	8.377	163.039	1.47203	low score: Rosmarinic acid (not validated)	[M+H-C9H10O5]+	Coumaric acids and derivatives	1.39	7.64	2.08618e+06
911	9474	14.385	279.232	3.61705	low score: NCGC00381425-01!8-hydroxy-8-(3-octyloxiran-2-yl)octanoic acid [IIN-based on: CCMSLIB00000846585]	[M-2H2O+H]+	Lineolic acids and derivatives	1.39	72.02	65413.8
912	24102	12.444	525.304	-14.6394	low score: NCGC00384869-01!4,4,8,10,14-pentamethyl-17-(4,5,6-trihydroxy-6-methylheptan-2-yl)-2,5,6,7,9,15-hexahydro-1H-cyclopenta[a]phenanthrene-3,16-dione [IIN-based on: CCMSLIB00000846960]	[M+K]+	Triterpenoids	1.39	78.49	1549.05
913	15246	4.279	371.121	-10.8591	low score: MMV023860	[M+H]+	Quinoxalines	1.39	6.26	5780.16
914	25317	6.784	553.113	-5.06228	low score: Podocarpusflavone A	[M+H]+	Biflavonoids and polyflavonoids	1.39	24.41	772.404
915	9220	10.081	275.163	-2.43493	low score: NCGC00179704-04_C15H24O3_2-Naphthaleneacetic acid, decahydro-8-hydroxy-4a,8-dimethyl-alpha-methylene-	[M+Na]+	Eudesmane, isoeudesmane or cycloeudesmane sesquiterpenoids	1.39	29.87	5746.28
916	27816	14.197	609.326	-1.4114	low score: NCGC00180613-03!1,11,22-trihydroxy-1,6,11,16,22,27-hexazacyclodotriacontane-2,5,12,15,23,26-hexone [IIN-based: Match]	[M+Na]+	Macrolactams	1.39	621.58	886408
917	17500	6.86	408.275	-1.20017	low score: Isotalatizidine	[M+H]+	Aconitane-type diterpenoid alkaloids	1.39	97.04	2601.13
918	6615	3.004	230.117	-1.04295	low score: Terbutylazine	[M+H]+	Aminotriazines	1.39	11.72	5121.69
919	29493	15.127	653.298	3.18384	low score: 2-((7-acetamido-1,2,3-trimethoxy-9-oxo-5,6,7,9-tetrahydrobenzo[a]heptalen-10-yl)amino)-N-(3-acetamidophenyl)-3-methylpentanamide	[M+Na]+	Isoleucine and derivatives	1.39	173.94	2391.84
920	14878	12.941	365.138	5.42258	low score: Harpagide	[M+H]+	Iridoid O-glycosides	1.39	28.51	3900.56
921	17781	6.563	413.157	6.63181	low score: Rosmic acid	[M+Na]+	Terpene lactones	1.39	16.54	22708.9
922	11853	2.994	317.084	-13.6559	low score: pongamol	[M+Na]+	Retro-dihydrochalcones	1.38	33.53	1916.64
923	13248	4.099	339.142	-4.51141	low score: Jatrorrhizine	[M+H]+	Isoquinolones and derivatives	1.38	7.3	4858.17
924	8823	11.881	269.081	-3.93935	low score: 7-O-Methylchrysin	[M+H]+	7-O-methylated flavonoids	1.38	8.4	236.542
925	21855	9.112	482.325	-1.6379	low score: 1-pentadecanoyl-2-hydroxy-sn-glycero-3-phosphocholine	[M+H]+	1-acyl-sn-glycero-3-phosphocholines	1.38	257.08	745178
926	26951	6.474	589.19	0.611008	low score: Etoposide	[M+H]+	Podophyllotoxins	1.38	101.76	341149
927	21993	5.286	485.198	1.77247	low score: NCGC00385388-01_C21H34O11_(1R,4S,7S,8S,9R,12E,20R,21R,22S,23S)-7,8,21,22,23-Pentahydroxy-12,16-dimethyl-3,5,10,19,24-pentaoxatricyclo[18.3.1.0~4,9~]tetracos-12-en-11-one	[M+Na]+	Disaccharides	1.38	10.36	253664
928	3231	1.762	164.057	2.56009	low score: PTERINE	[M+H]+	Imidazolidines	1.38	47.65	19580.5
929	18621	5.318	427.158	4.63527	low score: 2,6-dihydroxy-3-(4-methoxyphenyl)-5-(2,3,4,9-tetrahydro-1H-pyrido[3,4-b]indol-1-yl)pyrimidin-4(3H)-one	[M+Na]+	Harmala alkaloids	1.38	30.93	12109.6
930	30586	10.692	689.293	10.8081	low score: N-((S)-1,2,3-trimethoxy-10-(((R)-4-(methylthio)-1-oxo-1-((1R,5S)-8-oxo-5,6-dihydro-1H-1,5-methanopyrido[1,2-a][1,5]diazocin-3(2H,4H,8H)-yl)butan-2-yl)amino)-9-oxo-5,6,7,9-tetrahydrobenzo[a]heptalen-7-yl)acetamide	[M+H]+	Methionine and derivatives	1.38	13.71	245102
931	20308	7.59	455.149	-0.922775	low score: NCGC00347613-02!5-[(2R,3S)-6-hydroxy-2-(4-hydroxyphenyl)-4-[(E)-2-(4-hydroxyphenyl)ethenyl]-2,3-dihydro-1-benzofuran-3-yl]benzene-1,3-diol	[M+H]+	2-arylbenzofuran flavonoids	1.38	17.75	910.499
932	34169	8.533	879.368	2.43356	low score: (7S,9E,11S,12R,13S,14S,15S,16R,17S,18S,19E,21Z)-13-(acetyloxy)-26-(dimethylamino)-15,17-dihydroxy-11-methoxy-3,7,12,14,16,18,22-heptamethyl-6,23,27,29-tetraoxo-8,30-dioxa-24-azatetracyclo[23.3.1.1^{4,7}.0^{5,28}]triaconta-1,3,5(28),9,19,21,25-heptaen-...	[M+Na]+	Macrolactams	1.38	84.34	188242
933	18390	8.525	423.235	-0.779709	low score: NCGC00180835-03!2-[5-[2-[2-[5-(2-hydroxybutyl)oxolan-2-yl]propanoyloxy]propyl]oxolan-2-yl]propanoic acid	[M+Na]+	Dicarboxylic acids and derivatives	1.38	6.78	3686.43
934	17791	8.657	413.215	-7.16339	low score: Hexa-methoxymethyl-melamine	[M+Na]+	Dialkylarylamines	1.38	17.11	15306.7
935	17174	9.789	403.246	-14.6067	low score: Telocinobufagin	[M+H]+	Bufanolides and derivatives	1.38	28.51	3678.12
936	4965	4.483	199.086	0.80367	low score: 4-Nitrosodiphenylamine	[M+H]+	Aniline and substituted anilines	1.38	8.9	185852
937	2594	0.943	150.077	6.26341	low score: 3-METHYLADENINE	[M+H]+	6-aminopurines	1.38	4.82	7748.96
938	15907	3.808	382.165	-12.063	low score: N-(1-hydroxy-3-methylbutan-2-yl)-2-((4-oxo-3-phenyl-4H-chromen-7-yl)oxy)acetamide	[M+H]+	Isoflavones	1.38	28.39	10677.9
939	15975	6.545	383.204	-10.9081	low score: Corynoxeine	[M+H]+	Indolizidines	1.38	14.86	286367
940	3079	5.682	161.06	0.993419	low score: 6-Methylcoumarin	[M+H]+	Coumarins and derivatives	1.38	16.28	10649.4
941	4083	7.278	181.05	7.40123	low score: Caffeic acid	[M+H]+	Hydroxycinnamic acids	1.38	11.36	56714.9
942	16336	8.191	389.194	-9.24998	low score: Maoecrystal A	[M+H]+	Kaurane diterpenoids	1.38	54.48	7943.69
943	14891	5.227	365.193	1.5882	low score: NCGC00169827-03!(2E,4E)-12-hydroxy-13-(hydroxymethyl)-3,5,7-trimethyltetradeca-2,4-dienedioic acid [IIN-based on: CCMSLIB00000847643]	[M+Na]+	Long-chain fatty acids	1.38	15.26	566.937
944	10152	1.28	290.134	2.61947	low score: OPHTHALMATE	[M+H]+	Oligopeptides	1.38	21.29	2232.05
945	9578	6.949	281.173	12.1632	low score: MMV021375	[M+H]+	Phenylpyrazoles	1.38	30.3	14953.6
946	10343	12.183	293.212	-3.00125	low score: 8-[3-oxo-2-[(E)-pent-2-enyl]cyclopenten-1-yl]octanoic acid	[M+H]+	Medium-chain fatty acids	1.38	41.66	113920
947	13383	10.817	341.187	-2.43269	low score: Yohimbic Acid	[M+H]+	Corynanthean-type alkaloids	1.38	13.07	4125.01
948	12346	6.453	325.092	-0.738253	low score: skimmin	[M+H]+	Coumarin glycosides	1.38	29.81	1.08636e+06
949	16163	6.772	386.232	-0.103565	low score: (3R,7R,8R,8aS)-3,4'-dihydroxy-4,4,7,8a-tetramethylspiro[2,3,4a,5,6,7-hexahydro-1H-naphthalene-8,2'-7,8-dihydro-3H-furo[2,3-e]isoindole]-6'-one	[M+H]+	Isoindolones	1.38	16.12	4638.15
950	1805	2.339	132.102	0.454195	low score: Isoleucine	[M+H]+	Isoleucine and derivatives	1.38	14.32	4314.68
951	15964	6.609	383.148	-8.92613	low score: Duartin, Dimethyl Ether	[M+Na]+	8-O-methylated isoflavonoids	1.38	263.52	638.321
952	10415	3.546	295.06	-4.13477	low score: NCGC00385879-01!4-(3,4-dihydroxyphenyl)-6,7-dihydroxynaphthalene-2-carboxylic acid	[M-H2O+H]+	Naphthalenecarboxylic acids	1.38	34.5	259732
953	2326	2.199	144.066	-3.81772	low score: AMINOADIPATE	[M-H2O+H]+	L-alpha-amino acids	1.38	17.57	62068.4
954	16828	11.348	397.199	-0.906348	low score: Methylprednisolone	[M+Na]+	21-hydroxysteroids	1.38	27.88	261913
955	4518	3.137	190.086	-0.631293	low score: NCGC00385698-01!2-(1H-indol-3-yl)propanoic acid	[M+H]+	Indole-3-acetic acid derivatives	1.38	152.44	18070.2
956	2455	3.428	147.044	-0.408041	low score: Coumarin	[M+H]+	Coumarins and derivatives	1.38	66.88	37455.2
957	25153	6.842	549.23	-0.109244	low score: NCGC00381416-01![3-methyl-1-[3-methyl-1-oxo-1-(2,3,4,5,6-pentahydroxyhexoxy)pentan-2-yl]oxy-1-oxobutan-2-yl] 2-hydroxy-3-methylpentanoate [IIN-based on: CCMSLIB00000847843]	[M+K]+	Depsipeptides	1.38	18.68	9360.96
958	9433	9.268	279.093	0.107491	low score: Triphenylphosphine oxide	[M+H]+	Phenylphosphines and derivatives	1.38	5.54	1066.95
959	13736	5.707	347.076	1.41179	low score: Limocitrin	[M+H]+	Flavonols	1.38	13	409.98
960	3809	2.736	176.07	4.7708	low score: 1-methoxyindole-3-carbaldehyde	[M+H]+	Indoles	1.38	30.36	7357.38
961	2595	2.866	150.077	5.59709	low score: 3-Methyladenine	[M+H]+	6-aminopurines	1.38	4.26	45774.1
962	11862	3.681	317.121	-17.5961	low score: NCGC00336197-02!(1E,4E)-1,5-bis(4-methoxyphenyl)penta-1,4-dien-3-one [IIN-based on: CCMSLIB00000847435]	[M+Na]+	Anisoles	1.37	11.88	10670.6
963	24618	6.539	537.23	-8.07854	low score: Telmisartan	[M+Na]+	Biphenyls and derivatives	1.37	50.22	5418.01
964	29232	13.267	645.434	-5.87205	low score: Ginsenoside Rh2	[M+Na]+	Triterpene saponins	1.37	73.08	899.518
965	22126	10.444	487.303	-0.615633	low score: NCGC00385702-01!(2S,3R,5R,10R,13R,14S,17R)-17-[(2S,3R)-3,6-dihydroxy-6-methylheptan-2-yl]-2,3,14-trihydroxy-10,13-dimethyl-2,3,4,5,9,11,12,15,16,17-decahydro-1H-cyclopenta[a]phenanthren-6-one [IIN-based on: CCMSLIB00000845083]	[M+Na]+	Pentahydroxy bile acids, alcohols and derivatives	1.37	42.24	3061.39
966	11718	1.939	315.105	1.17421	low score: NCGC00385877-01_C12H20O8_(3R)-4,4-Dimethyl-2-oxotetrahydro-3-furanyl beta-D-glucopyranoside	[M+Na]+	Fatty acyl glycosides of mono- and disaccharides	1.37	16.22	3660.12
967	28698	8.052	631.236	-9.66367	low score: (2S,3R)-2-(((S)-7-acetamido-1,2,3-trimethoxy-9-oxo-5,6,7,9-tetrahydrobenzo[a]heptalen-10-yl)amino)-N-(5-chloropyridin-2-yl)-3-methylpentanamide	[M+Na]+	Isoleucine and derivatives	1.37	134.31	505569
968	27795	7.05	609.231	-0.902779	low score: Baccatin III	[M+Na]+	Taxanes and derivatives	1.37	31.74	12916.2
969	8324	9.575	260.165	-0.461247	low score: Propranolol	[M+H]+	Naphthalenes	1.37	12.89	3584.14
970	22125	10.189	487.303	-0.307817	low score: NCGC00385702-01!(2S,3R,5R,10R,13R,14S,17R)-17-[(2S,3R)-3,6-dihydroxy-6-methylheptan-2-yl]-2,3,14-trihydroxy-10,13-dimethyl-2,3,4,5,9,11,12,15,16,17-decahydro-1H-cyclopenta[a]phenanthren-6-one [IIN-based on: CCMSLIB00000845083]	[M+Na]+	Pentahydroxy bile acids, alcohols and derivatives	1.37	14.64	7251.45
971	15117	2.895	369.115	1.89642	low score: NCGC00380979-01_C15H22O9_beta-D-Glucopyranoside, (4-hydroxy-3,5-dimethoxyphenyl)methyl	[M+Na]+	O-glycosyl compounds	1.37	16.11	11076.6
972	21243	3.153	471.147	-14.1359	low score: Orcinol gentiobioside	[M+Na]+	Phenolic glycosides	1.37	44.31	8663.6
973	10678	6.03	299.092	-0.902734	low score: 4',7-Dimethoxy-3-hydroxyflavone	[M+H]+	Flavonols	1.37	3.44	3981.17
974	15968	3.471	383.181	4.46262	low score: CORTISONE	[M+Na]+	21-hydroxysteroids	1.37	11.11	28.5339
975	34281	4.484	889.194	6.30904	low score: [3,4,5-tris(acetyloxy)-6-[(5-hydroxy-1,4-dioxo-3-{[3,4,5-tris(acetyloxy)-6-[(acetyloxy)methyl]oxan-2-yl]oxy}-1,4-dihydronaphthalen-2-yl)oxy]oxan-2-yl]methyl acetate	[M+Na]+	Naphthoquinones	1.37	185.57	621.724
976	23440	5.22	513.158	-15.1223	low score: (Z)-9-(2H-chromen-3-yl)-2-(2,3,4-trimethoxybenzylidene)-8,9-dihydro-2H-furo[2,3-f]chromene-3,7-dione	[M+H]+	Aurone flavonoids	1.37	37.2	377.227
977	10346	8.084	293.213	-5.62735	low score: NCGC00386020-01_C18H28O3_8-{(1S,5R)-4-Oxo-5-[(2Z)-2-penten-1-yl]-2-cyclopenten-1-yl}octanoic acid	[M+H]+	Prostaglandins and related compounds	1.37	23.41	548830
978	29139	10.354	643.329	1.33679	low score: Rubusoside	[M+H]+	Steviol glycosides	1.37	12.44	195272
979	18243	7.231	421.155	-11.3024	low score: Rhapontin	[M+H]+	Stilbene glycosides	1.37	7.71	14575.9
980	9227	11.679	275.201	-3.88808	low score: NCGC00386020-01_C18H28O3_8-{(1S,5R)-4-Oxo-5-[(2Z)-2-penten-1-yl]-2-cyclopenten-1-yl}octanoic acid	[M-H2O+H]+	Prostaglandins and related compounds	1.37	9.77	22884.9
981	17565	9.192	409.22	-2.02825	low score: NCGC00179830-03!2-[5-[2-[2-[5-(2-hydroxypropyl)oxolan-2-yl]propanoyloxy]propyl]oxolan-2-yl]propanoic acid	[M+Na]+	Dicarboxylic acids and derivatives	1.37	5.85	4289.09
982	12948	6.26	334.165	-1.43642	low score: Seneciphylline	[M+H]+	Alkaloids and derivatives	1.37	23.75	1592.62
983	25637	7.304	559.179	-0.536501	low score: NCGC00347731-02_C26H32O12_beta-D-Glucopyranoside, 2-methoxy-4-[(1S,3aS,4R,6aR)-tetrahydro-3a-hydroxy-4-(4-hydroxy-3-methoxyphenyl)-1H,3H-furo[3,4-c]furan-1-yl]phenyl	[M+Na]+	Lignan glycosides	1.37	32.5	10631.3
984	20447	14.176	457.233	-7.08615	low score: Vindoline	[M+H]+	Plumeran-type alkaloids	1.37	34.38	386119
985	18739	5.417	429.173	-6.19801	low score: 4',5,7-Trihydroxy-6,8-diprenylisoflavone	[M+Na]+	6-prenylated isoflavanones	1.37	25.92	8980.74
986	27194	4.106	595.167	-3.2764	low score: NCGC00385604-02!5,7-dihydroxy-2-(4-hydroxyphenyl)-6,8-bis[3,4,5-trihydroxy-6-(hydroxymethyl)oxan-2-yl]chromen-4-one	[M+H]+	Flavonoid 8-C-glycosides	1.37	961.88	3242.64
987	11337	5.421	309.131	-2.49086	low score: Toddalolactone	[M+H]+	Coumarins and derivatives	1.37	7.4	16844.3
988	2339	0.689	144.102	-12.7689	low score: (2R)-6-methylpiperidine-2-carboxylic acid	[M+H]+	L-alpha-amino acids	1.37	53.83	12509.2
989	15906	3.631	382.164	-10.9378	low score: N-(1-hydroxy-3-methylbutan-2-yl)-2-((4-oxo-3-phenyl-4H-chromen-7-yl)oxy)acetamide	[M+H]+	Isoflavones	1.37	158.19	1993.19
990	14065	12.927	351.252	-1.39501	low score: NCGC00385642-01!1,4-dihydroxyheptadec-16-en-2-yl acetate [IIN-based on: CCMSLIB00000845027]	[M+Na]+	Long-chain fatty alcohols	1.37	9.95	289572
991	24917	11.827	543.33	0.680986	low score: Cucurbitacin IIb	[M+Na]+	Cucurbitacins	1.37	15.2	12666.8
992	11997	7.783	319.189	3.82217	low score: Coenzyme Q2	[M+H]+	Ubiquinones	1.37	42.37	5156.31
993	29007	13.67	639.41	-15.8586	low score: (3S,10R,13R,17R)-10,13-dimethyl-17-((R)-6-methylheptan-2-yl)-2,3,4,7,8,9,10,11,12,13,14,15,16,17-tetradecahydro-1H-cyclopenta[a]phenanthren-3-yl 2-((4-ethyl-2-oxo-2H-chromen-7-yl)oxy)acetate	[M+Na]+	Cholesteryl esters	1.37	161.83	8910.69
994	33805	8.009	849.424	-5.25064	low score: (7S,9E,11S,12R,13S,14S,15S,16R,17S,18S,19E,21Z)-13-(acetyloxy)-26-(dimethylamino)-15,17-dihydroxy-11-methoxy-3,7,12,14,16,18,22-heptamethyl-6,23,27,29-tetraoxo-8,30-dioxa-24-azatetracyclo[23.3.1.1^{4,7}.0^{5,28}]triaconta-1,3,5(28),9,19,21,25-heptaen-...	[M+H]+	Macrolactams	1.37	65.16	521.446
995	5160	3.073	203.139	-3.49515	low score: Ala-Leu	[M+H]+	Peptides	1.37	28.94	3791.1
996	12508	9.864	327.171	-2.13956	low score: Gelsenicine	[M+H]+	Indoles and derivatives	1.37	9	3941.57
997	21302	12.813	471.347	-0.912279	low score: (E,6S)-7-hydroxy-2-methyl-6-[(10S,13S,14S,17S)-4,4,10,13,14-pentamethyl-3-oxo-1,2,5,6,7,11,12,15,16,17-decahydrocyclopenta[a]phenanthren-17-yl]hept-2-enoic acid	[M+H]+	Triterpenoids	1.37	16.22	5608.7
998	15768	10.109	379.246	-0.500995	low score: Lagochilin	[M+Na]+	Diterpenoids	1.37	24.28	8093.35
999	2651	3	151.086	1.38993	low score: 4`-Aminoacetanilide	[M+H]+	Acetanilides	1.37	11.95	7111.58
1000	8129	6.681	257.081	3.69532	low score: Liquiritigenin	[M+H]+	Flavanones	1.37	14.07	3350.44
1001	28006	4.846	613.328	10.8424	low score: Austrobuxusin I	[M+Na]+	Tricarboxylic acids and derivatives	1.37	462.46	440.252
1002	29566	12.967	655.313	-4.83741	low score: (2S,3R)-2-(((S)-7-acetamido-1,2,3-trimethoxy-9-oxo-5,6,7,9-tetrahydrobenzo[a]heptalen-10-yl)amino)-N-(7-methoxyquinolin-3-yl)-3-methylpentanamide	[M+H]+	Isoleucine and derivatives	1.37	114.06	677.877
1003	2587	3.495	150.055	-3.39877	low score: 4-Hydroxymandelonitrile	[M+H]+	1-hydroxy-2-unsubstituted benzenoids	1.37	4.87	2361.28
1004	33100	7.661	801.222	-1.29802	low score: NCGC00347741-02_C36H42O19_Methyl (1S,4aS,7R,7aS)-1-(hexopyranosyloxy)-4'-[(1S)-1-({(2E)-3-[4-(hexopyranosyloxy)phenyl]-2-propenoyl}oxy)ethyl]-5'-oxo-4a,7a-dihydro-1H,5'H-spiro[cyclopenta[c]pyran-7,2'-furan]-4-carboxylate	[M+Na]+	Iridoid O-glycosides	1.37	455.47	1767.67
1005	6975	6.188	236.165	-1.18561	low score: N-Bisdesmethyl Tramadol	[M+H]+	Anisoles	1.36	22.65	9834.39
1006	10436	3.894	295.129	0.948736	low score: Glutamylphenylalanine (isomer of 1503)	[M+H]+	Phenylalanine and derivatives	1.36	32.55	12408.6
1007	27904	8.411	611.304	10.4857	low score: Isoliensinine	[M+H]+	Benzylisoquinolines	1.36	72.91	6015.12
1008	10886	9.55	302.191	17.5714	low score: Trachelanthine	[M+H]+	Pyrrolizidines	1.36	6.83	6635.98
1009	24640	10.979	537.353	-6.45762	low score: Alisol B Acetate	[M+Na]+	Triterpenoids	1.36	16.1	1275.7
1010	6056	2.807	220.118	-0.590593	low score: Pantothenate	[M+H]+	Secondary alcohols	1.36	44.31	33653.4
1011	14630	1.496	361.11	0.609233	low score: 2-(4-(2,3-dihydrobenzo[b][1,4]dioxin-6-yl)-3-methyl-1H-pyrazol-5-yl)-5-methoxyphenol	[M+Na]+	Phenylpyrazoles	1.36	6.32	1463.37
1012	20604	5.125	460.213	16.7746	low score: Lunarine	[M+Na]+	Macrolactams	1.36	376.84	2107.14
1013	25334	5.614	553.19	18.8539	low score: Gomisin D	[M+Na]+	Hydrolyzable tannins	1.36	24.5	208600
1014	22079	5.283	487.085	-10.9633	low score: Quercetin-7-O-beta-D-glucopyranoside	[M+Na]+	Flavonoid-7-O-glycosides	1.36	70.08	2942.59
1015	26537	6.374	579.22	-0.63879	low score: Acetate gossypol	[M+H]+	Polyols	1.36	52.89	1877.33
1016	30578	1.009	689.21	-14.9739	low score: 2-Acetylacteoside	[M+Na]+	Coumaric acids and derivatives	1.36	65.9	246963
1017	15759	6.583	379.211	-6.30259	low score: NCGC00380990-01!(2E,4E)-12-hydroxy-13-(hydroxymethyl)-14-methoxy-3,5,7-trimethyl-14-oxotetradeca-2,4-dienoic acid	[M+Na]+	Long-chain fatty acids	1.36	7.7	5764.39
1018	2460	4.782	147.044	-1.22412	low score: Coumarin	[M+H]+	Coumarins and derivatives	1.36	19.29	86858.4
1019	11220	6.204	307.153	-4.16732	low score: (4E,6E)-2-(hydroxymethyl)-3-(3-methoxy-3-oxopropyl)deca-4,6-dienoic acid	[M+Na]+	Medium-chain fatty acids	1.36	119.94	59604.7
1020	17654	4.212	411.163	-0.680995	low score: NCGC00380878-01_C18H28O9_Cyclopentaneacetic acid, 2-[(2Z)-5-(hexopyranosyloxy)-2-penten-1-yl]-3-oxo-, (1R,2R)-	[M+Na]+	Fatty acyl glycosides of mono- and disaccharides	1.36	98.53	49332.9
1021	17681	10.45	411.273	16.3392	low score: methyl 4-((10R,13R)-3-hydroxy-10,13-dimethyl-2,3,4,7,8,9,10,11,12,13,14,15,16,17-tetradecahydro-1H-cyclopenta[a]phenanthren-17-yl)pentanoate	[M+Na]+	Monohydroxy bile acids, alcohols and derivatives	1.36	43.43	2.17906e+06
1022	28784	7.251	633.344	-6.36309	low score: 3-methyl-2-(4-methyl-2-(4-oxo-4-(((5aS,6R,12S)-3,6,9-trimethyldecahydro-3H-3,12-epoxy[1,2]dioxepino[4,3-i]isochromen-10-yl)oxy)butanamido)pentanamido)pentanoic acid	[M+Na]+	Peptides	1.36	23.33	8978.88
1023	29231	12.881	645.433	-4.83399	low score: Ginsenoside Rh2	[M+Na]+	Triterpene saponins	1.36	27.64	224.148
1024	22099	6.287	487.196	-4.70039	low score: (2R,3S,4S,5R,6R)-2-[[(2R,3R,4R,5S)-3,4-dihydroxy-5-(hydroxymethyl)oxolan-2-yl]oxymethyl]-6-[(2E)-3,7-dimethylocta-2,6-dienoxy]oxane-3,4,5-triol	[M+K]+	Terpene glycosides	1.36	110	623.305
1025	17566	6.929	409.22	-2.46812	low score: NCGC00179830-03!2-[5-[2-[2-[5-(2-hydroxypropyl)oxolan-2-yl]propanoyloxy]propyl]oxolan-2-yl]propanoic acid	[M+Na]+	Dicarboxylic acids and derivatives	1.36	35.73	12222.5
1026	15140	7.945	369.202	-6.28386	low score: Calycanthine	[M+Na]+	Aminoquinolines and derivatives	1.36	8.84	10472.1
1027	7815	4.788	251.176	-1.63233	low score: Lidocaine-N-Oxide	[M+H]+	Alpha amino acids and derivatives	1.36	8.52	14641.4
1028	11744	11.677	315.193	-1.26906	low score: NCGC00386020-01_C18H28O3_8-{(1S,5R)-4-Oxo-5-[(2Z)-2-penten-1-yl]-2-cyclopenten-1-yl}octanoic acid	[M+Na]+	Prostaglandins and related compounds	1.36	13.51	20654.6
1029	2891	3.785	157.049	4.26616	low score: 2-(hydroxymethyl)-5-methoxy-4H-pyran-4-one	[M+H]+	Pyranones and derivatives	1.36	14.04	7316.11
1030	5376	7.056	207.08	9.12681	low score: Diphenylcyclopropenone	[M+H]+	Benzene and substituted derivatives	1.36	6.87	7282.55
1031	20302	3.067	455.116	-13.7989	low score: Asperulosidic acid	[M+Na]+	Iridoid O-glycosides	1.36	223.63	14857.7
1032	22477	9.552	494.336	-7.76806	low score: HexCer t18:0	[M+H]+	Fatty acyl glycosides of mono- and disaccharides	1.36	148.82	1283.75
1033	14397	11.324	357.201	-3.94737	low score: Lathyrol	[M+Na]+	Diterpenoids	1.36	8.24	145509
1034	15733	6.678	379.137	-3.29697	low score: NCGC00169704-02_C17H24O8_Benzenepentanoic acid, beta-(hexopyranosyloxy)-	[M+Na]+	Fatty acyl glycosides of mono- and disaccharides	1.36	196.56	2692.71
1035	17664	11.745	411.199	-0.948446	low score: NCGC00380213-01_C19H32O8_2-Butanone, 4-[3-(beta-D-glucopyranosyloxy)-4-hydroxy-2,6,6-trimethyl-1-cyclohexen-1-yl]-	[M+Na]+	Terpene glycosides	1.36	36.57	597.9
1036	15769	12.224	379.246	-0.817413	low score: Lagochilin	[M+Na]+	Diterpenoids	1.36	7.07	25026.8
1037	7763	12.084	250.18	-0.759453	low score: N-Desmethyltramadol	[M+H]+	Anisoles	1.36	10.32	12870.4
1038	9801	6.144	285.076	-0.420941	low score: 5,7-dihydroxy-6-methoxy-2-phenylchromen-4-one	[M+H]+	6-O-methylated flavonoids	1.36	16.73	4601.98
1039	16671	9.301	395.11	0.177166	low score: Tangeritin	[M+Na]+	8-O-methylated flavonoids	1.36	43.17	11.5797
1040	10585	8.38	297.242	1.74941	low score: NCGC00381425-01!8-hydroxy-8-(3-octyloxiran-2-yl)octanoic acid [IIN-based on: CCMSLIB00000846585]	[M-H2O+H]+	Lineolic acids and derivatives	1.36	12.73	27537.4
1041	13853	8.578	348.275	-4.90994	low score: (Z)-5,8,11-trihydroxyoctadec-9-enoic acid	[M+NH4]+	Long-chain fatty acids	1.35	29.28	420055
1042	8766	1.939	268.104	-2.83473	low score: Adenosine	[M+H]+	Purine nucleosides	1.35	53.61	208084
1043	19601	5.369	443.16	0.609261	low score: NCGC00380324-01_C23H29ClO5_Benzaldehyde, 3-chloro-4,6-dihydroxy-2-methyl-5-[(2E,6E)-3-methyl-7-[(2S)-tetrahydro-5,5-dimethyl-4-oxo-2-furanyl]-2,6-octadien-1-yl]-	[M+Na]+	Terpene glycosides	1.35	6.21	2633.85
1044	12827	1.915	332.134	1.83661	low score: Pyridoxine + O-Hex	[M+H]+	Pyridoxines	1.35	25.68	494007
1045	22961	8.997	503.337	5.76151	low score: brassinolide	[M+Na]+	Brassinolides and derivatives	1.35	72.72	1485.5
1046	27913	4.707	611.336	-2.99345	low score: Peridininol	[M+Na]+	Terpene lactones	1.35	85.9	247.599
1047	12350	6.114	325.093	-2.3378	low score: skimmin	[M+H]+	Coumarin glycosides	1.35	137.1	2.22039e+06
1048	17262	8.162	405.16	0.222134	low score: N-methyl-N-(2-(pyridin-2-yl)ethyl)-2-(2,3,5-trimethyl-7-oxo-7H-furo[3,2-g]chromen-6-yl)acetamide	[M+H]+	Psoralens	1.35	4.11	1864.58
1049	24529	5.809	535.215	0.915519	low score: Aerucyclamide A	[M+H]+	Cyclic peptides	1.35	38.2	46413.8
1050	3972	3.582	179.034	3.07204	low score: 6,7-Dihydroxycoumarin	[M+H]+	6,7-dihydroxycoumarins	1.35	7.95	14286.7
1051	14163	3.737	353.171	-3.90747	low score: meso-dihydroguaiaretic acid	[M+Na]+	Dibenzylbutane lignans	1.35	22.21	4211.35
1052	25224	5.499	551.103	0	low score: Quercetin 3-O-malonylglucoside	[M+H]+	Flavonoid-3-O-glycosides	1.35	103.72	674.669
1053	11771	11.379	315.254	1.36398	low score: NCGC00381425-01!8-hydroxy-8-(3-octyloxiran-2-yl)octanoic acid [IIN-based on: CCMSLIB00000846585]	[M+H]+	Lineolic acids and derivatives	1.35	61.54	891245
1054	14173	6.356	353.207	7.07794	low score: (4aR,5aS,9R)-9-ethynyl-9a,11b-dimethylhexadecahydrocyclopenta[1,2]phenanthro[8a,9-b]oxirene-3,9-diol	[M+Na]+	Estrane steroids	1.35	13.33	10766.1
1055	29939	3.11	667.152	7.49449	low score: NCGC00180837-02!3,8-dihydroxy-3-methyl-2,4-dihydrobenzo[a]anthracene-1,7,12-trione [IIN-based on: CCMSLIB00000847997]	[2M+Na]+	Angucyclines	1.35	1993.54	71.3572
1056	16344	13.316	389.207	8.70995	low score: 7-{[(2E,6E)-3,7,11-trimethyldodeca-2,6,10-trien-1-yl]oxy}chromen-2-one	[M+Na]+	Terpene lactones	1.35	27.2	532.474
1057	12453	14.295	326.308	-8.02929	low score: Oleoyl Ethanolamide	[M+H]+	N-acylethanolamines	1.35	187.55	1.84947e+06
1058	18499	4.547	425.157	-10.114	low score: Eprosartan	[M+H]+	Benzoic acids	1.35	15.62	114772
1059	23475	12.588	513.355	-9.85682	low score: (5aS,7S,11aS,12aR)-3-((2S,5R)-5-(2-hydroxypropan-2-yl)-2-methyltetrahydrofuran-2-yl)-2a,5a,8,8-tetramethylhexadecahydrocyclopenta[a]cyclopropa[e]phenanthrene-4,7,9-triol	[M+Na]+	Triterpene saponins	1.35	17.08	4840.29
1060	21724	14.176	479.346	9.1791	low score: ursolic acid	[M+Na]+	Triterpenoids	1.35	50.8	5475.68
1061	3027	4.586	160.075	4.87268	low score: Indole-3-acetaldehyde	[M+H]+	3-alkylindoles	1.35	20.53	178782
1062	9321	5.12	277.134	-13.4594	low score: lysergol	[M+Na]+	Clavines and derivatives	1.35	8.97	2077.67
1063	33101	7.478	801.222	-1.74733	low score: NCGC00347741-02_C36H42O19_Methyl (1S,4aS,7R,7aS)-1-(hexopyranosyloxy)-4'-[(1S)-1-({(2E)-3-[4-(hexopyranosyloxy)phenyl]-2-propenoyl}oxy)ethyl]-5'-oxo-4a,7a-dihydro-1H,5'H-spiro[cyclopenta[c]pyran-7,2'-furan]-4-carboxylate	[M+Na]+	Iridoid O-glycosides	1.35	912.78	774.101
1064	12347	4.733	325.092	-1.10738	low score: skimmin	[M+H]+	Coumarin glycosides	1.35	48.44	1.63794e+06
1065	10946	3.75	303.134	-0.197932	low score: PRI_303.1340_15.8	[M+H]+	Quinolines and derivatives	1.35	4.62	41930.7
1066	13915	9.129	349.199	3.32188	low score: Ingenol	[M+H]+	Tigliane and ingenane diterpenoids	1.35	8.87	68016.8
1067	14162	3.567	353.171	-3.11465	low score: meso-dihydroguaiaretic acid	[M+Na]+	Dibenzylbutane lignans	1.35	9.31	592.672
1068	1442	4.1	123.044	8.77728	low score: 4-HYDROXYBENZALDEHYDE	[M+H]+	Hydroxybenzaldehydes	1.35	13.96	32802.9
1069	24049	13.71	524.377	-6.15973	low score: LysoPC(0:0/18:0)	[M+H]+	2-acyl-sn-glycero-3-phosphocholines	1.35	394.44	2.95258e+06
1070	12579	4.584	328.156	-3.80918	low score: Boldine	[M+H]+	Aporphines	1.35	184.93	6799.98
1071	28902	6.121	637.173	-0.47083	low score: [2-[(2S,3R,4S,5S,6R)-3,4,5-trihydroxy-6-(hydroxymethyl)oxan-2-yl]oxyphenyl]methyl 6-hydroxy-2-methoxy-3-[3,4,5-trihydroxy-6-(hydroxymethyl)oxan-2-yl]oxybenzoate	[M+Na]+	Phenolic glycosides	1.35	47.26	2678.98
1072	22509	5.078	495.184	0.242334	low score: NCGC00380744-01_C22H32O11_beta-D-Glucopyranoside, 4-hydroxy-3-(3-methyl-2-buten-1-yl)phenyl 6-O-[(2R,3R,4R)-tetrahydro-3,4-dihydroxy-4-(hydroxymethyl)-2-furanyl]-	[M+Na]+	Phenolic glycosides	1.35	103.11	23028.6
1073	12373	7.157	325.162	-5.07442	low score: N-(3,4-dimethoxyphenethyl)-1H-indole-3-carboxamide	[M+H]+	Dimethoxybenzenes	1.35	8.8	26709.2
1074	12753	5.649	331.081	-1.66123	low score: Aflatoxin G2	[M+H]+	Difurocoumarolactones	1.35	8.25	868.923
1075	4030	4.649	180.065	-1.38839	low score: NCGC00380974-01!4,6-dihydroxy-3-methyl-2,3-dihydroisoindol-1-one	[M+H]+	Isoindoles	1.35	23.48	4434.05
1076	10717	11.647	299.201	-0.401069	low score: Norethisterone / norethindrone	[M+H]+	Estrogens and derivatives	1.35	5.27	2687.55
1077	1756	3.987	131.049	-0.0763073	low score: TRANS-CINNAMATE	[M-H2O+H]+	Cinnamic acids	1.35	29.33	25775.9
1078	18246	4.998	421.163	0.878519	low score: 3-(2,4-dihydroxyphenyl)-5-hydroxy-8,8-dimethyl-6-(3-methylbut-2-enyl)pyrano[2,3-h]chromen-4-one	[M+H]+	6-prenylated isoflavanones	1.35	296.36	5324.92
1079	10675	8.09	299.089	2.67478	low score: 7,4??????-Di-O-methylapigenin	[M+H]+	7-O-methylated flavonoids	1.35	21.23	796.961
1080	4074	6.114	181.049	3.09307	low score: Caffeic acid	[M+H]+	Hydroxycinnamic acids	1.35	2.7	230452
1081	15370	6.738	373.148	6.29774	low score: Perakine	[M+Na]+	Ajmaline-sarpagine alkaloids	1.35	234.89	1100.55
1082	10200	2.86	291.095	16.9014	low score: 3,4-dimethyl-9-phenyl-7H-furo[2,3-f]chromen-7-one	[M+H]+	Neoflavones	1.35	2.94	10928.7
1083	19777	6.106	446.201	-0.874046	low score: 5-[(2R,3R,4S,5R,6R)-3,5-dihydroxy-2-(hydroxymethyl)-6-(2-phenylethoxy)oxan-4-yl]oxy-3-hydroxy-3-methyl-5-oxopentanoic acid	[M+NH4]+	Saccharolipids	1.34	15.66	4084.85
1084	3974	5.499	179.034	-0.558553	low score: Daphnetin	[M+H]+	7,8-dihydroxycoumarins	1.34	9.66	4537.07
1085	14287	1.456	355.15	0.0844714	low score: Isoxanthohumol	[M+H]+	8-prenylated flavanones	1.34	4.71	443.847
1086	27190	3.113	595.165	2.67152	low score: 8-[4,5-dihydroxy-6-(hydroxymethyl)-3-[3,4,5-trihydroxy-6-(hydroxymethyl)oxan-2-yl]oxyoxan-2-yl]-5,7-dihydroxy-2-(4-hydroxyphenyl)chromen-4-one	[M+H]+	Flavonoid 8-C-glycosides	1.34	13.16	203.989
1087	31342	6.303	717.236	-8.33763	low score: N-((S)-10-(((S)-1-(6-bromo-3,4-dihydro-1H-pyrido[4,3-b]indol-2(5H)-yl)-3-methyl-1-oxobutan-2-yl)amino)-1,2,3-trimethoxy-9-oxo-5,6,7,9-tetrahydrobenzo[a]heptalen-7-yl)acetamide	[M+H]+	Valine and derivatives	1.34	117.57	5129.17
1088	21783	4.705	481.099	-2.41115	low score: 5,7-dihydroxy-3-[(2S,3R,4S,5R,6R)-3,4,5-trihydroxy-6-(hydroxymethyl)oxan-2-yl]oxy-2-(3,4,5-trihydroxyphenyl)chromen-4-one	[M+H]+	Flavonoid-3-O-glycosides	1.34	94.32	108.861
1089	15366	3.961	373.137	-19.323	low score: Isosinensetin	[M+H]+	8-O-methylated flavonoids	1.34	20.23	3355.78
1090	10379	0.807	294.156	-0.407947	low score: N-Fructosyl isoleucine	[M+H]+	Isoleucine and derivatives	1.34	33.42	28884.6
1091	20430	7.917	457.168	4.59348	low score: 2,6-dihydroxy-5-(6-methoxy-2,3,4,9-tetrahydro-1H-pyrido[3,4-b]indol-1-yl)-3-(3-methoxyphenyl)pyrimidin-4(3H)-one	[M+Na]+	Harmala alkaloids	1.34	30.09	106.374
1092	30215	5.708	677.168	0.457789	low score: 6-hydroxy-3-[3-hydroxy-4-[3,4,5-trihydroxy-6-[[3,4,5-trihydroxy-6-(hydroxymethyl)oxan-2-yl]oxymethyl]oxan-2-yl]oxyphenyl]-5,7-dimethoxychromen-4-one	[M+Na]+	Isoflavonoid O-glycosides	1.34	97.28	465.5
1093	30794	4.273	697.161	1.4057	low score: Flavonol base + 3O, O-Hex, O-MalonylHex	[M+H]+	Flavonoid-7-O-glycosides	1.34	157.1	1448.26
1094	12085	5.728	321.13	1.43244	low score: PSEUDO-ANISATIN	[M+Na]+	Lactones	1.34	13.31	14115.6
1095	3142	0.771	162.076	-0.802093	low score: GLUCOSAMINE	[M-H2O+H]+	Hexoses	1.34	23.03	18754.1
1096	14171	5.783	353.194	-10.5609	low score: vincarine	[M+H]+	Corynanthean-type alkaloids	1.34	8.04	7702.53
1097	9226	10.442	275.201	-3.125	low score: NCGC00386020-01_C18H28O3_8-{(1S,5R)-4-Oxo-5-[(2Z)-2-penten-1-yl]-2-cyclopenten-1-yl}octanoic acid	[M-H2O+H]+	Prostaglandins and related compounds	1.34	23.62	60274.6
1098	10559	3.554	297.13	0.100966	low score: Rosin	[M+H]+	Fatty acyl glycosides of mono- and disaccharides	1.34	13.65	2882.86
1099	14265	7.083	355.08	1.12651	low score: Isosulochrin	[M+Na]+	Benzophenones	1.34	34.62	1885.9
1100	16459	5.944	391.194	-10.6087	low score: Licoflavone B	[M+H]+	6-prenylated flavones	1.34	7.61	13874
1101	18740	5.691	429.173	-7.26985	low score: 4',5,7-Trihydroxy-6,8-diprenylisoflavone	[M+Na]+	6-prenylated isoflavanones	1.34	11.23	20686.5
1102	24334	5.944	531.148	-3.55834	low score: Scutellarioside II	[M+Na]+	Coumaric acid esters	1.34	60.55	34810.3
1103	14655	8.11	361.199	6.75524	low score: Cortisone	[M+H]+	21-hydroxysteroids	1.34	12.5	195393
1104	24209	12.687	527.335	-8.91282	low score: madecassic acid	[M+Na]+	Triterpenoids	1.34	27.51	5170.99
1105	28692	5.988	631.163	-4.54718	low score: 5-hydroxy-2-(3-hydroxy-4-methoxyphenyl)-4-oxo-4H-chromen-7-yl 6-O-(6-deoxyhexopyranosyl)hexopyranoside	[M+Na]+	Flavonoid-7-O-glycosides	1.34	62.15	1959.7
1106	17580	13.04	409.294	-2.15005	low score: Bourgeanic acid	[M+Na]+	3-(3-hydroxyalkanoyloxy)alkanoic acids	1.34	66.27	20.6539
1107	17564	5.371	409.22	-1.41733	low score: NCGC00179830-03!2-[5-[2-[2-[5-(2-hydroxypropyl)oxolan-2-yl]propanoyloxy]propyl]oxolan-2-yl]propanoic acid	[M+Na]+	Dicarboxylic acids and derivatives	1.34	31.33	7159.75
1108	22429	14.205	493.329	2.22974	low score: glycyrrhetic acid	[M+Na]+	Triterpenoids	1.34	26.48	4298.59
1109	5523	3.965	209.133	-19.7008	low score: Pilocarpine	[M+H]+	Alkaloids and derivatives	1.34	50.01	116591
1110	18924	4.283	432.181	-1.78167	low score: 8-(azepan-1-ium-1-ylmethyl)-3-(2,4-dimethoxyphenyl)-2-oxo-2H-chromen-7-olate	[M+Na]+	Hydroxyisoflavonoids	1.34	17.59	92.3627
1111	13929	12.741	349.235	-1.14536	low score: Avocadyne Acetate	[M+Na]+	Long-chain fatty alcohols	1.34	10.7	289351
1112	33008	14.547	795.415	1.0812	low score: 3-(1H-indol-3-ylmethyl)-6,18-dimethyl-12-(1-phenylethyl)-9,15-di(propan-2-yl)-1,4,7,10,13,16,19-heptazacyclotricosane-2,5,8,11,14,17,20-heptone	[M+Na]+	Hybrid peptides	1.34	42.05	46457.8
1113	24507	6.256	535.108	1.36421	low score: Flavone base + 4O, O-MalonylHex	[M+H]+	Flavonoid-7-O-glycosides	1.34	58.43	2106.58
1114	19543	13.771	441.376	-6.13993	low score: 22-Hydoxy-2-hopen-1-one	[M+H]+	Hopanoids	1.34	69.62	18887.3
1115	13355	6.54	341.102	-5.62885	low score: methyl 2-((2-methyl-4-oxo-3-phenoxy-4H-chromen-7-yl)oxy)acetate	[M+H]+	Chromones	1.34	8.24	209720
1116	6635	5.602	230.175	-1.56403	low score: Icaridin	[M+H]+	Piperidinecarboxylic acids	1.34	21.17	7521.72
1117	2703	1.099	152.071	-1.05214	low score: Acetaminophen	[M+H]+	1-hydroxy-2-unsubstituted benzenoids	1.34	299.87	204095
1118	1207	3.738	116.05	-0.947872	low score: Maleamic acid	[M+H]+	Straight chain fatty acids	1.34	29.27	5432.61
1119	22723	6.947	499.157	-0.801351	low score: NCGC00385411-01_C24H28O10_Spiro[furan-3(2H),1'(4'H)-naphthalene]-4'a,5'(5'H)-dicarboxylic acid, 6'-(acetyloxy)-5-(3-furanyl)-4,5,6',7',8',8'a-hexahydro-5'-hydroxy-2'-methyl-2-oxo-, dimethyl ester	[M+Na]+	Diterpene lactones	1.34	22.89	18592.3
1120	3141	0.645	162.076	-0.493596	low score: GLUCOSAMINE	[M-H2O+H]+	Hexoses	1.34	18.1	5693.26
1121	3930	7.007	178.078	-0.168466	low score: Anthracene	[M]+	Anthracenes	1.34	3.16	536.562
1122	17168	13.497	403.21	0.52082	low score: Schisanhenol	[M+H]+	Hydrolyzable tannins	1.34	46.58	295.84
1123	2444	2.942	147.044	1.90419	low score: Coumarin	[M+H]+	Coumarins and derivatives	1.34	36.86	37281.8
1124	27903	13.2	611.287	5.0876	low score: (S)-ethyl 4-(4-((7-acetamido-1,2,3-trimethoxy-9-oxo-5,6,7,9-tetrahydrobenzo[a]heptalen-10-yl)amino)butanoyl)piperazine-1-carboxylate	[M+H]+	Gamma amino acids and derivatives	1.34	47.72	3017.14
1125	14789	11.597	363.215	7.29591	low score: (8S,9S,10R,11S,13S,14S,17R)-11,17-dihydroxy-17-(2-hydroxyacetyl)-10,13-dimethyl-2,6,7,8,9,11,12,14,15,16-decahydro-1H-cyclopenta[a]phenanthren-3-one	[M+H]+	21-hydroxysteroids	1.34	37.33	35337.8
1126	22764	12.765	499.375	-9.95254	low score: (20R)-Protopanaxatriol	[M+Na]+	Triterpenoids	1.33	107.69	422.598
1127	18610	3.492	427.121	-2.92658	low score: Gardenoside	[M+Na]+	Iridoid O-glycosides	1.33	10.22	1030.92
1128	18003	5.111	417.118	-2.49331	low score: Daidzin	[M+H]+	Isoflavonoid O-glycosides	1.33	36.99	5701.87
1129	29142	11.182	643.381	-1.42995	low score: (2R,3R,4R,5R)-2-(((1S,6aR,7aS,9aR,10R,12R,13S,14aR,15aS)-1-hydroxy-13-(2-hydroxypropan-2-yl)-3,3,9a,10,15a-pentamethyloctadecahydro-1H-12,14a-epoxycyclopropa[1',8a']naphtho[2',1':4,5]indeno[2,1-b]oxepin-4-yl)oxy)tetrahydro-2H-pyran-3,4,5-triol	[M+Na]+	Cucurbitacin glycosides	1.33	31.34	5850.06
1130	24890	0.923	543.133	-0.570763	low score: Melezitose	[M+K]+	Oligosaccharides	1.33	170.88	1.15786e+06
1131	28901	4.418	637.173	-0.376664	low score: [2-[(2S,3R,4S,5S,6R)-3,4,5-trihydroxy-6-(hydroxymethyl)oxan-2-yl]oxyphenyl]methyl 6-hydroxy-2-methoxy-3-[3,4,5-trihydroxy-6-(hydroxymethyl)oxan-2-yl]oxybenzoate	[M+Na]+	Phenolic glycosides	1.33	23.15	3335.98
1132	23754	6.26	519.25	11.9787	low score: NCGC00380230-01_C26H40O9_2,4a,6-Trihydroxy-8-isopropyl-1,1-dimethyl-2,3,4,4a,5,10,11,11a-octahydro-1H-dibenzo[a,d][7]annulen-7-yl beta-D-glucopyranoside	[M+Na]+	Diterpene glycosides	1.33	43.75	22813.8
1133	28552	11.353	627.281	13.917	low score: (S)-2-(((S)-7-acetamido-1,2,3-trimethoxy-9-oxo-5,6,7,9-tetrahydrobenzo[a]heptalen-10-yl)amino)-4-(methylthio)-N-(2-(2-oxopyrrolidin-1-yl)ethyl)butanamide	[M+H]+	Methionine and derivatives	1.33	29.51	2276.38
1134	10001	3.877	288.061	14.1982	low score: MMV001499	[M+H]+	Nitrofurans	1.33	288.92	1255.1
1135	20603	4.601	460.212	18.2956	low score: Lunarine	[M+Na]+	Macrolactams	1.33	82.36	8511.21
1136	30864	11.704	699.365	-6.53455	low score: 4-((3S,10R,13R,14S,17R)-3-(((2R,3R,4S,5R,6R)-3,4-dihydroxy-6-methyl-5-(((2S,3R,4S,5S,6R)-3,4,5-trihydroxy-6-(hydroxymethyl)tetrahydro-2H-pyran-2-yl)oxy)tetrahydro-2H-pyran-2-yl)oxy)-14-hydroxy-10-(hydroxymethyl)-13-methylhexadecahydro-1H-cyclopenta[a]phenanthren-17-yl)furan-2(5H)-one	[M+H]+	Cardenolide glycosides and derivatives	1.33	479.11	473301
1137	10031	11.309	288.196	3.15756	low score: 2-nonylquinoline-3,4-diol:Series 3 HAQ C9	[M+H]+	Hydroxyquinolones	1.33	9.93	612.724
1138	24215	11.606	527.408	3.92484	low score: ((5aR,5bR)-9-acetoxy-5a,5b,8,8,11a-pentamethyl-1-(prop-1-en-2-yl)icosahydro-1H-cyclopenta[a]chrysen-3a-yl)methyl acetate	[M+H]+	Triterpenoids	1.33	357.53	369.761
1139	1854	6.019	133.101	-0.901571	low score: cuminyl alcohol	[M+H-H2O]-	Aromatic monoterpenoids	1.33	7.97	55141.1
1140	3280	1.482	165.055	2.18109	low score: 2-Hydroxycinnamic acid, predominantly trans	[M+H]+	Hydroxycinnamic acids	1.33	192.95	562005
1141	29270	5.988	647.137	19.4236	low score: 3-(((2R,3S,4R,5R,6S)-3,4-dihydroxy-6-(hydroxymethyl)-5-(((2R,3S,4S,5S,6R)-3,4,5-trihydroxy-6-methyltetrahydro-2H-pyran-2-yl)oxy)tetrahydro-2H-pyran-2-yl)oxy)-5,7-dihydroxy-2-(4-hydroxy-3-methoxyphenyl)-4H-chromen-4-one	[M+Na]+	Flavonoid-3-O-glycosides	1.33	56.57	163
1142	30412	6.678	683.267	-10.8158	low score: taccalonolide B	[M+Na]+	Withanolides and derivatives	1.33	52.48	4705.03
1143	24087	5.467	525.231	-2.20856	low score: 4-[(E)-3-[(2R,3R,4S,5S,6R)-3-[(2S,3R,4R)-3,4-dihydroxy-4-(hydroxymethyl)oxolan-2-yl]oxy-4,5-dihydroxy-6-(hydroxymethyl)oxan-2-yl]oxybut-1-enyl]-3,5,5-trimethylcyclohex-2-en-1-one	[M+Na]+	Fatty acyl glycosides of mono- and disaccharides	1.33	26.15	5887.44
1144	6742	5.648	232.133	-14.2162	low score: Piperlotine A	[M+H]+	Cinnamic acids and derivatives	1.33	36.86	9459.93
1145	33378	9.864	817.435	-5.52953	low score: Tenacissoside H	[M+Na]+	Steroid esters	1.33	34.91	681.857
1146	1010	1.137	110.06	0.0908595	low score: 4-Aminophenol; CE10; PLIKAWJENQZMHA-UHFFFAOYSA-N	[M+H]+	Aniline and substituted anilines	1.33	33.63	385375
1147	3406	8.533	167.107	0.89763	low score: 6-Pentyl-2H-pyran-2-one	[M+H]+	Pyranones and derivatives	1.33	14.53	9264.59
1148	8485	6.577	263.126	17.0258	low score: 8-acetyl-5,7-dimethoxy-2,2-dimethylchromene	[M+H]+	Precocenes	1.33	27.7	11159.2
1149	1982	3.121	136.075	-3.307	low score: P-OCTOPAMINE	[M-H2O+H]+	1-hydroxy-2-unsubstituted benzenoids	1.33	22.12	36179.7
1150	2597	1.473	150.077	-2.19887	low score: 3-METHYLADENINE	[M+H]+	6-aminopurines	1.33	21	57911.1
1151	6445	4.798	227.128	0.880561	low score: NCGC00385243-01_C12H18O4_{(1R,2R)-2-[(2Z)-5-Hydroxy-2-penten-1-yl]-3-oxocyclopentyl}acetic acid	[M+H]+	Jasmonic acids	1.33	16.35	7027.67
1152	3560	1.934	171.028	2.22185	low score: Gallic acid	[M+H]+	Gallic acids	1.33	38.04	3265.87
1153	13138	10.885	337.108	4.80555	low score: 4'-hydroxy-2',4,6'-trimethoxychalcone	[M+Na]+	Cinnamylphenols	1.33	37.16	345.386
1154	16843	13.145	397.236	-14.5256	low score: 4-(3,14-dihydroxy-10,13-dimethylhexadecahydro-1H-cyclopenta[a]phenanthren-17-yl)furan-2(5H)-one	[M+Na]+	Cardenolides and derivatives	1.33	84.57	2690.47
1155	28377	9.909	623.283	-11.7444	low score: Thalsimidine	[M+H]+	Lignans, neolignans and related compounds	1.33	14.14	71963.7
1156	22827	6.312	501.173	-0.857987	low score: NCGC00380212-01![3,4,5-trihydroxy-6-[(3,4,5-trihydroxyoxan-2-yl)oxymethyl]oxan-2-yl] 2,6,6-trimethylcyclohexene-1-carboxylate [IIN-based on: CCMSLIB00000845935]	[M+K]+	O-glycosyl compounds	1.33	23.08	1779.37
1157	6805	12.564	233.154	-0.814913	low score: (+)-Costunolide	[M+H]+	Germacranolides and derivatives	1.33	20.5	6819.76
1158	33099	7.938	801.221	-0.374429	low score: NCGC00347741-02_C36H42O19_Methyl (1S,4aS,7R,7aS)-1-(hexopyranosyloxy)-4'-[(1S)-1-({(2E)-3-[4-(hexopyranosyloxy)phenyl]-2-propenoyl}oxy)ethyl]-5'-oxo-4a,7a-dihydro-1H,5'H-spiro[cyclopenta[c]pyran-7,2'-furan]-4-carboxylate	[M+Na]+	Iridoid O-glycosides	1.33	667.1	120.303
1159	3693	3.91	174.055	-0.0574531	low score: Quinaldic acid; CE10; LOAUVZALPPNFOQ-UHFFFAOYSA-N	[M+H]+	Quinoline carboxylic acids	1.33	122.39	4364.51
1160	13919	7.478	349.199	2.26231	low score: Ingenol	[M+H]+	Tigliane and ingenane diterpenoids	1.33	7.91	37133.8
1161	13916	7.651	349.199	2.86369	low score: Ingenol	[M+H]+	Tigliane and ingenane diterpenoids	1.33	4.97	21208.1
1162	22500	10.026	495.127	6.64472	low score: CB20260	[M+H]+	Stilbenes	1.33	20.9	0
1163	32887	12.625	787.409	14.4904	low score: 4-((3S,5R,8R,9S,10S,13R,14S,17R)-3-(((2R,4S,5S)-5-(((2S,4S,5S)-5-(((2S,4S,5S)-4,5-dihydroxy-6-methyltetrahydro-2H-pyran-2-yl)oxy)-4-hydroxy-6-methyltetrahydro-2H-pyran-2-yl)oxy)-4-hydroxy-6-methyltetrahydro-2H-pyran-2-yl)oxy)-14-hydroxy-10,13-dimethylhexadecahydro-1H-cyclopenta[a]phenanthren-17-yl)furan-2(5H)-one	[M+Na]+	Cardenolide glycosides and derivatives	1.33	98.53	2476.15
1164	15381	7.957	373.184	17.2566	low score: Vinpocetine	[M+Na]+	Eburnan-type alkaloids	1.33	88.46	385399
1165	14137	2.86	353.084	-8.55327	low score: MMV024101	[M+H]+	Bipyridines and oligopyridines	1.32	8.53	10664.9
1166	26465	9.281	577.334	-6.98041	low score: 14-hydroxy-3-((5-hydroxy-4-methoxy-6-methyltetrahydro-2H-pyran-2-yl)oxy)-10,13-dimethyl-17-(5-oxo-2,5-dihydrofuran-3-yl)hexadecahydro-1H-cyclopenta[a]phenanthren-16-yl acetate	[M+H]+	Cardenolide glycosides and derivatives	1.32	28.04	315.162
1167	11322	4.998	309.076	-6.69742	low score: oxyimperatorin	[M+Na]+	Psoralens	1.32	8.22	1257
1168	20946	8.312	465.282	1.56894	low score: NCGC00385003-01!4-[3-methyl-5-(5,6,7-trihydroxy-1,2,4a,5-tetramethyl-3,4,6,7,8,8a-hexahydro-2H-naphthalen-1-yl)pentoxy]-4-oxobutanoic acid [IIN-based on: CCMSLIB00000848208]	[M+Na]+	Colensane and clerodane diterpenoids	1.32	23.36	11546.3
1169	30588	6.406	689.299	1.85696	low score: N-((S)-1,2,3-trimethoxy-10-(((R)-4-(methylthio)-1-oxo-1-((1R,5S)-8-oxo-5,6-dihydro-1H-1,5-methanopyrido[1,2-a][1,5]diazocin-3(2H,4H,8H)-yl)butan-2-yl)amino)-9-oxo-5,6,7,9-tetrahydrobenzo[a]heptalen-7-yl)acetamide	[M+H]+	Methionine and derivatives	1.32	19.91	1018.21
1170	27332	4.266	598.313	-11.6328	low score: NCGC00380641-01!5-[[4-[5-[[4-[5-[acetyl(hydroxy)amino]pentylamino]-4-oxobutanoyl]-hydroxyamino]pentylamino]-4-oxobutanoyl]-hydroxyamino]pentanoic acid	[M+Na]+	N-acyl amines	1.32	552.11	1137.71
1171	14498	8.173	359.113	-8.15906	low score: Epiberberine	[M+Na]+	Protoberberine alkaloids and derivatives	1.32	10.1	1378.51
1172	22824	3.679	501.158	-0.239446	low score: (2R,3S,4S,5R,6S)-2-[(3,4,5-trihydroxyoxan-2-yl)oxymethyl]-6-(3,4,5-trimethoxyphenoxy)oxane-3,4,5-triol	[M+Na]+	Phenolic glycosides	1.32	18.37	15102.4
1173	21566	5.448	477.137	5.36531	low score: cirsimarin	[M+H]+	Flavonoid O-glycosides	1.32	7	331070
1174	18028	5.163	417.188	7.91005	low score: Magnolin	[M+H]+	Furanoid lignans	1.32	13.74	1765.8
1175	20339	10.053	455.298	-17.1539	low score: Verapamil	[M+H]+	Phenylbutylamines	1.32	40.1	5324.1
1176	27912	5.005	611.334	0.801525	low score: Peridininol	[M+Na]+	Terpene lactones	1.32	85.9	44.3267
1177	24915	9.746	543.329	1.80369	low score: Cucurbitacin IIb	[M+Na]+	Cucurbitacins	1.32	24.54	6216.43
1178	11229	4.273	307.177	2.27881	low score: Feruloyl agmatine (isomer of 1607)	[M+H]+	Hydroxycinnamic acids and derivatives	1.32	7.7	771.567
1179	28768	7.344	633.215	7.42238	low score: (R)-3-(3,4-dihydro-2H-benzo[b][1,4]dioxepin-7-yl)-2-methyl-4-oxo-4H-chromen-7-yl 2-((tert-butoxycarbonyl)amino)-3-(1H-indol-3-yl)propanoate	[M+Na]+	Isoflavones	1.32	29.92	17272.3
1180	20804	6.703	463.185	-9.8234	low score: Forsythoside E	[M+H]+	O-glycosyl compounds	1.32	19.37	3704.94
1181	28477	6.111	625.335	8.69927	low score: 4-(3-(((2R,4S,5S,6R)-4,5-dihydroxy-6-methyltetrahydro-2H-pyran-2-yl)oxy)-5,14-dihydroxy-13-methyl-10-((E)-((pyridin-3-ylmethyl)imino)methyl)hexadecahydro-1H-cyclopenta[a]phenanthren-17-yl)furan-2(5H)-one	[M+H]+	Cardenolide glycosides and derivatives	1.32	12.08	1860.89
1182	11994	11.126	319.188	6.20319	low score: Coenzyme Q2	[M+H]+	Ubiquinones	1.32	11.03	6456.17
1183	9229	10.756	275.201	-4.1061	low score: NCGC00386020-01_C18H28O3_8-{(1S,5R)-4-Oxo-5-[(2Z)-2-penten-1-yl]-2-cyclopenten-1-yl}octanoic acid	[M-H2O+H]+	Prostaglandins and related compounds	1.32	23.79	38256.2
1184	8720	3.345	267.12	11.6426	low score: Viramune	[M+H]+	Alkyldiarylamines	1.32	29.71	84136.3
1185	12996	12.351	335.092	-5.90886	low score: 2-(3,4-dimethoxyphenyl)-7-methoxy-4H-chromen-4-one	[M+Na]+	7-O-methylated flavonoids	1.32	21.6	0
1186	22109	10.543	487.23	-0.266814	low score: [(4R,5S,6R,6aS,7R,10aR,11bR)-5-acetyloxy-6-hydroxy-10a-methoxy-4,7,11b-trimethyl-9-oxo-1,2,3,4a,5,6,6a,7,11,11a-decahydronaphtho[2,1-f][1]benzofuran-4-yl]methyl acetate	[M+Na]+	Naphthofurans	1.32	8.86	74.8261
1187	17175	8.932	403.246	-14.7555	low score: Telocinobufagin	[M+H]+	Bufanolides and derivatives	1.32	50.69	4128.76
1188	29143	12.041	643.381	-1.80298	low score: (2R,3R,4R,5R)-2-(((1S,6aR,7aS,9aR,10R,12R,13S,14aR,15aS)-1-hydroxy-13-(2-hydroxypropan-2-yl)-3,3,9a,10,15a-pentamethyloctadecahydro-1H-12,14a-epoxycyclopropa[1',8a']naphtho[2',1':4,5]indeno[2,1-b]oxepin-4-yl)oxy)tetrahydro-2H-pyran-3,4,5-triol	[M+Na]+	Cucurbitacin glycosides	1.32	35.37	7061.63
1189	27142	14.723	593.423	12.0317	low score: (E)-(3S,10R,13R)-10,13-dimethyl-17-octyl-2,3,4,7,8,9,10,11,12,13,14,15,16,17-tetradecahydro-1H-cyclopenta[a]phenanthren-3-yl 2,3-diphenylacrylate	[M+H]+	Steroid esters	1.32	1863.31	7499.22
1190	15763	13.538	379.225	-3.05888	low score: NCGC00347603-02!2,4-dihydroxy-6-methyl-3-[(2E,6E)-3,7,11-trimethyldodeca-2,6,10-trienyl]benzaldehyde	[M+Na]+	Sesquiterpenoids	1.32	63.79	8603.09
1191	17102	5.398	402.227	-1.41711	low score: (2R,3S,4aS,7R,8R,8aS)-2,3,4'-trihydroxy-4,4,7,8a-tetramethylspiro[2,3,4a,5,6,7-hexahydro-1H-naphthalene-8,2'-7,8-dihydro-3H-furo[2,3-e]isoindole]-6'-one	[M+H]+	Isoindolones	1.32	12.4	5832.02
1192	24536	7.961	535.252	-1.25175	low score: NCGC00385287-01_C26H40O10_2(3H)-Furanone, 3-[2-[(1R,4aS,5R,6R,8aS)-5-[(beta-D-glucopyranosyloxy)methyl]decahydro-6-hydroxy-5,8a-dimethyl-2-methylene-1-naphthalenyl]ethylidene]dihydro-4-hydroxy-, (3E,4S)-	[M+Na]+	O-glycosyl compounds	1.32	6.33	6196.35
1193	18520	7.698	425.252	-1.22281	low score: Caperatic acid	[M+Na]+	Tricarboxylic acids and derivatives	1.32	10.94	91954.1
1194	10679	12.392	299.092	-1.13678	low score: 4',7-Dimethoxy-3-hydroxyflavone	[M+H]+	Flavonols	1.32	15.51	0
1195	17063	9.167	401.23	0.37385	low score: NCGC00384578-01!5-[5-(acetyloxymethyl)-1,2,4a-trimethyl-7-oxo-3,4,8,8a-tetrahydro-2H-naphthalen-1-yl]-3-methylpentanoic acid [IIN-based on: CCMSLIB00000847365]	[M+Na]+	Colensane and clerodane diterpenoids	1.32	25.75	6552.68
1196	13168	10.863	337.236	0.444792	low score: NCGC00381425-01!8-hydroxy-8-(3-octyloxiran-2-yl)octanoic acid [IIN-based on: CCMSLIB00000846585]	[M+Na]+	Lineolic acids and derivatives	1.32	26.32	362081
1197	15351	5.163	373.101	-15.626	low score: Quizalofop-ethyl	[M+H]+	2-phenoxypropionic acid esters	1.32	31.67	941.032
1198	5468	3.134	208.136	-14.606	low score: Phenylalanine betaine; CE30; XTFQIRIHLGODFV-NSHDSACASA-N	[M+H]+	Phenylalanine and derivatives	1.32	180.24	0
1199	13366	7.356	341.139	-3.48832	low score: NCGC00380702-01_C20H22O6_2-Butenoic acid, 2-methyl-, (3aR,4R,5R,9aS,9bR)-2,3,3a,4,5,7,9a,9b-octahydro-4-hydroxy-6,9-dimethyl-3-methylene-2,7-dioxoazuleno[4,5-b]furan-5-yl ester, (2Z)-	[M-H2O+H]+	Fatty acid esters	1.32	99.62	7150.64
1200	35111	9.506	981.503	-3.10749	low score: Asiaticoside	[M+Na]+	Triterpene saponins	1.32	82.98	0
1201	20337	13.501	455.278	-2.87737	low score: "ethyl (R)-4-((5R,7R,8R,9S,10S,13R,14S,17R)-7-hydroxy-10,13-dimethyl-3,12-dioxohexadecahydro-1H-cyclopenta[a]phenanthren-17-yl)pentanoate"	[M+Na]+	Monohydroxy bile acids, alcohols and derivatives	1.32	73.38	3246.13
1202	9797	5.46	285.075	15.75	low score: 5-hydroxy-2-(4-hydroxyphenyl)-7-methoxy-4H-chromen-4-one	[M+H]+	7-O-methylated flavonoids	1.32	14.56	4725.37
1203	35110	9.779	981.482	18.6551	low score: Asiaticoside	[M+Na]+	Triterpene saponins	1.32	88.89	32.7724
1204	6095	9.128	221.081	-14.1579	low score: Dihydropiplartine	[M+H-99]+	Cinnamic acids and derivatives	1.32	22.08	722.218
1205	15247	7.482	371.121	-4.01487	low score: (R)-4-isopropyl-1,5-dioxo-N-(thiazol-2-yl)-1,2,3,3a,4,5-hexahydropyrrolo[1,2-a]quinazoline-3a-carboxamide	[M+H]+	Alpha amino acid amides	1.32	5.18	120223
1206	14063	13.316	351.251	-0.256227	low score: NCGC00385642-01!1,4-dihydroxyheptadec-16-en-2-yl acetate [IIN-based on: CCMSLIB00000845027]	[M+Na]+	Long-chain fatty alcohols	1.32	5.32	80890.3
1207	17058	11.972	401.207	0.897292	low score: Reserpic acid	[M+H]+	Corynanthean-type alkaloids	1.32	28.49	404127
1208	3855	3.443	177.054	3.10639	low score: trans-Ferulic acid; [M+H-H2O]+; CE30; KSEBMYQBYZTDHS-HWKANZROSA-N	[M+H-H2O]+	Hydroxycinnamic acids	1.32	6.99	128622
1209	10258	7.814	292.097	7.12087	low score: Lysicamine	[M+H]+	Aporphines	1.32	30.47	6588.61
1210	28456	8.655	625.255	-2.54297	low score: Grossamide or its isomer (not validated)	[M+H]+	2-arylbenzofuran flavonoids	1.31	56.16	8691.5
1211	12349	8.377	325.092	-1.87639	low score: skimmin	[M+H]+	Coumarin glycosides	1.31	93.86	846850
1212	10378	1.392	294.156	0.407947	low score: N-Fructosyl isoleucine	[M+H]+	Isoleucine and derivatives	1.31	25.7	12022.1
1213	25579	12.662	557.458	8.86157	low score: Dereplicator Identification - rhapsamine	[M+H]+	1,2-aminoalcohols	1.31	256.71	960629
1214	26866	6.114	587.175	-8.63464	low score: amarogentin	[M+H]+	Biphenyls and derivatives	1.31	400.72	1.8792e+06
1215	22945	4.141	503.256	10.5512	low score: neoandrographolide	[M+Na]+	Diterpene glycosides	1.31	241.34	2951.26
1216	27879	2.79	611.16	1.9962	low score: 5-hydroxy-2-[4-hydroxy-3-[(2S,3R,4S,5R,6R)-3,4,5-trihydroxy-6-(hydroxymethyl)oxan-2-yl]oxy-phenyl]-7-[(2S,3R,4S,5R,6R)-3,4,5-trihydroxy-6-(hydroxymethyl)oxan-2-yl]oxy-chromen-4-one	[M+H]+	Flavonoid-7-O-glycosides	1.31	15.93	1195.78
1217	16435	4.717	391.1	-0.306827	low score: methyl chlorogenate	[M+Na]+	Quinic acids and derivatives	1.31	53.42	276696
1218	6806	4.819	233.154	-0.814913	low score: (+)-Costunolide	[M+H]+	Germacranolides and derivatives	1.31	25.1	176103
1219	29770	11.617	661.429	2.02591	low score: Mogroside I E1	[M+Na]+	Cucurbitacin glycosides	1.31	44.27	1621.9
1220	17164	9.468	403.208	5.90263	low score: Schisanhenol	[M+H]+	Hydrolyzable tannins	1.31	6.05	3033.41
1221	27072	0.748	592.239	19.3668	low score: (S)-4-((7-acetamido-1,2,3-trimethoxy-9-oxo-5,6,7,9-tetrahydrobenzo[a]heptalen-10-yl)amino)-N-(3-(methylthio)phenyl)butanamide	[M+H]+	Gamma amino acids and derivatives	1.31	56.06	470.133
1222	11768	11.176	315.253	2.72796	low score: NCGC00381425-01!8-hydroxy-8-(3-octyloxiran-2-yl)octanoic acid [IIN-based on: CCMSLIB00000846585]	[M+H]+	Lineolic acids and derivatives	1.31	35.77	178864
1223	25371	12.054	553.427	12.576	low score: Dereplicator Identification - (2R)-beta,beta-Caroten-2-ol	[M+H]+	Xanthophylls	1.31	159.99	1314.81
1224	32303	13.05	757.478	-10.4823	low score: (2S,3R,4S,5S)-2-(((2S,3R,4S,5R)-2-(((4R,5aS,7S,9S,11aR,12aS)-3-((2R,5R)-5,6-dihydroxy-6-methylheptan-2-yl)-4,7-dihydroxy-2a,5a,8,8-tetramethylhexadecahydrocyclopenta[a]cyclopropa[e]phenanthren-9-yl)oxy)-4,5-dihydroxytetrahydro-2H-pyran-3-yl)oxy)tetrahydro-2H-pyran-3,4,5-triol	[M+H]+	Cucurbitacin glycosides	1.31	1328.53	807789
1225	14037	5.527	351.178	-19.9048	low score: Strychnine_N_Oxide	[M+H]+	Strychnos alkaloids	1.31	18.9	2642.58
1226	3861	3.729	177.055	0.564797	low score: trans-Ferulic acid; [M+H-H2O]+; CE30; KSEBMYQBYZTDHS-HWKANZROSA-N	[M+H-H2O]+	Hydroxycinnamic acids	1.31	15.9	101567
1227	22765	12.965	499.376	-11.7949	low score: (20R)-Protopanaxatriol	[M+Na]+	Triterpenoids	1.31	130.41	21610
1228	24206	12.113	527.334	-8.21118	low score: madecassic acid	[M+Na]+	Triterpenoids	1.31	34.13	11106.5
1229	28573	14.191	627.423	0.972229	low score: Ginsenoside Rh3	[M+Na]+	Triterpenoids	1.31	69.3	34671.8
1230	1683	4.377	129.07	2.09189	low score: Naphthalene	[M+H]+	Naphthalenes	1.31	20.89	16966.7
1231	5913	2.711	217.155	2.34855	low score: Valylvaline	[M+H]+	Dipeptides	1.31	14.94	2805.58
1232	9465	5.104	279.171	7.12821	low score: Leucylphenylalanine	[M+H]+	Dipeptides	1.31	19.21	24007.3
1233	15512	8.836	375.215	7.14253	low score: 6a_Methylprednisolone	[M+H]+	21-hydroxysteroids	1.31	100.97	6905.15
1234	21641	11.045	478.339	-19.1291	low score: N-(4-((6aR,8aS)-4-hydroxy-6a,8a,9-trimethyl-3,4,5,6,6a,6b,7,8,8a,8b,11a,12,12a,12b-tetradecahydro-1H-naphtho[2',1':4,5]indeno[2,1-b]furan-10-yl)-2-methylbutyl)acetamide	[M+Na]+	Furostanes and derivatives	1.31	138.23	4162.61
1235	28574	13.933	627.424	-5.94498	low score: Ginsenoside Rh3	[M+Na]+	Triterpenoids	1.31	115.32	274.15
1236	20805	6.88	463.189	-3.15207	low score: NCGC00385555-01!4-[(3R)-7-hydroxy-5-methoxy-6-(3-methylbut-2-enyl)-3,4-dihydro-2H-chromen-3-yl]-2-(3-methylbut-2-enyl)benzene-1,3-diol [IIN-based on: CCMSLIB00000848895]	[M+K]+	5-O-methylated isoflavonoids	1.31	76.37	6659.6
1237	7055	6.785	237.185	-1.22267	low score: NCGC00385911-01_C15H24O2_2(1H)-Naphthalenone, 4a,5,6,7,8,8a-hexahydro-6-hydroxy-3,8-dimethyl-5-(1-methylethyl)-, (4aR,5S,6S,8R,8aS)-	[M+H]+	Sesquiterpenoids	1.31	40.85	7935.27
1238	14537	2.74	359.218	1.19704	low score: (Z)-5-[(1S,2R,4aR,8aR)-5-(hydroxymethyl)-1,2,4a-trimethyl-2,3,4,7,8,8a-hexahydronaphthalen-1-yl]-3-(hydroxymethyl)pent-2-enoic acid	[M+Na]+	Colensane and clerodane diterpenoids	1.31	13.33	26.6898
1239	11987	0.672	319.153	4.4806	low score: Zearalenone	[M+H]+	Zearalenones	1.31	2.97	4974.16
1240	15147	6.585	369.225	13.975	low score: 5-(3-methoxyphenyl)-N-((octahydro-1H-quinolizin-1-yl)methyl)-1H-pyrazole-3-carboxamide	[M+H]+	Phenylpyrazoles	1.31	3.36	11439.7
1241	9330	4.273	277.17	-10.3548	low score: Coumaroyl agmatine (isomer of 1296)	[M+H]+	Coumaric acids and derivatives	1.31	4.92	839.956
1242	10977	12.868	303.233	-1.91273	low score: Eicosanoids_EPA_C20H30O2	[M+H]+	Long-chain fatty acids	1.31	62.37	400.429
1243	12788	8.022	331.217	-1.29824	low score: Leucomalachite green	[M+H]+	Triphenyl compounds	1.31	16.46	4206.66
1244	5969	4.506	218.154	-0.962623	low score: Ethoxyquin	[M+H]+	Hydroquinolones	1.31	8.02	2083.35
1245	2066	2.576	138.055	1.88331	low score: SALICYLAMIDE	[M+H]+	1-hydroxy-4-unsubstituted benzenoids	1.31	46.63	25089.9
1246	27100	6.45	593.15	2.78175	low score: Flavonol base + 3O, O-Hex+C6H9O4	[M+H]+	Flavonoid-3-O-glycosides	1.31	9.54	1680.83
1247	27544	7.035	603.205	8.38845	low score: Episyringaresinol 4'-O-beta-D-glncopyranoside	[M+Na]+	Lignan glycosides	1.31	69.3	26768.5
1248	14284	4.779	355.127	-18.3037	low score: L-Asarinin	[M+H]+	Furanoid lignans	1.3	2.89	15570.6
1249	11411	7.332	310.238	-6.38223	low score: Dihydoroferuloyl Octylamine	[M+H]+	Methoxyphenols	1.3	16.07	26705.2
1250	13267	5.559	339.192	-4.86453	low score: Cafestol	[M+Na]+	Naphthofurans	1.3	6.58	7317.58
1251	13247	4.722	339.141	-3.71528	low score: Jatrorrhizine	[M+H]+	Isoquinolones and derivatives	1.3	8.46	22314.6
1252	19957	5.541	449.179	-2.31534	low score: NCGC00385793-01_C21H30O9_Azuleno[4,5-b]furan-2(3H)-one, 8-(beta-D-glucopyranosyloxy)decahydro-6-hydroxy-6-methyl-3,9-bis(methylene)-, (3aS,6R,6aR,8S,9aR,9bS)-	[M+Na]+	Guaianolides and derivatives	1.3	209.65	19794.8
1253	16821	11.078	397.184	-1.30922	low score: NCGC00380210-01_C18H30O8_Cyclopentaneacetic acid, 3-(hexopyranosyloxy)-2-[(2Z)-2-penten-1-yl]-	[M+Na]+	Fatty acyl glycosides of mono- and disaccharides	1.3	37.71	2541.37
1254	13559	6.903	344.15	-1.24946	low score: Feruloyl O-methyldopamine	[M+H]+	Hydroxycinnamic acids and derivatives	1.3	5.11	1138.57
1255	5298	2.868	206.045	0.533864	low score: Xanthurenic Acid	[M+H]+	Quinoline carboxylic acids	1.3	7.32	3871.27
1256	29296	5.09	647.309	1.69934	low score: Dauricine	[M+Na]+	Benzylisoquinolines	1.3	135.71	1182.33
1257	3162	10.315	163.039	5.15212	low score: Rosmarinic acid (not validated)	[M+H-C9H10O5]+	Coumaric acids and derivatives	1.3	2.57	177235
1258	27116	7.46	593.256	6.48957	low score: (1R,4R)-bis((1R,2R,4S,5S)-9-methyl-3-oxa-9-azatricyclo[3.3.1.0(2,4)]nonan-7-yl) 1-phenyl-1,2,3,4-tetrahydronaphthalene-1,4-dicarboxylate	[M+Na]+	Naphthalenecarboxylic acids and derivatives	1.3	13.28	3032.69
1259	21327	10.628	472.304	-1.35506	low score: GLYCOCHENODEOXYCHOLATE	[M+Na]+	Glycinated bile acids and derivatives	1.3	12.68	4385.5
1260	11738	3.523	315.192	4.44172	low score: NCGC00386020-01_C18H28O3_8-{(1S,5R)-4-Oxo-5-[(2Z)-2-penten-1-yl]-2-cyclopenten-1-yl}octanoic acid	[M+Na]+	Prostaglandins and related compounds	1.3	10.99	12009.2
1261	13894	8.386	349.126	11.8867	low score: Citrusin	[M+Na]+	Phenolic glycosides	1.3	5.7	1054.01
1262	26522	4.511	579.15	-1.15687	low score: Procyanidin B1	[M+H]+	Biflavonoids and polyflavonoids	1.3	574.66	715.14
1263	8941	4.392	271.06	0.590275	low score: Genistein	[M+H]+	Isoflavones	1.3	10.92	6230.01
1264	17044	5.56	401.158	-2.89164	low score: NCGC00384788-01_C20H26O7_Butanoic acid, 2-methyl-, (10Z)-6-formyl-2,3,3a,4,5,8,9,11a-octahydro-5-hydroxy-10-(hydroxymethyl)-3-methylene-2-oxocyclodeca[b]furan-4-yl ester	[M+Na]+	Germacranolides and derivatives	1.3	345.61	32384.5
1265	13917	9.399	349.199	2.69187	low score: Ingenol	[M+H]+	Tigliane and ingenane diterpenoids	1.3	8.79	84654.8
1266	2998	3.422	159.092	-4.77712	low score: 1,5-Naphthalenediamine	[M+H]+	Naphthalenes	1.3	168.82	1.32697e+06
1267	6275	0.785	224.092	-8.03249	low score: (E)-1-(4-methylquinazolin-2(1H)-ylidene)guanidine	[M+Na]+	Quinazolinamines	1.3	7.94	3142.71
1268	13922	7.764	349.2	1.03093	low score: Ingenol	[M+H]+	Tigliane and ingenane diterpenoids	1.3	14.49	21703.3
1269	21826	13.771	481.366	-11.5922	low score: Soyasapogenol B	[M+Na]+	Triterpenoids	1.3	115.77	6763.39
1270	10350	13.954	293.249	-4.05801	low score: Androstane-3,17-diol	[M+H]+	Androgens and derivatives	1.3	45.66	2.09913e+06
1271	16689	5.724	395.204	-0.784405	low score: NCGC00384741-01_C19H32O7_2-Cyclohexen-1-one, 3-[3-(beta-D-glucopyranosyloxy)butyl]-2,4,4-trimethyl-	[M+Na]+	Fatty acyl glycosides of mono- and disaccharides	1.3	13.37	6437.43
1272	12219	3.563	323.11	-0.371391	low score: Salidroside	[M+Na]+	O-glycosyl compounds	1.3	18.15	1374.73
1273	1490	1.975	124.075	2.25669	low score: 4-Methoxyaniline	[M+H]+	Aminophenyl ethers	1.3	20.9	24123.8
1274	3471	1.064	169.038	-14.2574	low score: Uric acid; CE10; LEHOTFFKMJEONL-UHFFFAOYSA-N	[M+H]+	Xanthines	1.3	170.35	18379.5
1275	24822	14.025	541.314	-7.99911	low score: Ganoderic Acid C2	[M+Na]+	Triterpenoids	1.3	17.69	521.495
1276	13516	14.122	343.225	-4.25379	low score: 2-[(2'R,8R,8aS)-2',4,4,7,8a-pentamethylspiro[2,3,4a,5-tetrahydro-1H-naphthalene-8,5'-oxolane]-2'-yl]acetic acid	[M+Na]+	Diterpenoids	1.3	26.49	1414.09
1277	21403	11.209	473.362	-3.27446	low score: (2alpha,3beta)-2,3-dihydroxyolean-12-en-28-oic acid	[M+H]+	Triterpenoids	1.3	21.81	2142.29
1278	14544	9.029	359.22	-2.89517	low score: (2E,6E,10Z)-12-hydroxy-10-(hydroxymethyl)-6-methyl-2-(4-methylpent-3-enyl)dodeca-2,6,10-trienoic acid	[M+Na]+	Acyclic diterpenoids	1.3	26.05	5400.66
1279	27922	12.983	611.391	-2.30622	low score: O-Tigloylgymnemagenin, 21-	[M+Na]+	Triterpenoids	1.3	2.44	2238.45
1280	10848	10.785	301.217	-0.0995961	low score: (1S,4S,5R,9R,13S)-5,9-dimethyl-14-methylidenetetracyclo[11.2.1.0?,??.0?,?]hexadec-10-ene-5-carboxylic acid	[M+H]+	Kaurane diterpenoids	1.3	7.12	141153
1281	2698	4.965	152.071	0.460313	low score: Phenylglycine	[M+H]+	Alpha amino acids	1.3	33.35	28519.4
1282	15628	5.31	377.207	1.03391	low score: Remifentanil	[M+H]+	Alpha amino acids and derivatives	1.3	11.47	14081.4
1283	13921	7.193	349.199	2.00458	low score: Ingenol	[M+H]+	Tigliane and ingenane diterpenoids	1.3	11.02	18123.3
1284	19544	13.558	441.379	-13.9564	low score: 22-Hydoxy-2-hopen-1-one	[M+H]+	Hopanoids	1.3	1407.5	46313.5
1285	29771	11.842	661.429	0.196544	low score: Ginsenoside F1	[M+Na]+	Triterpene saponins	1.3	14.04	2573.12
1286	4616	2.705	192.066	1.87436	low score: 5-HYDROXYINDOLEACETATE	[M+H]+	Indole-3-acetic acid derivatives	1.3	405.43	7926.08
1287	6698	3.292	231.171	1.94661	low score: Leucylvaline	[M+H]+	Dipeptides	1.3	58.81	2953.24
1288	11426	6.943	311.055	-16.3639	low score: 4-hydroxy-7-methyl-9-(2-oxopropoxy)-5H-furo[3,2-g]chromen-5-one compound with 9-hydroxy-4-methoxy-7-methyl-5H-furo[3,2-g]chromen-5-one (1:1)	[M+Na]+	Furanochromones	1.3	6.76	709.774
1289	19813	7.557	447.108	-5.47969	low score: (1R,3R,6R,8S,10R,13S,16S,17R)-8-tert-butyl-6,17-dihydroxy-16-methyl-2,4,14,19-tetraoxahexacyclo[8.7.2.0?,??.0?,?.0?,??.0??,??]nonadecane-5,15,18-trione	[M+K]+	Ginkgolides and bilobalides	1.3	51.86	298.12
1290	28775	13.791	633.272	-2.98451	low score: (S)-ethyl 4-(4-((7-acetamido-1,2,3-trimethoxy-9-oxo-5,6,7,9-tetrahydrobenzo[a]heptalen-10-yl)amino)butanoyl)piperazine-1-carboxylate	[M+Na]+	Gamma amino acids and derivatives	1.3	220.34	261.362
1291	13912	11.889	349.198	4.811	low score: Ingenol	[M+H]+	Tigliane and ingenane diterpenoids	1.3	3.59	16319.5
1292	26526	4.067	579.157	-13.0709	low score: Procyanidin B1	[M+H]+	Biflavonoids and polyflavonoids	1.29	222.24	1632.97
1293	18503	9.547	425.183	-12.7711	low score: NCGC00385830-01_C19H30O9_2-Cyclohexen-1-one, 4-[(1E)-3-(beta-D-glucopyranosyloxy)-1-buten-1-yl]-4-hydroxy-5-(hydroxymethyl)-3,5-dimethyl-	[M+Na]+	Fatty acyl glycosides of mono- and disaccharides	1.29	7.3	3686.39
1294	11912	6.467	318.124	-12.731	low score: Tsitsikammamine B	[M+H]+	Pyrrolo[4,3,2-de]quinolines	1.29	4.29	1545.66
1295	14587	4.828	360.181	-2.72086	low score: platyphylline	[M+Na]+	Macrolides and analogues	1.29	21.69	2694.64
1296	24089	5.64	525.231	-1.38987	low score: 4-[(E)-3-[(2R,3R,4S,5S,6R)-3-[(2S,3R,4R)-3,4-dihydroxy-4-(hydroxymethyl)oxolan-2-yl]oxy-4,5-dihydroxy-6-(hydroxymethyl)oxan-2-yl]oxybut-1-enyl]-3,5,5-trimethylcyclohex-2-en-1-one	[M+Na]+	Fatty acyl glycosides of mono- and disaccharides	1.29	18.49	54611.9
1297	7895	9.128	253.107	0.158036	low score: NCGC00385894-01!methyl (E)-3-(3,4,5-trimethoxyphenyl)prop-2-enoate	[M+H]+	Coumaric acids and derivatives	1.29	5.18	624.033
1298	6107	6.621	221.096	0.54275	low score: 9-Acetylanthracene	[M+H]+	Anthracenes	1.29	30.84	2919.38
1299	10377	1.157	294.155	2.99161	low score: N-Fructosyl isoleucine	[M+H]+	Isoleucine and derivatives	1.29	34.32	20939.8
1300	17555	2.954	409.198	3.44575	low score: 3-(2,4-dihydroxyphenyl)-7-hydroxy-6,8-bis(3-methylbut-2-enyl)-2,3-dihydrochromen-4-one	[M+H]+	8-prenylated isoflavanones	1.29	78.71	880.269
1301	22402	7.041	493.168	4.64343	low score: 5-[2-(6-hydroxy-4,7-dimethoxy-benzofuran-5-yl)-2-oxo-ethyl]-4-methoxy-6,6-dimethyl-5,6,7,8-tetrahydro-[1,3]dioxolo[4,5-g]isoquinolin-6-ium	[M+Na]+	Tetrahydroisoquinolines	1.29	11.52	46461.9
1302	28767	6.278	633.215	7.8014	low score: (R)-3-(3,4-dihydro-2H-benzo[b][1,4]dioxepin-7-yl)-2-methyl-4-oxo-4H-chromen-7-yl 2-((tert-butoxycarbonyl)amino)-3-(1H-indol-3-yl)propanoate	[M+Na]+	Isoflavones	1.29	10.7	312326
1303	12031	5.334	320.127	7.90304	low score: stepharine	[M+Na]+	Proaporphines	1.29	3.94	2051.87
1304	8427	3.095	262.108	9.34722	low score: skimmianine	[M+H]+	Dihydrofuranoquinolines	1.29	62.02	2819.99
1305	25241	7.802	551.245	11.4104	low score: Chaetoglobosin A	[M+Na]+	Chaetoglobosins	1.29	8.54	8417.2
1306	20665	3.932	461.163	-8.58706	low score: NCGC00380596-01!2-[3-[(2E)-3,7-dimethylocta-2,6-dienyl]-2,6-dihydroxybenzoyl]-5-formyl-3-hydroxybenzoic acid [IIN-based on: CCMSLIB00000848506]	[M+Na]+	Benzophenones	1.29	30.78	10407.5
1307	26071	5.358	569.13	18.3259	low score: hypocrellin A	[M+Na]+	Perylenequinones	1.29	26.87	14396.9
1308	26466	8.311	577.335	-7.91575	low score: 14-hydroxy-3-((5-hydroxy-4-methoxy-6-methyltetrahydro-2H-pyran-2-yl)oxy)-10,13-dimethyl-17-(5-oxo-2,5-dihydrofuran-3-yl)hexadecahydro-1H-cyclopenta[a]phenanthren-16-yl acetate	[M+H]+	Cardenolide glycosides and derivatives	1.29	50.92	20920.7
1309	12869	0.741	333.07	16.3026	low score: Fluorescein	[M+H]+	Xanthenes	1.29	20.93	1658.25
1310	1913	2.502	135.03	-1.48115	low score: Malic acid	[M+H]+	Beta hydroxy acids and derivatives	1.29	12.52	945315
1311	4403	6.555	188.047	0.159534	low score: 2,5-Dimethoxy-4-chloroaniline	[M+H]+	Dimethoxybenzenes	1.29	29.68	575.534
1312	8708	4.516	267.099	3.33209	low score: linderalactone	[M+Na]+	Butenolides	1.29	49.25	1971.54
1313	11051	1.468	305.084	-13.5047	low score: 7-methoxy-3-(4-methoxyphenyl)-4H-chromen-4-one	[M+Na]+	7-O-methylisoflavones	1.29	10.91	1853.87
1314	8946	6.86	271.06	-1.21744	low score: 3,7,4'-Trihydroxyflavone	[M+H]+	Flavonols	1.29	31.11	1304.01
1315	4363	3.134	187.087	0.160354	low score: Deoxyvasicinone	[M+H]+	Quinazolines	1.29	30.69	2175.48
1316	24798	10.467	541.168	3.6033	low score: (2R,3R)-3,5-dihydroxy-2-(4-hydroxyphenyl)-8-(3-methylbut-2-en-1-yl)-7-(((2S,3R,4S,5S,6R)-3,4,5-trihydroxy-6-(hydroxymethyl)tetrahydro-2H-pyran-2-yl)oxy)chroman-4-one	[M+Na]+	Flavonoid-7-O-glycosides	1.29	19.21	450.595
1317	21853	8.809	482.325	-1.26471	low score: 1-pentadecanoyl-2-hydroxy-sn-glycero-3-phosphocholine	[M+H]+	1-acyl-sn-glycero-3-phosphocholines	1.29	105.03	321578
1318	12235	5.239	323.147	-0.86648	low score: 1-[4,5-bis(hydroxymethyl)-3-methoxy-2-methylphenoxy]-3-methylbutane-2,3-diol	[M+Na]+	Benzyl alcohols	1.29	90.68	19720.6
1319	23705	12.647	518.33	-14.7206	low score: LPC 18:3	[M+H]+	1-acyl-sn-glycero-3-phosphocholines	1.29	108.91	2.90321e+06
1320	19541	9.779	441.375	-4.96179	low score: 22-Hydoxy-2-hopen-1-one	[M+H]+	Hopanoids	1.29	265.5	1055.27
1321	2452	4.394	147.044	0.20402	low score: Coumarin	[M+H]+	Coumarins and derivatives	1.29	22.96	547374
1322	16953	10.84	399.191	1.52809	low score: 11,12-Methylenedioxykopsinaline	[M+H]+	Aspidofractine alkaloids	1.29	66.66	1.12909e+06
1323	14652	0.698	361.197	2.29791	low score: Pesticide4_Piperonyl butoxide_C19H30O5_Butacide	[M+Na]+	Benzodioxoles	1.29	21.46	0
1324	8813	7.139	269.045	19.2901	low score: 3,9-dihydroxy-6H-[1]benzofuro[3,2-c]chromen-6-one	[M+H]+	Coumestans	1.29	18.58	0
1325	14656	12.483	361.199	-1.85494	low score: Pesticide4_Piperonyl butoxide_C19H30O5_Butacide	[M+Na]+	Benzodioxoles	1.29	13.72	0
1326	7687	13.517	249.102	0.361297	low score: C.I. Solvent Yellow 14	[M+H]+	Naphthols and derivatives	1.29	4.65	0
1327	3988	6.632	179.085	1.39598	low score: Anthracene	[M+H]+	Anthracenes	1.29	22.85	1162.11
1328	1804	4.804	132.102	1.43828	low score: L-Leucine; CE0; ROHFNLRQFUQHCH-YFKPBYRVSA-N	[M+H]+	Leucine and derivatives	1.29	6.19	35860.7
1329	19003	6.703	433.174	18.0986	low score: [5-ethenyl-3-hydroxy-4-(3-hydroxyprop-1-en-2-yl)-2-(3-methoxy-3-oxoprop-1-en-2-yl)-5-methylcyclohexyl] 3,4-dihydroxy-2-methylidenebutanoate	[M+Na]+	Elemane sesquiterpenoids	1.29	108.51	4516.25
1330	13491	6.797	343.144	-11.0451	low score: Abietin	[M+H]+	Phenolic glycosides	1.28	4.74	883.512
1331	2811	3.359	155.033	5.93418	low score: "3,4-DIHYDROXYBENZOATE"	[M+H]+	Hydroxybenzoic acid derivatives	1.28	6.13	449.07
1332	16031	6.184	384.16	17.9609	low score: Prazosin	[M+H]+	N-arylpiperazines	1.28	489.26	8150.11
1333	13062	2.455	336.074	18.3587	low score: methyl 2-amino-7-methyl-5-oxo-4-phenyl-4,5-dihydropyrano[4,3-b]pyran-3-carboxylate	[M+Na]+	Pyranones and derivatives	1.28	38.66	1393.64
1334	14283	10.019	355.118	-3.60445	low score: Flavone base + 4O, 1Prenyl	[M+H]+	Isoflavones	1.28	5.56	1040.94
1335	19814	7.787	447.108	-5.68099	low score: (1R,3R,6R,8S,10R,13S,16S,17R)-8-tert-butyl-6,17-dihydroxy-16-methyl-2,4,14,19-tetraoxahexacyclo[8.7.2.0?,??.0?,?.0?,??.0??,??]nonadecane-5,15,18-trione	[M+K]+	Ginkgolides and bilobalides	1.28	23.13	14.9335
1336	15243	8.112	371.113	-7.62577	low score: Sesamolin	[M+H]+	Benzodioxoles	1.28	13.05	0
1337	11340	4.988	309.132	-6.82561	low score: Toddalolactone	[M+H]+	Coumarins and derivatives	1.28	152.74	33919.5
1338	21477	5.009	475.194	0.841761	low score: [5-ethenyl-3-hydroxy-4-(3-hydroxyprop-1-en-2-yl)-2-(3-methoxy-3-oxoprop-1-en-2-yl)-5-methylcyclohexyl] 4-acetyloxy-3-hydroxy-2-methylidenebutanoate	[M+Na]+	Elemane sesquiterpenoids	1.28	48.94	0
1339	21406	14.533	473.362	1.4154	low score: Saikogenin D	[M+H]+	Triterpenoids	1.28	59.28	19167.9
1340	6285	11.597	224.118	-0.847767	low score: Mepanipyrim	[M+H]+	Aniline and substituted anilines	1.28	14.09	415.818
1341	16937	6.312	399.143	-7.41594	low score: Angelol A	[M+Na]+	Coumarins and derivatives	1.28	121.8	53556.8
1342	24190	6.806	527.249	-5.10198	low score: NCGC00380271-01_C24H40O11_2-Cyclohexen-1-one, 3,5,5-trimethyl-4-[3-[(6-O-beta-D-xylopyranosyl-beta-D-glucopyranosyl)oxy]butyl]-	[M+Na]+	Fatty acyl glycosides of mono- and disaccharides	1.28	158.1	16021.9
1343	3195	6.721	163.112	1.16485	low score: Valerophenone	[M+H]+	Alkyl-phenylketones	1.28	6.96	0
1344	9228	12.295	275.201	-3.88808	low score: NCGC00386020-01_C18H28O3_8-{(1S,5R)-4-Oxo-5-[(2Z)-2-penten-1-yl]-2-cyclopenten-1-yl}octanoic acid	[M-H2O+H]+	Prostaglandins and related compounds	1.28	32.94	16508.1
1345	1322	2.754	119.073	0.251947	low score: beta-Hydroxyisovaleric acid	[M+H]+	Hydroxy fatty acids	1.28	17.1	78253.5
1346	28460	14.501	625.277	5.18168	low score: 2-((7-acetamido-1,2,3-trimethoxy-9-oxo-5,6,7,9-tetrahydrobenzo[a]heptalen-10-yl)amino)-N-(3-isopropyl-1H-1,2,4-triazol-5-yl)-4-(methylthio)butanamide	[M+H]+	Methionine and derivatives	1.28	175.25	1307.03
1347	12907	12.186	333.205	16.3861	low score: 14-deoxy-11,12-dihydroandrographolide	[M+H]+	Diterpene lactones	1.28	58.33	128856
1348	6732	10.114	232.112	-17.7073	low score: 4-Formylaminoantipyrine	[M+H]+	Phenylpyrazoles	1.28	11.63	1160.6
1349	16337	7.749	389.194	-9.32706	low score: Maoecrystal A	[M+H]+	Kaurane diterpenoids	1.28	10.34	11882.9
1350	23109	9.684	506.334	-4.93747	low score: AAL toxin TB	[M+H]+	Tricarboxylic acids and derivatives	1.28	19.64	4383.89
1351	16320	4.998	389.141	-3.46919	low score: 4-(4-(2,3-dihydrobenzo[b][1,4]dioxin-6-yl)-3-methyl-1H-pyrazol-5-yl)-6-propylbenzene-1,3-diol	[M+Na]+	Phenylpyrazoles	1.28	13.5	3107.73
1352	7709	8.188	249.149	-0.0802733	low score: NCGC00385922-01_C15H20O3_(2R,5S,9R,12R)-13,13-Dimethyl-7-oxatetracyclo[7.5.0.0~1,5~.0~2,12~]tetradecane-4,8-dione	[M+H]+	Diterpenoids	1.28	15.87	7646.71
1353	12234	4.182	323.146	0	low score: 1-[4,5-bis(hydroxymethyl)-3-methoxy-2-methylphenoxy]-3-methylbutane-2,3-diol	[M+Na]+	Benzyl alcohols	1.28	36.84	4098
1354	17073	12.061	401.267	5.30816	low score: NCGC00385238-01_C25H36O4_	[M+H]+	Steroid acids	1.28	54.61	6232.32
1355	11478	8.808	311.222	-1.76723	low score: (E)-4-[(1R,2S,3S,4R,8aS)-2,3,4-trihydroxy-2,5,5,8a-tetramethyl-3,4,4a,6,7,8-hexahydro-1H-naphthalen-1-yl]but-3-en-2-one	[M+H]+	Sesquiterpenoids	1.28	18.54	38952.5
1356	24397	12.524	532.349	-1.14587	low score: NCGC00380867-01_C27H46O9_9,12,15-Octadecatrienoic acid, 3-(hexopyranosyloxy)-2-hydroxypropyl ester, (9Z,12Z,15Z)-	[M+NH4]+	Glycosylmonoacylglycerols	1.28	36.84	3627.39
1357	24535	6.702	535.251	-0.336291	low score: NCGC00385287-01_C26H40O10_2(3H)-Furanone, 3-[2-[(1R,4aS,5R,6R,8aS)-5-[(beta-D-glucopyranosyloxy)methyl]decahydro-6-hydroxy-5,8a-dimethyl-2-methylene-1-naphthalenyl]ethylidene]dihydro-4-hydroxy-, (3E,4S)-	[M+Na]+	O-glycosyl compounds	1.28	7.52	131273
1358	9639	14.687	282.227	-18.6024	low score: Alverine Citrate	[M+H]+	Phenylpropylamines	1.28	2210.39	7230.8
1359	9770	11.89	284.295	-3.62301	low score: Stearamide	[M+H]+	Carboximidic acids	1.28	6.34	2638
1360	3549	8.217	170.154	-1.05787	low score: Lupinine	[M+H]+	Lupinine-type alkaloids	1.28	135.52	561641
1361	13795	14.236	347.256	-1.0367	low score: (2R,4aR,7S,8S,8aR)-8-[(Z)-5-hydroxy-3-methylpent-3-enyl]-4,4,7,8a-tetramethyl-2,3,4a,5,6,8-hexahydro-1H-naphthalene-2,7-diol	[M+Na]+	Diterpenoids	1.28	13.42	18284.1
1362	2458	6.438	147.044	-0.408041	low score: Coumarin	[M+H]+	Coumarins and derivatives	1.28	25.89	43101.2
1363	10308	4.583	293.1	0.34118	low score: Benzyl glucopyranoside	[M+Na]+	O-glycosyl compounds	1.28	31.48	15256.5
1364	2812	2.958	155.034	2.90259	low score: "3,4-DIHYDROXYBENZOATE"	[M+H]+	Hydroxybenzoic acid derivatives	1.28	9.72	2458.85
1365	21028	4.106	467.152	16.0545	low score: 6-o-(4-hydroxybenzoyl)-6-epiaucubin	[M+H]+	Iridoid O-glycosides	1.28	659.35	15888.5
1366	19600	3.033	443.159	-16.4503	low score: NCGC00385752-02_C18H28O11_1H,3H-Pyrano[3,4-c]pyran-5-carboxylic acid, 8-(beta-D-glucopyranosyloxy)-4,4a,8,8a-tetrahydro-3-methoxy-1-methyl-, methyl ester, (1R,4aS,8S,8aS)-	[M+Na]+	O-glycosyl compounds	1.27	12.04	9340.35
1367	5274	4.472	205.123	-2.82758	low score: 1-[4-hydroxy-3-(3-methylbut-2-enyl)phenyl]ethanone	[M+H]+	Alkyl-phenylketones	1.27	285.55	7533.07
1368	24625	5.155	537.281	-1.3587	low score: Ganoderic acid D	[M+Na]+	Triterpenoids	1.27	30.06	154311
1369	21361	2.926	473.127	0.697487	low score: NCGC00384661-01_C18H26O13_Cyclopenta[c]pyran-4,7-dicarboxylic acid, 1-(beta-D-glucopyranosyloxy)-1,4a,5,6,7,7a-hexahydro-5,6-dihydroxy-, dimethyl ester, (1S,4aS,6R,7R,7aS)-	[M+Na]+	Iridoid O-glycosides	1.27	113.05	173.994
1370	28835	8.118	635.21	15.7583	low score: (3R,4S,5R,6R)-5-hydroxy-6-((4-hydroxy-3-(4-hydroxy-3-(3-methylbut-2-en-1-yl)benzamido)-8-methyl-2-oxo-2H-chromen-7-yl)oxy)-3-methoxy-2,2-dimethyltetrahydro-2H-pyran-4-yl carbamate	[M+Na]+	Coumarin glycosides	1.27	26.4	8466.67
1371	24257	4.28	529.189	-16.9508	low score: (S)-2-((S)-2-(2-hydroxy-4-oxoquinazolin-3(4H)-yl)-3-(1H-indol-3-yl)propanamido)-5-ureidopentanoic acid	[M+Na]+	N-acyl-alpha amino acids	1.27	4.39	7664.27
1372	24616	4.601	537.228	-4.43016	low score: Telmisartan	[M+Na]+	Biphenyls and derivatives	1.27	273.98	5298.49
1373	21479	5.492	475.194	-0.968026	low score: [5-ethenyl-3-hydroxy-4-(3-hydroxyprop-1-en-2-yl)-2-(3-methoxy-3-oxoprop-1-en-2-yl)-5-methylcyclohexyl] 4-acetyloxy-3-hydroxy-2-methylidenebutanoate	[M+Na]+	Elemane sesquiterpenoids	1.27	145.77	37463.1
1374	13499	9.857	343.173	-7.489	low score: Magnoflorine	[M+H]+	Aporphines	1.27	6.07	256.739
1375	22510	5.417	495.184	0.0605835	low score: NCGC00380744-01_C22H32O11_beta-D-Glucopyranoside, 4-hydroxy-3-(3-methyl-2-buten-1-yl)phenyl 6-O-[(2R,3R,4R)-tetrahydro-3,4-dihydroxy-4-(hydroxymethyl)-2-furanyl]-	[M+Na]+	Phenolic glycosides	1.27	74.97	3409.24
1376	15037	9.858	367.248	-6.80743	low score: Kalkitoxin	[M+H]+	N-acyl amines	1.27	91.78	4.22883e+06
1377	13892	6.36	349.126	-16.4127	low score: Camptothecin	[M+H]+	Camptothecins	1.27	3.97	4492.73
1378	29500	12.839	653.351	-9.06106	low score: Peridinin	[M+Na]+	Terpene lactones	1.27	48.89	413.123
1379	11866	3.992	317.154	17.4991	low score: cinchonine	[M+Na]+	Cinchona alkaloids	1.27	9.29	22362.4
1380	26426	5.034	577.119	18.5054	low score: Procyanidin A1	[M+H]+	Biflavonoids and polyflavonoids	1.27	201.17	726.862
1381	13650	11.434	345.204	-11.2399	low score: 8-Gingerol	[M+Na]+	Gingerols	1.27	4.7	5761.89
1382	12894	6.09	333.167	-2.46123	low score: Spectinomycin	[M+H]+	1,4-dioxanes	1.27	15.45	513.73
1383	3346	1.495	166.086	-1.50524	low score: Phenylalanine	[M+H]+	Phenylalanine and derivatives	1.27	111.76	5789.92
1384	2542	2.761	149.06	-0.0670872	low score: p-Coumaraldehyde	[M+H]+	Cinnamaldehydes	1.27	24.3	190122
1385	16468	10.163	391.209	1.71264	low score: Rhodojaponin III	[M+Na]+	Grayanoids	1.27	4.34	4044.53
1386	19937	5.543	449.108	-18.4814	low score: Kaempferol-7-O-beta-D-glucopyranoside	[M+H]+	Flavonoid-7-O-glycosides	1.27	81.77	5174.57
1387	24643	13.748	537.355	-9.52824	low score: 3-O-Acetyl-16alpha-hydroxytrametenolic acid	[M+Na]+	Triterpenoids	1.27	101.05	0
1388	16339	7.148	389.194	-9.40415	low score: Maoecrystal A	[M+H]+	Kaurane diterpenoids	1.27	18.6	1595.98
1389	16819	7.522	397.163	-7.30184	low score: Myrislignan	[M+Na]+	Lignans, neolignans and related compounds	1.27	72.91	543.132
1390	19542	13.929	441.375	-5.1657	low score: 22-Hydoxy-2-hopen-1-one	[M+H]+	Hopanoids	1.27	71.85	11862.8
1391	10565	4.094	297.145	-1.04326	low score: 4-(2,5-Diethoxy-4-nitrophenyl)morpholine	[M+H]+	Phenylmorpholines	1.27	28.92	16537.3
1392	8765	1.015	268.103	-1.00708	low score: Adenosine	[M+H]+	Purine nucleosides	1.27	14.68	55074.4
1393	13832	6.6	348.16	-8.32958	low score: Pesticide4_Benalaxyl_C20H23NO3_Methyl N-(2,6-dimethylphenyl)-N-(phenylacetyl)alaninate	[M+Na]+	Alpha amino acid esters	1.27	18.87	1213.69
1394	12904	10.756	333.204	-2.40093	low score: dihydroalbocycline	[M+Na]+	Macrolides and analogues	1.27	100.82	105390
1395	7814	4.964	251.176	-1.03513	low score: Lidocaine-N-Oxide	[M+H]+	Alpha amino acids and derivatives	1.27	11.14	14131.2
1396	19933	6.128	449.108	-0.467594	low score: Cyanidin-3-O-galactoside	[M]+	Anthocyanidin-3-O-glycosides	1.27	16.28	32007.9
1397	3295	8.87	165.091	0.363436	low score: Phenethylacetate	[M+H]+	Benzene and substituted derivatives	1.27	3.92	5500.51
1398	1806	4.593	132.102	4.08774	low score: D-Alloisoleucine	[M+H]+	Isoleucine and derivatives	1.27	9.14	54070.2
1399	29879	6.671	665.221	-16.0551	low score: (2S,3R,4S,5R,6R)-4,5-dihydroxy-2-methyl-6-(((2R,3S,4S,5R,6S)-3,4,5-trihydroxy-6-((5-hydroxy-6-methoxy-2-(4-methoxyphenyl)-4-oxo-4H-chromen-7-yl)oxy)tetrahydro-2H-pyran-2-yl)methoxy)tetrahydro-2H-pyran -3-yl acetate	[M+H]+	Flavonoid-7-O-glycosides	1.27	30.79	163814
1400	19292	12.543	437.342	-3.08684	low score: NCGC00380944-01_C30H46O3_(3beta,5xi,9xi,13alpha,17alpha,18xi)-3-Hydroxy-13,28-epoxyurs-11-en-28-one	[M-H2O+H]+	Triterpenoids	1.27	90.96	1237.74
1401	2696	1.418	152.07	-1.18367	low score: PYRIDOXINE	[M-H2O+H]+	Pyridoxines	1.27	41.56	43850.5
1402	25082	5.98	547.215	-0.219292	low score: NCGC00380511-01_C26H36O11_	[M+Na]+	Fatty acyl glycosides of mono- and disaccharides	1.27	38	11444.5
1403	2360	4.058	145.028	12.2044	low score: Benzoic acid	[M+Na]+	Benzoic acids	1.27	5.51	103858
1404	18893	9.501	431.262	19.5237	low score: Fisherellin A	[M+Na]+	N-alkylpyrrolidines	1.27	29.41	10315.7
1405	16338	9.117	389.194	-9.40415	low score: Maoecrystal A	[M+H]+	Kaurane diterpenoids	1.26	21.09	17625.7
1406	4316	5.603	186.091	-7.52324	low score: 2,3-dihydro-1H-carbazol-4(9H)-one	[M+H]+	Carbazoles	1.26	14.28	3049.87
1407	25658	8.923	559.324	-7.31245	low score: Cucurbitacin B	[M+H]+	Cucurbitacins	1.26	10.29	4061.84
1408	12719	3.368	330.171	-2.87731	low score: sinomenine	[M+H]+	Morphinans	1.26	181.48	255.671
1409	12572	2.465	328.139	-1.219	low score: N-Fructosyl phenylalanine	[M+H]+	Phenylalanine and derivatives	1.26	61.81	6118.97
1410	7320	3.041	242.1	0.206526	low score: PANTOTHENATE	[M+Na]+	Secondary alcohols	1.26	43.03	65856.9
1411	21672	5.997	479.153	14.8385	low score: Isolindleyin	[M+H]+	Phenolic glycosides	1.26	180.14	1.25472e+06
1412	28669	8.652	630.289	-13.4543	low score: 5-(2-((10R,13S)-3-hydroxy-10,13-dimethyl-2,3,4,7,8,9,10,11,12,13,14,15,16,17-tetradecahydro-1H-cyclopenta[a]phenanthren-17-yl)-2-oxoethyl)-4-methoxy-6,6-dimethyl-5,6,7,8-tetrahydro-[1,3]dioxolo[4,5-g]isoquinolin-6-ium bromide	[M+H]+	20-oxosteroids	1.26	15.34	904.077
1413	27924	12.151	611.392	-3.59836	low score: O-Tigloylgymnemagenin, 21-	[M+Na]+	Triterpenoids	1.26	22.92	1998.21
1414	13362	3.035	341.121	0.732878	low score: CP-863187	[M+H]+	Phenyl-1,3-oxazoles	1.26	18.25	1488.76
1415	17532	3.984	409.11	4.69309	low score: khelloside	[M+H]+	Furanochromones	1.26	38.46	95769.7
1416	21252	8.911	471.197	5.36927	low score: Limonin	[M+H]+	Limonoids	1.26	18.57	11529.6
1417	14172	11.354	353.206	11.1548	low score: (4aR,5aS,9R)-9-ethynyl-9a,11b-dimethylhexadecahydrocyclopenta[1,2]phenanthro[8a,9-b]oxirene-3,9-diol	[M+Na]+	Estrane steroids	1.26	13.14	294225
1418	12708	3.488	330.134	-11.2077	low score: Evodine	[M+H]+	Furanoquinolines	1.26	13.79	1095.27
1419	13266	5.664	339.192	-4.51075	low score: Cafestol	[M+Na]+	Naphthofurans	1.26	13.17	7317.58
1420	33012	10.433	795.455	-0.766858	low score: Soyasapogenol E base + O-Hex-HexA	[M+H]+	Triterpene saponins	1.26	508.67	1133.13
1421	21891	4.595	483.147	-0.393255	low score: NCGC00380161-01_C20H28O12_6-O-(Phenylacetyl)-alpha-D-glucopyranosyl alpha-D-glucopyranoside	[M+Na]+	O-glycosyl compounds	1.26	131.89	8394.06
1422	12866	5.224	333.061	0.720589	low score: Flavonol base + 4O, 1MeO	[M+H]+	Flavonols	1.26	3.52	1583.6
1423	28900	6.397	637.172	0.769022	low score: [2-[(2S,3R,4S,5S,6R)-3,4,5-trihydroxy-6-(hydroxymethyl)oxan-2-yl]oxyphenyl]methyl 6-hydroxy-2-methoxy-3-[3,4,5-trihydroxy-6-(hydroxymethyl)oxan-2-yl]oxybenzoate	[M+Na]+	Phenolic glycosides	1.26	37.35	3274.28
1424	30577	1.256	689.21	-14.6982	low score: 2-Acetylacteoside	[M+Na]+	Coumaric acids and derivatives	1.26	57.88	167378
1425	4037	2.66	180.088	11.4387	low score: 2-((2H-pyrazolo[3,4-d]pyrimidin-4-yl)amino)ethanol	[M+H]+	Pyrazolo[3,4-d]pyrimidines	1.26	13.06	8921.78
1426	12905	11.795	333.204	16.6562	low score: 14-deoxy-11,12-dihydroandrographolide	[M+H]+	Diterpene lactones	1.26	29.84	328144
1427	26349	5.467	575.21	-4.13764	low score: 2-[[7-hydroxy-1-(4-hydroxy-3,5-dimethoxyphenyl)-3-(hydroxymethyl)-6,8-dimethoxy-1,2,3,4-tetrahydronaphthalen-2-yl]methoxy]oxane-3,4,5-triol	[M+Na]+	Lignan glycosides	1.26	18.4	21619.3
1428	26525	5.213	579.151	-1.36407	low score: Procyanidin B1	[M+H]+	Biflavonoids and polyflavonoids	1.26	244.33	189.529
1429	9435	5.055	279.097	11.1788	low score: 15,16-Dihydrotanshinone I	[M+H]+	Tanshinones, isotanshinones, and derivatives	1.26	6.69	3126.09
1430	13040	11.494	335.22	-13.7523	low score: (9Z,12E)-15,16-dihydroxyoctadeca-9,12-dienoic acid	[M+Na]+	Lineolic acids and derivatives	1.26	103.16	5.90162e+06
1431	17904	6.921	415.173	-10.1405	low score: Diltiazem	[M+H]+	Benzothiazepines	1.26	49.16	59373.5
1432	5258	5.47	205.097	1.07266	low score: TRYPTOPHAN	[M+H]+	Indolyl carboxylic acids and derivatives	1.26	14.81	135438
1433	19507	6.952	441.246	-13.5527	low score: Ophiopogonoside A	[M+Na]+	Terpene glycosides	1.26	23.21	10744.7
1434	21827	13.976	481.366	-11.9038	low score: Soyasapogenol B	[M+Na]+	Triterpenoids	1.26	82.76	2398.46
1435	23473	12.925	513.354	-7.83091	low score: (5aS,7S,11aS,12aR)-3-((2S,5R)-5-(2-hydroxypropan-2-yl)-2-methyltetrahydrofuran-2-yl)-2a,5a,8,8-tetramethylhexadecahydrocyclopenta[a]cyclopropa[e]phenanthrene-4,7,9-triol	[M+Na]+	Triterpene saponins	1.26	35.87	6705.41
1436	17267	4.678	405.173	-7.08345	low score: 7-(4-hydroxyphenyl)-2,2,10,10-tetramethyl-11,12-dihydro-2H-dipyrano[2,3-f:2',3'-h]chromen-8(10H)-one	[M+H]+	6-prenylated isoflavanones	1.26	13.62	181837
1437	15009	10.655	367.152	-4.98434	low score: 6-ethyl-3-(4-isopropoxyphenyl)-4-oxo-4H-chromen-7-yl acetate	[M+H]+	Isoflavones	1.26	7.34	1291.49
1438	15032	10.274	367.246	0.326756	low score: Kalkitoxin	[M+H]+	N-acyl amines	1.26	44.88	892039
1439	9835	5.409	285.16	-2.34956	low score: Tropisetron	[M+H]+	Indolecarboxylic acids and derivatives	1.26	60.62	16987.2
1440	16471	7.174	391.21	1.02247	low score: 5-(3-methoxyphenyl)-N-((octahydro-1H-quinolizin-1-yl)methyl)-1H-pyrazole-3-carboxamide	[M+Na]+	Phenylpyrazoles	1.26	155.25	724.802
1441	15033	12.161	367.246	0	low score: Kalkitoxin	[M+H]+	N-acyl amines	1.26	13.49	56818.9
1442	20944	7.715	465.282	1.63341	low score: NCGC00385003-01!4-[3-methyl-5-(5,6,7-trihydroxy-1,2,4a,5-tetramethyl-3,4,6,7,8,8a-hexahydro-2H-naphthalen-1-yl)pentoxy]-4-oxobutanoic acid [IIN-based on: CCMSLIB00000848208]	[M+Na]+	Colensane and clerodane diterpenoids	1.26	29.39	7522.25
1443	15444	9.917	374.211	2.93951	low score: Volinanserin	[M+H]+	Dimethoxybenzenes	1.26	9.04	820.784
1444	9883	6.091	286.144	0.838739	low score: Coclaurine	[M+H]+	Benzylisoquinolines	1.26	6.94	10066.2
1445	13348	7.155	341.066	-16.3608	low score: lecanoric acid	[M+Na]+	Depsides and depsidones	1.26	31.07	784.983
1446	30614	13.307	690.437	-10.5297	low score: Enniatin A1	[M+Na]+	Cyclic depsipeptides	1.26	189.77	2.05844e+06
1447	17903	5.752	415.173	-9.85142	low score: Diltiazem	[M+H]+	Benzothiazepines	1.26	5.95	616.638
1448	15505	7.503	375.214	-9.51467	low score: (E)-10a-(2-(allyloxy)styryl)-10,10-dimethyl-3,4,10,10a-tetrahydropyrimido[1,2-a]indol-2-ol	[M+H]+	Indoles and derivatives	1.26	28.56	17007.5
1449	3393	7.195	167.086	-5.80541	low score: Fluorene	[M+H]+	Fluorenes	1.26	38.51	8946.38
1450	6811	8.621	233.154	-4.71793	low score: NCGC00385849-01_C15H22O3_3,8a-Dihydroxy-5-isopropylidene-3,8-dimethyl-2,3,3a,4,5,8a-hexahydro-6(1H)-azulenone	[M-H2O+H]+	Guaianes	1.26	36.76	15138.2
1451	28572	14.571	627.423	-4.47866	low score: Ginsenoside Rh3	[M+Na]+	Triterpenoids	1.26	67.21	53463.1
1452	11869	7.698	317.172	-0.945859	low score: NCGC00381398-01_C17H26O4_6-[(2E,4E)-4,6-Dimethyl-2,4-octadienoyl]-2,3-dihydroxy-2-methylcyclohexanone	[M+Na]+	Beta-diketones	1.26	7.55	2712.22
1453	2815	4.833	155.034	0.129004	low score: "3,4-DIHYDROXYBENZOATE"	[M+H]+	Hydroxybenzoic acid derivatives	1.26	12.64	1555
1454	12294	8.055	324.17	1.69664	low score: NCGC00347564-02!(3S,6Z)-3-methyl-6-[[2-(2-methylbut-3-en-2-yl)-1H-indol-3-yl]methylidene]piperazine-2,5-dione [IIN-based: Match]	[M+H]+	Alpha amino acids and derivatives	1.26	9.39	6373.83
1455	2813	4.61	155.034	1.87056	low score: "3,4-DIHYDROXYBENZOATE"	[M+H]+	Hydroxybenzoic acid derivatives	1.26	11.53	1733.68
1456	23730	4.105	519.114	2.60058	low score: Isoflavone base + 3O, O-MalonylHex	[M+H]+	Isoflavonoid O-glycosides	1.26	145.37	1426.9
1457	28004	4.601	613.324	17.2173	low score: Austrobuxusin I	[M+Na]+	Tricarboxylic acids and derivatives	1.26	445.21	225.414
1458	12870	1.939	333.079	-9.45731	low score: Fluorescein	[M+H]+	Xanthenes	1.25	6.04	4072.52
1459	6132	5.158	221.19	-4.74707	low score: NCGC00179861-02_C15H26O2_1,8-Azulenediol, 1,2,3,3a,4,7,8,8a-octahydro-3a,6-dimethyl-1-(1-methylethyl)-, (1R,3aR,8S,8aS)-	[M-H2O+H]+	Sesquiterpenoids	1.25	3.75	986.723
1460	9957	8.676	287.125	-1.25381	low score: (4R)-3-methylidene-4-[(E)-3-methyl-4-(4-methyl-5-oxooxolan-2-yl)but-2-enyl]oxolan-2-one	[M+Na]+	Terpene lactones	1.25	10.91	1421.15
1461	8092	3.02	256.129	2.49873	low score: 3-methoxy-6-methyl-6,7-dihydro-5h-dibenzo[c,e]azepin-2-ol	[M+H]+	Benzazepines	1.25	25.31	4090.93
1462	17398	2.294	407.116	9.16192	low score: 2-(1-(benzo[d][1,3]dioxol-5-ylmethyl)-2-hydroxy-5-oxo-4,5-dihydro-1H-imidazol-4-yl)-N-((1-methyl-1H-pyrrol-2-yl)methyl)acetamide	[M+Na]+	Hydantoins	1.25	7.47	247656
1463	15952	3.319	383.095	11.9551	low score: 15-Deoxy-goyazensolide	[M+K]+	Terpene lactones	1.25	33.45	16939.5
1464	17144	6.708	403.153	16.6435	low score: Icariside F2	[M+H]+	O-glycosyl compounds	1.25	16.24	1220.82
1465	25235	7.605	551.21	0.653109	low score: NCGC00180843-03_C25H36O12_2,7-Octadienoic acid, 6-hydroxy-2,6-dimethyl-, (1aR,1bS,2S,5aS,6R,6aS)-2-(beta-D-glucopyranosyloxy)-1a,1b,2,5a,6,6a-hexahydro-5a-hydroxy-1a-methyloxireno[4,5]cyclopenta[1,2-c]pyran-6-yl ester, (2E,6S)-	[M+Na]+	Terpene glycosides	1.25	6.66	56142
1466	23439	4.041	513.158	0.721025	low score: NCGC00347644-02_C21H30O13_(4aS,5R,6S)-1-Oxo-5-vinyl-4,4a,5,6-tetrahydro-1H,3H-pyrano[3,4-c]pyran-6-yl 6-O-[(2R,3R,4R)-3,4-dihydroxy-4-(hydroxymethyl)tetrahydro-2-furanyl]-beta-D-glucopyranoside	[M+Na]+	O-glycosyl compounds	1.25	19.82	7513.1
1467	27458	8.343	601.262	14.0037	low score: SSR 241586 HCl	[M+H]+	Phenylmorpholines	1.25	9.22	47019.4
1468	18180	2.549	420.147	-18.5177	low score: 2-methoxy-3,5-dimethyl-6-[(4Z)-4-[(E)-2-methyl-3-(4-nitrophenyl)prop-2-enylidene]oxolan-2-yl]pyran-4-one	[M+Na]+	Nitrobenzenes	1.25	32.09	194.82
1469	17176	9.43	403.246	-14.9787	low score: Telocinobufagin	[M+H]+	Bufanolides and derivatives	1.25	20.43	8625.36
1470	26521	3.566	579.15	1.05327	low score: Procyanidin B1	[M+H]+	Biflavonoids and polyflavonoids	1.25	289.4	4.81456
1471	23867	7.73	521.199	1.05526	low score: Pinoresinol 4-O-glucoside	[M+H]+	Lignan glycosides	1.25	33.06	16743.2
1472	10760	5.402	300.16	-1.13273	low score: Codeine	[M+H]+	Morphinans	1.25	35.56	9159.6
1473	20656	4.603	461.142	-0.195168	low score: Sec-O-glucosylhamaudol	[M+Na]+	Pyranochromenes	1.25	207.67	0
1474	32736	7.584	779.251	0.859799	low score: NCGC00381016-01_C38H44O16_Cyclohexanecarboxylic acid, 2-[(2-cyclopenten-1-ylcarbonyl)oxy]-1,6-dihydroxy-3-oxo-, [2-[[2,6-bis-O-(2-cyclopenten-1-ylcarbonyl)hexopyranosyl]oxy]-5-hydroxyphenyl]methyl ester	[M+Na]+	Saccharolipids	1.25	76.56	2109.05
1475	25548	8.353	557.2	0.879397	low score: Phillyrin	[M+Na]+	Lignan glycosides	1.25	37.31	419271
1476	17013	9.53	400.342	1.7485	low score: Palmitoylcarnitine cation	[M+H]+	Acyl carnitines	1.25	58.04	113000
1477	4081	3.679	181.05	1.8227	low score: Caffeic acid	[M+H]+	Hydroxycinnamic acids	1.25	27.39	177976
1478	10341	11.69	293.212	-2.59199	low score: 8-[3-oxo-2-[(E)-pent-2-enyl]cyclopenten-1-yl]octanoic acid	[M+H]+	Medium-chain fatty acids	1.25	13.79	174772
1479	18747	5.091	429.188	3.68135	low score: Cratoxylone	[M+H]+	8-prenylated xanthones	1.25	12.17	0
1480	15257	4.495	371.167	-15.5458	low score: Thioridazine	[M+H]+	Phenothiazines	1.25	5.77	359405
1481	4779	4.951	195.092	-9.73909	low score: Caffeine	[M+H]+	Xanthines	1.25	27.09	297792
1482	12240	4	323.16	3.7752	low score: Feruloyl lysine	[M+H]+	Hydroxycinnamic acids and derivatives	1.25	20.36	1943.04
1483	17285	7.688	405.225	-11.6727	low score: (3aR,3a1S,5S,5aS,10bS)-methyl 6-acetyl-3a-ethyl-2,3,3a,3a1,4,5,5a,6,11,12-decahydro-1H-indolizino[8,1-cd]carbazole-5-carboxylate	[M+Na]+	Aspidospermatan-type alkaloids	1.25	8.96	77404.6
1484	9949	2.877	287.11	0	low score: NCGC00380816-01_C11H20O7_	[M+Na]+	Fatty acyl glycosides of mono- and disaccharides	1.25	19.86	9506.88
1485	23552	7.689	515.283	14.225	low score: potassium (1R,5aR)-5a,5b,8,8,11a-pentamethyl-9-oxo-1-(prop-1-en-2-yl)icosahydro-1H-cyclopenta[a]chrysene-3a-carboxylate	[M+Na]+	Triterpenoids	1.25	35.84	27059
1486	5212	3.615	204.103	-7.10429	low score: Indole-3-butyric acid	[M+H]+	3-alkylindoles	1.25	160.6	1415.48
1487	12236	4.799	323.147	-0.86648	low score: 1-[4,5-bis(hydroxymethyl)-3-methoxy-2-methylphenoxy]-3-methylbutane-2,3-diol	[M+Na]+	Benzyl alcohols	1.25	73.69	7137.74
1488	23280	13.677	509.324	0.314142	low score: NCGC00384869-01!4,4,8,10,14-pentamethyl-17-(4,5,6-trihydroxy-6-methylheptan-2-yl)-2,5,6,7,9,15-hexahydro-1H-cyclopenta[a]phenanthrene-3,16-dione [IIN-based on: CCMSLIB00000846960]	[M+Na]+	Triterpenoids	1.25	35.07	2897.34
1489	17559	6.179	409.217	4.61855	low score: NCGC00179830-03!2-[5-[2-[2-[5-(2-hydroxypropyl)oxolan-2-yl]propanoyloxy]propyl]oxolan-2-yl]propanoic acid	[M+Na]+	Dicarboxylic acids and derivatives	1.25	3.75	6259.96
1490	14170	7.158	353.194	-10.5609	low score: vincarine	[M+H]+	Corynanthean-type alkaloids	1.25	23.41	7908.96
1491	507	4.525	95.0492	-6.20735	low score: SORBATE	[M-H2O+H]+	Medium-chain fatty acids	1.25	37.27	49937.4
1492	9884	0.779	286.145	-3.42485	low score: Coclaurine	[M+H]+	Benzylisoquinolines	1.25	118.63	19990.8
1493	16690	7.068	395.205	-1.4676	low score: NCGC00384741-01_C19H32O7_2-Cyclohexen-1-one, 3-[3-(beta-D-glucopyranosyloxy)butyl]-2,4,4-trimethyl-	[M+Na]+	Fatty acyl glycosides of mono- and disaccharides	1.25	32.49	9917.87
1494	14954	4.227	366.17	-1.42011	low score: Dehydrocorydaline	[M]+	Protoberberine alkaloids and derivatives	1.25	36.2	23604
1495	10107	5.586	289.155	-0.553337	low score: Indole-3-acetyl-L-isoleucine	[M+H]+	Isoleucine and derivatives	1.25	3.21	21218.3
1496	15754	7.107	379.209	-0.342819	low score: NCGC00380990-01!(2E,4E)-12-hydroxy-13-(hydroxymethyl)-14-methoxy-3,5,7-trimethyl-14-oxotetradeca-2,4-dienoic acid	[M+Na]+	Long-chain fatty acids	1.25	19.21	11005.2
1497	16836	6.019	397.22	0.830774	low score: NCGC00385079-01_C19H34O7_4-(4-Hydroxy-2,6,6-trimethyl-1-cyclohexen-1-yl)-2-butanyl beta-D-glucopyranoside	[M+Na]+	Fatty acyl glycosides of mono- and disaccharides	1.25	48.78	11715.5
1498	12900	11.897	333.204	18.3968	low score: 14-deoxy-11,12-dihydroandrographolide	[M+H]+	Diterpene lactones	1.25	12.56	390255
1499	21909	12.471	483.249	-15.0442	low score: NCGC00380283-01!4-[5-[[4-[5-[acetyl(hydroxy)amino]pentylamino]-4-oxobutanoyl]-hydroxyamino]pentylamino]-4-oxobutanoic acid	[M+Na]+	N-acyl amines	1.25	33.06	452879
1500	14402	10.161	357.204	-10.5263	low score: Lathyrol	[M+Na]+	Diterpenoids	1.25	24.76	5134.18
1501	9224	12.459	275.201	-2.65262	low score: NCGC00386020-01_C18H28O3_8-{(1S,5R)-4-Oxo-5-[(2Z)-2-penten-1-yl]-2-cyclopenten-1-yl}octanoic acid	[M-H2O+H]+	Prostaglandins and related compounds	1.25	3.42	7977.78
1502	13001	5.948	335.11	-2.17839	low score: Nivalenol	[M+Na]+	Trichothecenes	1.25	25.74	33287.9
1503	12367	10.367	325.144	-1.41476	low score: Glabranine	[M+H]+	8-prenylated flavanones	1.25	6.61	1598.95
1504	18339	11.764	422.29	-1.0893	low score: Talatisamine	[M+H]+	Aconitane-type diterpenoid alkaloids	1.25	7.55	10840.7
1505	15721	4.264	379.1	-0.15827	low score: Gentiopicrin	[M+Na]+	O-glycosyl compounds	1.25	15.19	6255.18
1506	13079	9.506	336.175	15.6166	low score: Senecionine	[M+H]+	Macrolides and analogues	1.25	17.93	6422.54
1507	32915	11.88	789.389	16.0121	low score: 2-[1-[1-hydroxy-10,13-dimethyl-3-[3,4,5-trihydroxy-6-[[3,4,5-trihydroxy-6-(hydroxymethyl)oxan-2-yl]oxymethyl]oxan-2-yl]oxy-2,3,4,7,8,9,11,12,14,15,16,17-dodecahydro-1H-cyclopenta[a]phenanthren-17-yl]ethyl]-4,5-dimethyl-2,3-dihydropyran-6-one	[M+Na]+	Withanolide glycosides and derivatives	1.25	358.79	1.2243e+06
1508	5143	6.632	203.085	-18.2685	low score: Vasicinone	[M+H]+	Quinazolines	1.25	43.19	2440.2
1509	8155	8.23	257.173	-10.3434	low score: ((6aR,9R,10aR)-7-methyl-4,6,6a,7,8,9,10,10a-octahydroindolo[4,3-fg]quinolin-9-yl)methanol	[M+H]+	Clavines and derivatives	1.25	4.91	3615.94
1510	15506	11.481	375.214	-10.0211	low score: (E)-10a-(2-(allyloxy)styryl)-10,10-dimethyl-3,4,10,10a-tetrahydropyrimido[1,2-a]indol-2-ol	[M+H]+	Indoles and derivatives	1.25	3.02	6783.64
1511	20198	4.541	453.173	-6.95103	low score: 5-O-methylvisammioside	[M+H]+	Furanochromones	1.25	19.63	239590
1512	18650	14.299	427.248	-4.79818	low score: Lovastatin	[M+Na]+	Delta valerolactones	1.25	283.99	3934.61
1513	12782	12.377	331.189	-3.23079	low score: 2-(3-(8-hydroxyoctyl)phenoxy)-2-methylpropanoic acid	[M+Na]+	Phenoxyacetic acid derivatives	1.25	18.46	32846.8
1514	12243	13.853	323.176	-0.742631	low score: 1,4-Bis(N-isopropylamino)anthraquinone	[M+H]+	Anthraquinones	1.25	16.63	257.412
1515	11138	5.074	306.17	-0.0979848	low score: Anisodamine	[M+H]+	Tropane alkaloids	1.25	12.86	5829.51
1516	17570	11.276	409.256	0.219911	low score: Tricaproin (C6:0)	[M+Na]+	Triacylglycerols	1.25	6.78	47803
1517	2451	15.006	147.044	0.408041	low score: Coumarin	[M+H]+	Coumarins and derivatives	1.25	4.07	181.57
1518	8043	8.783	255.174	0.470267	low score: 4-Methylbenzylidene camphor	[M+H]+	Bicyclic monoterpenoids	1.25	17.94	59.5809
1519	25914	6.549	565.226	0.86691	low score: NCGC00385720-01_C26H38O12_7-Hydroxy-1-({2-O-[(2E,6E)-8-hydroxy-2,6-dimethyl-2,6-octadienoyl]-beta-D-glucopyranosyl}oxy)-7-methyl-1,4a,5,6,7,7a-hexahydrocyclopenta[c]pyran-4-carboxylic acid	[M+Na]+	Iridoid O-glycosides	1.25	125.29	482059
1520	14151	12.099	353.137	-1.98224	low score: NCGC00380167-01!3-(4-hydroxy-3-methoxyphenyl)propyl 3-(4-hydroxyphenyl)propanoate [IIN-based on: CCMSLIB00000845015]	[M+Na]+	Methoxyphenols	1.24	30.75	2305.78
1521	24614	5.988	537.227	-1.60082	low score: Telmisartan	[M+Na]+	Biphenyls and derivatives	1.24	43.96	2656.59
1522	16879	3.24	398.159	1.15531	low score: Ethylrhoeagenine	[M+H]+	Rhoeadine alkaloids	1.24	147.78	715.007
1523	10375	1.229	294.155	3.29757	low score: N-Fructosyl isoleucine	[M+H]+	Isoleucine and derivatives	1.24	20.91	27966.2
1524	13495	4.149	343.165	15.6482	low score: Magnoflorine	[M+H]+	Aporphines	1.24	11.25	6033.65
1525	23873	4.735	521.22	-9.13251	low score: NCGC00380637-01_C28H34O8_2(5H)-Furanone, 5-[(1S,2S,3R,4R,7S)-5,7-dihydroxy-4,7-dimethyl-8-oxo-6-[(2E,4E)-1-oxo-2,4-hexadien-1-yl]-3-[(4E)-1-oxo-4-hexen-1-yl]bicyclo[2.2.2]oct-5-en-2-yl]-4-hydroxy-3,5-dimethyl-, (5R)-	[M+Na]+	Cyclohexenones	1.24	15.41	5943.49
1526	34779	10.433	941.513	-2.78276	low score: NCGC00385557-01_C48H76O18_	[M+H]+	Triterpene saponins	1.24	1032.58	331.825
1527	20426	4.165	457.146	8.203	low score: (S)-2-(3-(4-fluorophenyl)-7-hydroxy-4-oxo-4H-chromene-2-carboxamido)-5-guanidinopentanoic acid	[M+H]+	Isoflavones	1.24	18.1	39502.5
1528	15798	9.071	380.165	13.7307	low score: N-(1-oxo-1-(3,5,6,7-tetrahydrospiro[imidazo[4,5-c]pyridine-4,4'-piperidin]-1'-yl)propan-2-yl)furan-2-carboxamide	[M+Na]+	N-acyl-alpha amino acids and derivatives	1.24	36.89	1445.18
1529	25915	4.965	565.226	0.530761	low score: NCGC00385720-01_C26H38O12_7-Hydroxy-1-({2-O-[(2E,6E)-8-hydroxy-2,6-dimethyl-2,6-octadienoyl]-beta-D-glucopyranosyl}oxy)-7-methyl-1,4a,5,6,7,7a-hexahydrocyclopenta[c]pyran-4-carboxylic acid	[M+Na]+	Iridoid O-glycosides	1.24	111.67	9618.75
1530	25549	6.366	557.2	0.538406	low score: Phillyrin	[M+Na]+	Lignan glycosides	1.24	28.11	7088.71
1531	28368	6.539	623.21	16.4468	low score: (R)-3-benzyl-4,8-dimethyl-2-oxo-2H-chromen-7-yl 2-(((benzyloxy)carbonyl)amino)-3-(1H-indol-3-yl)propanoate	[M+Na]+	Alpha amino acid esters	1.24	23.2	2375.43
1532	20799	4.008	463.157	-0.345455	low score: NCGC00384977-01_C21H28O10_2-Hydroxycyclohexyl 2-O-[(2E)-3-(3,4-dihydroxyphenyl)-2-propenoyl]-beta-D-glucopyranoside	[M+Na]+	Coumaric acids and derivatives	1.24	38.48	4211.99
1533	11564	4.305	313.118	10.6348	low score: Norclozapine	[M+H]+	Dibenzodiazepines	1.24	5.65	1351.35
1534	23756	6.974	519.257	-1.40586	low score: NCGC00380230-01_C26H40O9_2,4a,6-Trihydroxy-8-isopropyl-1,1-dimethyl-2,3,4,4a,5,10,11,11a-octahydro-1H-dibenzo[a,d][7]annulen-7-yl beta-D-glucopyranoside	[M+Na]+	Diterpene glycosides	1.24	7.96	240037
1535	1757	5.045	131.049	-0.228922	low score: TRANS-CINNAMATE	[M-H2O+H]+	Cinnamic acids	1.24	10.71	15750.8
1536	31293	11.703	715.33	0.167755	low score: 5-[(3S,8R,10R,13R,14S,17R)-3-[(2R,3R,4R,5S,6R)-3,4-dihydroxy-6-(hydroxymethyl)-5-[(2S,3R,4R,5R,6S)-3,4,5-trihydroxy-6-methyloxan-2-yl]oxyoxan-2-yl]oxy-14-hydroxy-10,13-dimethyl-1,2,3,6,7,8,9,11,12,15,16,17-dodecahydrocyclopenta[a]phenanthren-17-yl]pyran-2-one	[M+Na]+	Bufanolides and derivatives	1.24	33.74	32693.8
1537	20187	9.669	453.116	9.84287	low score: Ononin	[M+Na]+	Isoflavonoid O-glycosides	1.24	7.59	0
1538	32913	12.081	789.388	17.2409	low score: 2-[1-[1-hydroxy-10,13-dimethyl-3-[3,4,5-trihydroxy-6-[[3,4,5-trihydroxy-6-(hydroxymethyl)oxan-2-yl]oxymethyl]oxan-2-yl]oxy-2,3,4,7,8,9,11,12,14,15,16,17-dodecahydro-1H-cyclopenta[a]phenanthren-17-yl]ethyl]-4,5-dimethyl-2,3-dihydropyran-6-one	[M+Na]+	Withanolide glycosides and derivatives	1.24	260.36	590553
1539	3454	6.229	168.102	-11.8977	low score: synephrine	[M+H]+	1-hydroxy-2-unsubstituted benzenoids	1.24	12.15	2065.29
1540	12232	5.422	323.146	0.371349	low score: 1-[4,5-bis(hydroxymethyl)-3-methoxy-2-methylphenoxy]-3-methylbutane-2,3-diol	[M+Na]+	Benzyl alcohols	1.24	60.5	51775.8
1541	11743	12.724	315.193	-1.26906	low score: NCGC00386020-01_C18H28O3_8-{(1S,5R)-4-Oxo-5-[(2Z)-2-penten-1-yl]-2-cyclopenten-1-yl}octanoic acid	[M+Na]+	Prostaglandins and related compounds	1.24	12.98	57339
1542	19069	3.387	434.183	-7.66963	low score: N-(2-(2-(2-hydroxy-5-oxo-4,5-dihydro-3H-benzo[e][1,4]diazepin-3-yl)acetamido)ethyl)-1-methyl-1H-indole-2-carboxamide	[M+H]+	Indolecarboxamides and derivatives	1.24	180.7	203.153
1543	3033	1.131	160.076	3.31092	low score: Indole-3-acetaldehyde	[M+H]+	3-alkylindoles	1.24	58.78	304.857
1544	12374	4.504	325.162	5.81245	low score: NX2 toxin	[M+H]+	Trichothecenes	1.24	37.16	18370.8
1545	6211	3.994	223.095	7.53037	low score: Diethyl phthalate	[M+H]+	Benzoic acid esters	1.24	468.33	9811.38
1546	8718	3.668	267.12	12.4287	low score: Viramune	[M+H]+	Alkyldiarylamines	1.24	55.5	2164.83
1547	17724	5.884	412.2	14.2162	low score: Acetophenazine	[M+H]+	Phenothiazines	1.24	21.02	184665
1548	6459	6.6	227.176	-1.76075	low score: Crotetamide	[M+H]+	Alpha amino acids and derivatives	1.24	28.74	5186.88
1549	17801	11.457	413.289	-1.47597	low score: Leupeptin analogue LVR (or VLR)	[M+H]+	Dipeptides	1.24	41.29	1.44074e+06
1550	19540	10.029	441.374	-1.38205	low score: 22-Hydoxy-2-hopen-1-one	[M+H]+	Hopanoids	1.24	80.21	1701.5
1551	33011	10.684	795.455	-0.766858	low score: Soyasapogenol E base + O-Hex-HexA	[M+H]+	Triterpene saponins	1.24	429.08	1445.42
1552	32248	12.314	755.419	1.69442	low score: Ophiogenin 3-O-beta-L-rhamnopyranosyl-(1??????2)-beta-D-glucopyranoside	[M+H]+	Steroidal saponins	1.24	22.54	2104.11
1553	7509	4.576	245.186	4.6903	low score: Leucylleucine	[M+H]+	Peptides	1.24	59.25	2394.25
1554	9464	4.843	279.17	7.88043	low score: Leucylphenylalanine	[M+H]+	Dipeptides	1.24	10.48	9973.53
1555	16333	6.507	389.193	17.5488	low score: quassin	[M+H]+	Quassinoids	1.24	12.41	1734.68
1556	28934	15.081	637.392	-9.00553	low score: Amarouciaxanthin A	[M+Na]+	Xanthophylls	1.24	37.27	1679.64
1557	23108	9.989	506.334	-4.64123	low score: AAL toxin TB	[M+H]+	Tricarboxylic acids and derivatives	1.24	14.89	5493.81
1558	24909	5.813	543.242	-1.91444	low score: NCGC00384905-01_C24H40O12_(2R,3E)-4-[(1S,6R)-1-Hydroxy-2,2,6-trimethyl-4-oxocyclohexyl]-3-buten-2-yl 6-O-beta-D-xylopyranosyl-beta-D-glucopyranoside	[M+Na]+	Fatty acyl glycosides of mono- and disaccharides	1.24	47.83	2780.24
1559	11364	9.514	309.207	-1.68173	low score: albocycline	[M+H]+	Macrolides and analogues	1.24	7.86	14247.6
1560	14539	14.118	359.22	-1.61461	low score: NCGC00347515-02_C20H32O4_2-Furanacetic acid, 5-ethenyltetrahydro-alpha,5-dimethyl-, (2Z)-6-hydroxy-2,6-dimethyl-2,7-octadien-1-yl ester	[M+Na]+	Fatty alcohol esters	1.24	34.55	991.978
1561	3339	5.202	166.086	-1.38482	low score: Phenylalanine	[M+H]+	Phenylalanine and derivatives	1.24	5.94	44002.7
1562	23749	6.785	519.221	-1.1941	low score: (2S,3R,4R,5R,6R)-2-methyl-6-[[(2R,3S,4S,5R,6R)-3,4,5-trihydroxy-6-[(E)-7-hydroxy-3,7-dimethyloct-3-enoxy]oxan-2-yl]methoxy]oxane-3,4,5-triol	[M+K]+	Fatty acyl glycosides of mono- and disaccharides	1.24	92.91	10044.7
1563	11121	6.458	306.11	-1.17605	low score: Paprazine	[M+Na]+	Coumaric acids and derivatives	1.24	9.35	794.191
1564	7684	6.983	249.09	0.0401461	low score: Pyrimethamine	[M+H]+	Aminopyrimidines and derivatives	1.24	20.6	1700.25
1565	25547	6.661	557.199	0.987078	low score: Phillyrin	[M+Na]+	Lignan glycosides	1.24	35.74	12410
1566	27546	7.485	603.205	8.09005	low score: Episyringaresinol 4'-O-beta-D-glncopyranoside	[M+Na]+	Lignan glycosides	1.24	32.54	21441.1
1567	24615	4.846	537.228	-3.64837	low score: Telmisartan	[M+Na]+	Biphenyls and derivatives	1.23	328.58	10308.1
1568	12574	2.894	328.14	-3.16939	low score: N-Fructosyl phenylalanine	[M+H]+	Phenylalanine and derivatives	1.23	157.59	125851
1569	12336	5.583	325.071	-2.61482	low score: 5,7-dihydroxy-2-(3-hydroxy-4-methoxyphenyl)-2,3-dihydro-4H-chromen-4-one	[M+Na]+	4'-O-methylated flavonoids	1.23	8.71	2518.95
1570	25833	7.881	563.247	-2.37907	low score: NCGC00386071-01![3-methyl-1-[3-methyl-1-oxo-1-(2,3,4,5,6-pentahydroxyhexoxy)pentan-2-yl]oxy-1-oxopentan-2-yl] 2-hydroxy-3-methylpentanoate [IIN-based on: CCMSLIB00000846977]	[M+K]+	Depsipeptides	1.23	359.42	2488.79
1571	27725	5.897	607.28	-0.197602	low score: Cepharanthine	[M+H]+	Lignans, neolignans and related compounds	1.23	11.79	979.315
1572	13475	4.09	343.09	0	low score: Corylin	[M+Na]+	Pyranoisoflavonoids	1.23	29.18	469.425
1573	20305	4.59	455.131	2.02139	low score: 3,5,6,7,8,3',4'-Heptamethoxyflavone	[M+Na]+	8-O-methylated flavonoids	1.23	36.44	1172.92
1574	15134	2.888	369.165	4.46952	low score: NCGC00385048-01_C20H26O5_(3S,3aR,4S,4aR,7aR,8R,9aR)-3,4a,8-Trimethyl-2,5-dioxo-2,3,3a,4,4a,5,7a,8,9,9a-decahydroazuleno[6,5-b]furan-4-yl (2Z)-2-methyl-2-butenoate	[M+Na]+	Sesquiterpene lactones	1.23	5.11	2654.11
1575	19605	8.089	443.168	7.22069	low score: Eltrombopag (SB-497115-GR)	[M+H]+	Biphenyls and derivatives	1.23	11.6	7878.25
1576	25909	5.951	565.19	-19.4275	low score: NCGC00385982-01_C27H30N2O10_	[M+Na]+	Beta carbolines	1.23	96.71	330525
1577	13363	3.369	341.133	-10.2014	low score: Erianin	[M+Na]+	Stilbenes	1.23	5.44	1751.32
1578	26172	6.575	571.214	-7.0552	low score: Bruceantin	[M+Na]+	Quassinoids	1.23	10.13	50438
1579	27634	4.46	605.22	-3.93247	low score: 2-[[7-hydroxy-1-(4-hydroxy-3,5-dimethoxyphenyl)-3-(hydroxymethyl)-6,8-dimethoxy-1,2,3,4-tetrahydronaphthalen-2-yl]methoxy]-6-(hydroxymethyl)oxane-3,4,5-triol	[M+Na]+	Lignan glycosides	1.23	43.97	3331.74
1580	22725	7.946	499.158	-0.981655	low score: NCGC00385411-01_C24H28O10_Spiro[furan-3(2H),1'(4'H)-naphthalene]-4'a,5'(5'H)-dicarboxylic acid, 6'-(acetyloxy)-5-(3-furanyl)-4,5,6',7',8',8'a-hexahydro-5'-hydroxy-2'-methyl-2-oxo-, dimethyl ester	[M+Na]+	Diterpene lactones	1.23	7.32	4894.53
1581	15058	4.61	368.077	9.20995	low score: Galanthamine hydrobromide	[M+H]+	Galanthamine-type amaryllidaceae alkaloids	1.23	12.03	8.44199
1582	24078	6.379	525.195	9.40594	low score: 10'-(3-methoxy-4-((1-methyl-1H-imidazol-2-yl)methoxy)phenyl)-9',10'-dihydro-3'H-spiro[cyclohexane-1,2'-pyrano[2,3-f]chromene]-4',8'-dione	[M+Na]+	Prenylated neoflavonoids	1.23	103.7	8916.13
1583	12997	1.806	335.095	-13.7277	low score: 2-(3,4-dimethoxyphenyl)-7-methoxy-4H-chromen-4-one	[M+Na]+	7-O-methylated flavonoids	1.23	20.08	662.096
1584	18505	1.742	425.191	-2.79875	low score: Schisanhenol	[M+Na]+	Hydrolyzable tannins	1.23	3.8	0
1585	20311	4.86	455.152	-1.66978	low score: rel-Methylenedioxy-tetramethoxy-epoxylignan	[M+K]+	7,7'-epoxylignans	1.23	18.44	5703.87
1586	21130	4.468	469.167	1.10834	low score: NCGC00384804-01_C20H30O11_2-(4-Methoxyphenyl)ethyl 6-O-alpha-L-arabinopyranosyl-beta-D-glucopyranoside	[M+Na]+	O-glycosyl compounds	1.23	13.72	49257.9
1587	31461	7.815	722.395	0.249171	low score: Fumonisin B1	[M+H]+	Fumonisins	1.23	74.73	320.524
1588	18614	4.283	427.136	8.28768	low score: N-methyl-N-(2-(pyridin-2-yl)ethyl)-2-(2,3,5-trimethyl-7-oxo-7H-furo[3,2-g]chromen-6-yl)acetamide	[M+Na]+	Psoralens	1.23	71.01	0
1589	3349	1.042	166.087	-3.19112	low score: Phenylalanine	[M+H]+	Phenylalanine and derivatives	1.23	177.17	8431.35
1590	18394	7.642	423.236	-1.79569	low score: NCGC00180835-03!2-[5-[2-[2-[5-(2-hydroxybutyl)oxolan-2-yl]propanoyloxy]propyl]oxolan-2-yl]propanoic acid	[M+Na]+	Dicarboxylic acids and derivatives	1.23	34.25	8239.72
1591	5534	4.565	209.154	-3.44246	low score: NCGC00385600-01_C13H22O3_2-Cyclohexen-1-one, 4-hydroxy-4-(3-hydroxybutyl)-3,5,5-trimethyl-	[M-H2O+H]+	Sesquiterpenoids	1.23	26.26	30396.5
1592	8721	6.224	267.121	10.819	low score: Viramune	[M+H]+	Alkyldiarylamines	1.23	46.73	247198
1593	17173	8.504	403.246	-14.3091	low score: Telocinobufagin	[M+H]+	Bufanolides and derivatives	1.23	69.6	14714.5
1594	15633	5.479	377.215	-18.7695	low score: Enalapril	[M+H]+	Dipeptides	1.23	18.86	1451.09
1595	15514	9.568	375.215	-12.3664	low score: (E)-10a-(2-(allyloxy)styryl)-10,10-dimethyl-3,4,10,10a-tetrahydropyrimido[1,2-a]indol-2-ol	[M+H]+	Indoles and derivatives	1.23	27.66	3729.33
1596	23478	13.266	513.355	-10.2075	low score: (5aS,7S,11aS,12aR)-3-((2S,5R)-5-(2-hydroxypropan-2-yl)-2-methyltetrahydrofuran-2-yl)-2a,5a,8,8-tetramethylhexadecahydrocyclopenta[a]cyclopropa[e]phenanthrene-4,7,9-triol	[M+Na]+	Triterpene saponins	1.23	34.77	9026.43
1597	2791	1.289	154.098	-3.82875	low score: N-omega-Acetylhistamine	[M+H]+	N-acetyl-2-arylethylamines	1.23	178.45	39693.9
1598	7811	6.158	251.165	-1.39351	low score: 6,7-bis(hydroxymethyl)-4,9a-dimethyl-2,7,8,9-tetrahydro-1H-benzo[7]annulen-3-one	[M+H]+	Cyclohexenones	1.23	186.87	18101.6
1599	3296	3.983	165.091	0.363436	low score: Phenethylacetate	[M+H]+	Benzene and substituted derivatives	1.23	29.92	15730.1
1600	18862	6.096	431.168	-18.2763	low score: 2-(5-methoxy-4,8,8-trimethyl-2-oxo-2,8,9,10-tetrahydropyrano[2,3-f]chromen-3-yl)-N-(pyridin-2-yl)acetamide	[M+Na]+	Angular pyranocoumarins	1.23	17.42	24706.1
1601	21795	12.842	481.147	-15.4217	low score: Mulberroside C	[M+Na]+	2-arylbenzofuran flavonoids	1.23	46.96	0
1602	14631	3.225	361.111	-2.60309	low score: 2-(4-(2,3-dihydrobenzo[b][1,4]dioxin-6-yl)-3-methyl-1H-pyrazol-5-yl)-5-methoxyphenol	[M+Na]+	Phenylpyrazoles	1.23	80.66	1427.14
1603	10215	5.765	291.157	-0.206074	low score: NCGC00385489-01!3-[4-methyl-1-(2-methylpropanoyl)-3-oxocyclohexyl]butanoic acid [IIN-based on: CCMSLIB00000846465]	[M+Na]+	Menthane monoterpenoids	1.23	10.95	8964.78
1604	11739	0.717	315.193	1.04698	low score: NCGC00386020-01_C18H28O3_8-{(1S,5R)-4-Oxo-5-[(2Z)-2-penten-1-yl]-2-cyclopenten-1-yl}octanoic acid	[M+Na]+	Prostaglandins and related compounds	1.23	48.07	8804.07
1605	23477	13.537	513.355	-9.9737	low score: (5aS,7S,11aS,12aR)-3-((2S,5R)-5-(2-hydroxypropan-2-yl)-2-methyltetrahydrofuran-2-yl)-2a,5a,8,8-tetramethylhexadecahydrocyclopenta[a]cyclopropa[e]phenanthrene-4,7,9-triol	[M+Na]+	Triterpene saponins	1.23	31.61	17976.3
1606	30613	13.19	690.436	-9.64617	low score: Enniatin A1	[M+Na]+	Cyclic depsipeptides	1.23	622.1	1.4702e+06
1607	10781	14.108	300.291	-5.39479	low score: Palmitoyl Ethanolamide	[M+H]+	Carboximidic acids	1.23	255.22	1.73397e+06
1608	12786	2.967	331.19	-4.22719	low score: (6E,10Z,14E)-6,14-dimethyl-3-methylidene-2-oxo-3a,4,5,8,9,12,13,15a-octahydrocyclotetradeca[b]furan-10-carboxylic acid	[M+H]+	Cembranolides	1.23	8.75	264909
1609	13926	14.509	349.201	-3.95189	low score: Ingenol	[M+H]+	Tigliane and ingenane diterpenoids	1.23	21.49	4010.59
1610	14277	6.159	355.103	-3.68909	low score: Chlorogenic acid	[M+H]+	Quinic acids and derivatives	1.23	15.3	140943
1611	7053	7.552	237.185	-3.24642	low score: 5-hydroxyculmorin	[M-H2O+H]+	Bicyclic monoterpenoids	1.23	33.37	5174.52
1612	17187	14.571	403.306	-2.18197	low score: Triethylene glycol bis(2-ethylhexanoate)	[M+H]+	Fatty acid esters	1.23	193.4	5900.82
1613	20336	13.996	455.278	-1.66931	low score: "ethyl (R)-4-((5R,7R,8R,9S,10S,13R,14S,17R)-7-hydroxy-10,13-dimethyl-3,12-dioxohexadecahydro-1H-cyclopenta[a]phenanthren-17-yl)pentanoate"	[M+Na]+	Monohydroxy bile acids, alcohols and derivatives	1.23	51.77	791.289
1614	3341	4.472	166.086	-0.903146	low score: Phenylalanine	[M+H]+	Phenylalanine and derivatives	1.23	26.71	6442.62
1615	826	2.566	104.107	0.57633	low score: Choline; CE10; OEYIOHPDSNJKLS-UHFFFAOYSA-N	[M]+	Cholines	1.23	4.56	52762.6
1616	14174	11.175	353.208	6.82314	low score: (4aR,5aS,9R)-9-ethynyl-9a,11b-dimethylhexadecahydrocyclopenta[1,2]phenanthro[8a,9-b]oxirene-3,9-diol	[M+Na]+	Estrane steroids	1.23	25.97	179236
1617	10960	5.583	303.179	7.45429	low score: NCGC00169348-03!(3Z)-3-[[5-(2-methylbut-3-en-2-yl)-1H-imidazol-4-yl]methylidene]-6-propan-2-ylpiperazine-2,5-dione [IIN-based: Match]	[M+H]+	Alpha amino acids and derivatives	1.23	67.58	3034.4
1618	34710	12.817	933.468	15.2333	low score: 6-[[(3S,6aR,6bS,8aR,14bS)-9-hydroxy-4,4,6a,6b,8a,11,11,14b-octamethyl-14-oxo-2,3,4a,5,6,7,8,9,10,12,13,14a-dodecahydro-1H-picen-3-yl]oxy]-5-[4,5-dihydroxy-3-(3,4,5-trihydroxy-6-methyloxan-2-yl)oxyoxan-2-yl]oxy-3,4-dihydroxyoxane-2-carboxylic acid	[M+Na]+	Triterpene saponins	1.23	822.29	701.255
1619	10763	3.576	300.163	-14.4257	low score: Codeine	[M+H]+	Morphinans	1.22	48.13	3856.12
1620	11852	2.786	317.084	-13.1828	low score: pongamol	[M+Na]+	Retro-dihydrochalcones	1.22	57.36	2983.19
1621	11122	6.69	306.112	-7.97099	low score: Paprazine	[M+Na]+	Coumaric acids and derivatives	1.22	10.83	210.866
1622	10762	0.708	300.161	-1.9323	low score: N-methylcoclaurine	[M+H]+	Benzylisoquinolines	1.22	54.65	3919.76
1623	15755	7.803	379.209	-0.817491	low score: NCGC00380990-01!(2E,4E)-12-hydroxy-13-(hydroxymethyl)-14-methoxy-3,5,7-trimethyl-14-oxotetradeca-2,4-dienoic acid	[M+Na]+	Long-chain fatty acids	1.22	6.73	9024.94
1624	12706	6.381	330.124	18.0232	low score: Evodine	[M+H]+	Furanoquinolines	1.22	10.24	13124.7
1625	14138	0.7	353.085	19.3718	low score: N4-Acetylsulfadimethoxine	[M+H]+	Benzenesulfonamides	1.22	26.09	40667.6
1626	26449	6.076	577.226	-9.73632	low score: 4-((11aS)-1,3-dioxo-5-(p-tolyl)-11,11a-dihydro-1H-imidazo[1',5':1,6]pyrido[3,4-b]indol-2(3H,5H,6H)-yl)-N-phenethylbenzamide	[M+Na]+	Beta carbolines	1.22	71.27	26368.9
1627	21113	6.142	469.11	-0.895312	low score: 4',5-dihydroxy-7-methoxyisoflavone, 4'-o-beta-d-galactopyranoside	[M+Na]+	Isoflavonoid O-glycosides	1.22	106.55	2181.41
1628	1759	2.766	131.05	-4.73105	low score: TRANS-CINNAMATE	[M-H2O+H]+	Cinnamic acids	1.22	131.12	487684
1629	21115	6.453	469.111	-1.68404	low score: 4',5-dihydroxy-7-methoxyisoflavone, 4'-o-beta-d-galactopyranoside	[M+Na]+	Isoflavonoid O-glycosides	1.22	24.36	1480.42
1630	20801	7.839	463.158	5.13861	low score: Methylnissolin-3-O-glucoside	[M+H]+	Pterocarpans	1.22	14.19	29943.9
1631	33595	9.995	833.429	-0.215975	low score: NCGC00180255-02_C42H66O15_1-O-[(2alpha,3beta,5xi,9xi)-3-(Hexopyranuronosyloxy)-2-hydroxy-28-oxoolean-12-en-28-yl]hexopyranose	[M+Na]+	Triterpene saponins	1.22	30.12	16.913
1632	19470	4.337	441.116	9.27185	low score: barbaloin	[M+Na]+	Anthracenes	1.22	80.14	119984
1633	13914	8.938	349.199	3.40779	low score: Ingenol	[M+H]+	Tigliane and ingenane diterpenoids	1.22	33.69	12283.5
1634	34280	4.065	889.193	7.82726	low score: [3,4,5-tris(acetyloxy)-6-[(5-hydroxy-1,4-dioxo-3-{[3,4,5-tris(acetyloxy)-6-[(acetyloxy)methyl]oxan-2-yl]oxy}-1,4-dihydronaphthalen-2-yl)oxy]oxan-2-yl]methyl acetate	[M+Na]+	Naphthoquinones	1.22	91.95	0
1635	11808	4.724	316.183	-8.0334	low score: 3,8-di((E)-but-2-en-1-yl)-1-methyl-7,8-dihydro-1H-imidazo[2,1-f]purine-2,4(3H,6H)-dione	[M+H]+	Xanthines	1.22	466.77	3984.54
1636	10844	7.534	301.216	1.92552	low score: (1S,4S,5R,9R,13S)-5,9-dimethyl-14-methylidenetetracyclo[11.2.1.0?,??.0?,?]hexadec-10-ene-5-carboxylic acid	[M+H]+	Kaurane diterpenoids	1.22	18.26	179100
1637	9264	0.802	276.146	-5.86649	low score: N-Fructosyl isoleucine	[M-H2O+H]+	Isoleucine and derivatives	1.22	30.2	29188.3
1638	9324	10.367	277.142	-2.41754	low score: Gliocladic acid_130132	[M+Na]+	Menthane monoterpenoids	1.22	15.95	5732.55
1639	12895	7.073	333.167	7.59372	low score: N-Methylnuciferine	[M+Na]+	Aporphines	1.22	29.91	10175.1
1640	12376	5.227	325.162	-6.85816	low score: N-(3,4-dimethoxyphenethyl)-1H-indole-3-carboxamide	[M+H]+	Dimethoxybenzenes	1.22	35.07	4318.14
1641	12364	6.149	325.141	-2.82955	low score: Bavachin	[M+H]+	6-prenylated flavanones	1.22	21.01	0
1642	4966	5.658	199.086	0.502294	low score: Harmol	[M+H]+	Harmala alkaloids	1.22	9.13	6581.36
1643	12658	4.998	329.175	0.546821	low score: (3E,12E)-3,12-dimethyl-8-methylidene-6,18-dioxatricyclo[14.2.1.0?,?]nonadeca-3,12,16(19)-triene-7,17-dione	[M+H]+	Diterpene lactones	1.22	42.63	3869.85
1644	13780	9.87	347.219	8.15041	low score: Calycanthine	[M+H]+	Aminoquinolines and derivatives	1.22	3.12	4938.19
1645	5900	3.997	217.098	13.1275	low score: Carboline base + 4H, carboxylic acid	[M+H]+	Beta carbolines	1.22	70.45	2.20158e+06
1646	16889	7.858	398.233	-6.27778	low score: (1S,3R,6S,6aR,6bR,8S,9S,11R,11aR,12R,12aR,14R)-1-ethyl-6,8,11-trihydroxy-3-methyl-10-methylenetetradecahydro-3,6a,12-(epiethane[1,1,2]triyl)-9,11a-methanoazuleno[2,1-b]azocine 1-oxide	[M+Na]+	Kaurane diterpenoids	1.22	4.44	2692.39
1647	1858	8.593	133.101	-1.57775	low score: cuminyl alcohol	[M+H-H2O]-	Aromatic monoterpenoids	1.22	5.77	115028
1648	1853	9.58	133.101	-0.901571	low score: cuminyl alcohol	[M+H-H2O]-	Aromatic monoterpenoids	1.22	13.05	5346.46
1649	12226	8.671	323.128	0	low score: NCGC00385213-01!7-hydroxy-3-[4-hydroxy-3-(3-methylbut-2-enyl)phenyl]chromen-4-one [IIN-based: Match]	[M+H]+	Isoflavones	1.22	8.17	1476.76
1650	19359	4.042	439.157	0	low score: NCGC00169814-02_C19H28O10_Benzyl 6-O-(6-deoxy-alpha-L-mannopyranosyl)-beta-D-glucopyranoside	[M+Na]+	O-glycosyl compounds	1.22	14.3	47670.4
1651	7706	6.638	249.148	2.72929	low score: NCGC00385841-01_C15H20O3_2H-Cyclopropa[f]benzofuran-2-one, octahydro-5a-methyl-3-methylene-5-(3-oxobutyl)-, (3aR,4aS,5S,5aR,6aR)-	[M+H]+	Xanthanolides	1.22	27.16	29602.7
1652	4073	3.329	181.049	3.20353	low score: Caffeic acid	[M+H]+	Hydroxycinnamic acids	1.22	62.86	380101
1653	15365	7.971	373.129	3.26964	low score: 5-(furan-2-yl)-N-(2-(5-methoxy-1H-indol-3-yl)ethyl)-1H-pyrazole-3-carboxamide	[M+Na]+	3-alkylindoles	1.22	20.59	3770.37
1654	32914	11.435	789.388	17.1649	low score: 2-[1-[1-hydroxy-10,13-dimethyl-3-[3,4,5-trihydroxy-6-[[3,4,5-trihydroxy-6-(hydroxymethyl)oxan-2-yl]oxymethyl]oxan-2-yl]oxy-2,3,4,7,8,9,11,12,14,15,16,17-dodecahydro-1H-cyclopenta[a]phenanthren-17-yl]ethyl]-4,5-dimethyl-2,3-dihydropyran-6-one	[M+Na]+	Withanolide glycosides and derivatives	1.22	60.06	142681
1655	28922	14.868	637.303	-19.7398	low score: Thalsimine	[M+H]+	Tannins	1.22	106.51	2312.4
1656	7059	11.708	237.186	-7.46255	low score: 5-hydroxyculmorin	[M-H2O+H]+	Bicyclic monoterpenoids	1.22	124.44	21618.7
1657	12610	11.817	328.321	-3.13718	low score: Stearoyl Ethanolamide	[M+H]+	N-acylethanolamines	1.22	21.99	11.3332
1658	15644	12.802	377.23	-1.21942	low score: 5-[5-hydroxy-3-(hydroxymethyl)pentyl]-8a-(hydroxymethyl)-5,6-dimethyl-3,4,4a,6,7,8-hexahydronaphthalene-1-carboxylic acid	[M+Na]+	Colensane and clerodane diterpenoids	1.22	35.04	15064.4
1659	3725	4.556	174.128	-0.804008	low score: Nordeprenyl	[M+H]+	Amphetamines and derivatives	1.22	35.44	1968.35
1660	16328	7.035	389.178	4.1369	low score: Hirsuteine	[M+Na]+	Corynanthean-type alkaloids	1.22	11.42	373.806
1661	9472	7.182	279.232	4.15424	low score: NCGC00381425-01!8-hydroxy-8-(3-octyloxiran-2-yl)octanoic acid [IIN-based on: CCMSLIB00000846585]	[M-2H2O+H]+	Lineolic acids and derivatives	1.22	44.59	9452.41
1662	27905	7.541	611.304	10.1912	low score: Isoliensinine	[M+H]+	Benzylisoquinolines	1.22	37.45	15939.5
1663	21374	5.467	473.2	-14.138	low score: NCGC00380375-01!6-[(4E,6E)-2,3-dihydroxy-4,6-dimethyl-7-(1,2,4-trimethyl-3,6-dioxabicyclo[3.1.0]hexan-4-yl)hepta-4,6-dien-2-yl]-4-methoxy-3,5-dimethylpyran-2-one [IIN-based on: CCMSLIB00000847677]	[M+K]+	Fatty alcohols	1.21	190.4	67458.8
1664	26464	9.701	577.334	-6.54738	low score: 14-hydroxy-3-((5-hydroxy-4-methoxy-6-methyltetrahydro-2H-pyran-2-yl)oxy)-10,13-dimethyl-17-(5-oxo-2,5-dihydrofuran-3-yl)hexadecahydro-1H-cyclopenta[a]phenanthren-16-yl acetate	[M+H]+	Cardenolide glycosides and derivatives	1.21	19.94	2131.29
1665	5917	5.44	217.159	-3.13136	low score: NCGC00385860-01_C15H22O2_3-Hydroxy-5-isopropylidene-3,8-dimethyl-2,3,3a,4,5,8a-hexahydro-6(1H)-azulenone	[M-H2O+H]+	Guaianes	1.21	2.64	3358.42
1666	1855	5.096	133.101	-1.12696	low score: cuminyl alcohol	[M+H-H2O]-	Aromatic monoterpenoids	1.21	13.62	76205.5
1667	10376	2.467	294.155	3.0936	low score: N-Fructosyl isoleucine	[M+H]+	Isoleucine and derivatives	1.21	7.39	195517
1668	20800	7.605	463.157	6.04543	low score: Methylnissolin-3-O-glucoside	[M+H]+	Pterocarpans	1.21	6.72	97359.6
1669	17905	6.312	415.173	-10.4295	low score: Diltiazem	[M+H]+	Benzothiazepines	1.21	38.53	3357.75
1670	26173	6.365	571.215	-9.08598	low score: Bruceantin	[M+Na]+	Quassinoids	1.21	20.36	137426
1671	24333	6.971	531.147	-0.922533	low score: Scutellarioside II	[M+Na]+	Coumaric acid esters	1.21	20.98	1202.83
1672	19135	7.611	435.199	0.57445	low score: NCGC00385247-01_C21H32O8_(3S,3aS,6E,9S,10E,11aS)-3,6,10-Trimethyl-2-oxo-2,3,3a,4,5,8,9,11a-octahydrocyclodeca[b]furan-9-yl beta-D-glucopyranoside	[M+Na]+	Germacranolides and derivatives	1.21	12.73	26718.7
1673	19133	3.039	435.196	7.23807	low score: NCGC00385247-01_C21H32O8_(3S,3aS,6E,9S,10E,11aS)-3,6,10-Trimethyl-2-oxo-2,3,3a,4,5,8,9,11a-octahydrocyclodeca[b]furan-9-yl beta-D-glucopyranoside	[M+Na]+	Germacranolides and derivatives	1.21	187.23	596.899
1674	16120	5.784	385.244	-11.2397	low score: 2-(5-(4-fluorophenyl)-3-methyl-1H-pyrazol-4-yl)-N-((octahydro-1H-quinolizin-1-yl)methyl)acetamide	[M+H]+	Phenylpyrazoles	1.21	14.14	1532.19
1675	1802	3.42	132.081	-4.08841	low score: 2-Methylindole	[M+H]+	Indoles	1.21	205.92	1.28015e+06
1676	20312	3.613	455.153	-1.47204	low score: NCGC00384629-01_C19H28O11_Benzyl 6-O-beta-D-glucopyranosyl-beta-D-glucopyranoside	[M+Na]+	O-glycosyl compounds	1.21	10.47	6364.27
1677	29762	9.223	661.341	0.18145	low score: NCGC00381318-01![3-methyl-1-[3-methyl-1-[3-methyl-1-oxo-1-(2,3,4,5,6-pentahydroxyhexoxy)pentan-2-yl]oxy-1-oxopentan-2-yl]oxy-1-oxopentan-2-yl] 2-hydroxy-3-methylpentanoate [IIN-based on: CCMSLIB00000845116]	[M+Na]+	Depsipeptides	1.21	72.78	432019
1678	4079	6.334	181.05	1.9884	low score: Caffeic acid	[M+H]+	Hydroxycinnamic acids	1.21	39.17	18187.5
1679	11887	13.022	317.212	-1.82844	low score: NCGC00180814-02_C20H28O3_2-Naphthalenecarboxylic acid, 1-[2-(3-furanyl)ethyl]-1,2,3,4,4a,7,8,8a-octahydro-1,4a,5-trimethyl-, (1R,2R,4aR,8aR)-	[M+H]+	Colensane and clerodane diterpenoids	1.21	78.89	2.38171e+06
1680	20943	8.542	465.282	1.63341	low score: NCGC00385003-01!4-[3-methyl-5-(5,6,7-trihydroxy-1,2,4a,5-tetramethyl-3,4,6,7,8,8a-hexahydro-2H-naphthalen-1-yl)pentoxy]-4-oxobutanoic acid [IIN-based on: CCMSLIB00000848208]	[M+Na]+	Colensane and clerodane diterpenoids	1.21	40.36	13232.6
1681	10344	10.297	293.212	-3.3423	low score: NCGC00386020-01_C18H28O3_8-{(1S,5R)-4-Oxo-5-[(2Z)-2-penten-1-yl]-2-cyclopenten-1-yl}octanoic acid	[M+H]+	Prostaglandins and related compounds	1.21	22.66	419106
1682	10095	2.879	289.125	-13.7313	low score: Myclobutanil	[M+H]+	Chlorobenzenes	1.21	3.84	24668.9
1683	20900	7.505	465.081	-2.08566	low score: Epicatechin gallate	[M+Na]+	Catechin gallates	1.21	12.85	0
1684	24914	12.607	543.327	6.07366	low score: Cucurbitacin IIb	[M+Na]+	Cucurbitacins	1.21	179.15	3.36823e+06
1685	21820	13.617	481.329	-16.1015	low score: Ro 23-7637	[M+H]+	Diphenylmethanes	1.21	60.31	12612.1
1686	11412	7.139	310.239	-7.86497	low score: Dihydoroferuloyl Octylamine	[M+H]+	Methoxyphenols	1.21	22.56	12986.2
1687	33117	13.04	801.501	-1.67187	low score: Pseudoginsenoside F11	[M+H]+	Triterpene saponins	1.21	819.65	505007
1688	13933	9.926	349.235	-1.48897	low score: Avocadyne Acetate	[M+Na]+	Long-chain fatty alcohols	1.21	10.35	17178.2
1689	9477	9.481	279.232	-1.11019	low score: ?-linolenic acid	[M+H]+	Lineolic acids and derivatives	1.21	20.5	29335.3
1690	11651	3.877	314.139	3.27879	low score: Moupinamide	[M+H]+	Hydroxycinnamic acids and derivatives	1.21	21.73	2859.94
1691	11992	10.22	319.188	7.55035	low score: Coenzyme Q2	[M+H]+	Ubiquinones	1.21	16.54	1170.2
1692	18869	7.194	431.189	-14.1007	low score: NCGC00384531-01!3-(2,4-dihydroxyphenyl)-7-hydroxy-6,8-bis(3-methylbut-2-enyl)-2,3-dihydrochromen-4-one [IIN-based on: CCMSLIB00000848275]	[M+Na]+	8-prenylated isoflavanones	1.21	22.1	521.761
1693	24210	12.939	527.335	-9.25417	low score: Arjungenin	[M+Na]+	Triterpenoids	1.21	31.6	511.539
1694	11754	3.789	315.202	-7.36041	low score: Kahweol	[M+H]+	Naphthofurans	1.21	78.86	2326.59
1695	24428	13.837	533.184	-6.99576	low score: 3-(3,4-dimethoxyphenyl)-5-hydroxy-10-(3-isopropoxy-4-methoxyphenyl)-9,10-dihydropyrano[2,3-f]chromene-4,8-dione	[M+H]+	Pyranoisoflavonoids	1.21	33	0
1696	8602	5.941	265.141	-5.2048	low score: 9-hydroxyparthenolide	[M+H]+	Germacranolides and derivatives	1.21	20.26	30502.4
1697	11655	6.295	314.175	-0.954882	low score: N,O-dimethylcoclaurine	[M+H]+	Benzylisoquinolines	1.21	13.17	2777.7
1698	12777	11.06	331.188	-0.724664	low score: 2-(3-(8-hydroxyoctyl)phenoxy)-2-methylpropanoic acid	[M+Na]+	Phenoxyacetic acid derivatives	1.21	9.5	382354
1699	19247	4.807	437.143	-6.86279	low score: phloridzin	[M+H]+	Flavonoid O-glycosides	1.21	131.98	2.6837e+06
1700	23266	6.506	509.272	-3.35775	low score: Moroidin-[QLLVWRSH]	[M+2H]+	Oligopeptides	1.21	20.5	11250
1701	8909	10.908	270.186	-3.18301	low score: Bifemelane	[M+H]+	Diphenylmethanes	1.21	23	594.786
1702	18050	10.273	417.262	-0.862768	low score: Alfentanil	[M+H]+	Anilides	1.21	25.15	2355.76
1703	2789	0.706	154.097	-0.584047	low score: N-omega-Acetylhistamine	[M+H]+	N-acetyl-2-arylethylamines	1.21	29.81	9853.25
1704	11083	10.637	305.172	-0.294916	low score: NCGC00380345-01!(2S,8R)-8-hydroxy-2-[(1S)-1-hydroxyheptyl]-2,3,4,6,7,8-hexahydrochromen-5-one [IIN-based on: CCMSLIB00000846680]	[M+Na]+	Benzopyrans	1.21	3.26	4472.14
1705	11515	8.247	312.196	0	low score: Dienogest	[M+H]+	Oxosteroids	1.21	5.86	3534.9
1706	12945	8.006	334.155	1.3766	low score: Pefloxacin	[M+H]+	Quinoline carboxylic acids	1.21	5.26	1783.11
1707	19411	14.322	439.357	6.46395	low score: Ursolic acid	[M+H-H2O]-	Triterpenoids	1.21	16.36	27670.2
1708	19497	8.334	441.21	-17.2937	low score: Diferuloyl putrescine	[M+H]+	Hydroxycinnamic acids and derivatives	1.21	97.15	52749.4
1709	1257	2.867	117.057	-15.6336	low score: Ketoisovaleric acid	[M+H]+	Short-chain keto acids and derivatives	1.21	8.42	87042.8
1710	6946	3.124	236.091	-9.02201	low score: Kainic Acid	[M+Na]+	Kainoids	1.21	30.38	2820.21
1711	13356	5.334	341.102	-6.50836	low score: Agarotetrol	[M+Na]+	Pyranones and derivatives	1.21	6.11	204685
1712	1348	3.703	120.044	0.583118	low score: 2-Hydroxybenzonitrile	[M+H]+	Benzonitriles	1.21	19.67	15440.9
1713	1983	5.27	136.076	0.587908	low score: 2-Phenylacetamide	[M+H]+	Phenylacetamides	1.21	9.14	65089.9
1714	3165	4.044	163.039	4.17076	low score: Rosmarinic acid (not validated)	[M+H-C9H10O5]+	Coumaric acids and derivatives	1.21	9.1	7.08449e+06
1715	3605	5.38	172.039	19.2394	low score: p-Toluenesulfonamide	[M+H]+	P-toluenesulfonamides	1.21	16.83	126644
1716	26351	7.532	575.21	-4.45057	low score: 2-[[7-hydroxy-1-(4-hydroxy-3,5-dimethoxyphenyl)-3-(hydroxymethyl)-6,8-dimethoxy-1,2,3,4-tetrahydronaphthalen-2-yl]methoxy]oxane-3,4,5-triol	[M+Na]+	Lignan glycosides	1.2	15.31	187573
1717	24109	11.552	525.32	-0.228432	low score: Medicagenic acid	[M+Na]+	Triterpenoids	1.2	3.95	5897.2
1718	11753	4.724	315.198	7.55076	low score: Kahweol	[M+H]+	Naphthofurans	1.2	73.6	4446.27
1719	14369	5.554	357.106	12.1531	low score: Gentiopicrin	[M+H]+	O-glycosyl compounds	1.2	55	7968.9
1720	26352	6.503	575.21	-5.30244	low score: 2-[[7-hydroxy-1-(4-hydroxy-3,5-dimethoxyphenyl)-3-(hydroxymethyl)-6,8-dimethoxy-1,2,3,4-tetrahydronaphthalen-2-yl]methoxy]oxane-3,4,5-triol	[M+Na]+	Lignan glycosides	1.2	26.5	475969
1721	4076	4.329	181.05	2.4855	low score: Caffeic acid	[M+H]+	Hydroxycinnamic acids	1.2	7.87	68772.7
1722	22613	4.765	497.163	-0.321826	low score: NCGC00381214-01_C21H30O12_beta-D-Glucopyranoside, 2-hydroxy-4-(2-propen-1-yl)phenyl 6-O-beta-D-glucopyranosyl-	[M+Na]+	Phenolic glycosides	1.2	40.51	9612.8
1723	26006	9.683	567.278	4.19546	low score: 2-((11aS)-5-(4-fluorophenyl)-1,3-dioxo-11,11a-dihydro-1H-imidazo[1',5':1,6]pyrido[3,4-b]indol-2(3H,5H,6H)-yl)-N-(6-methylheptan-2-yl)benzamide	[M+H]+	Beta carbolines	1.2	15.17	1668.42
1724	21462	5.166	475.125	9.76576	low score: Flavone base + 3O, O-AcetylHex	[M+H]+	Flavonoid-7-O-glycosides	1.2	206.03	11599.1
1725	29809	5.221	663.153	0.467464	low score: 3-[(2S,3R,4S,5S,6R)-4,5-dihydroxy-6-(hydroxymethyl)-3-[(2S,3R,4S,5S,6R)-3,4,5-trihydroxy-6-(hydroxymethyl)oxan-2-yl]oxyoxan-2-yl]oxy-2-(3,4-dihydroxyphenyl)-5-hydroxy-7-methoxychromen-4-one	[M+Na]+	Flavonoid-3-O-glycosides	1.2	129.66	0
1726	11650	5.368	314.139	3.69262	low score: Moupinamide	[M+H]+	Hydroxycinnamic acids and derivatives	1.2	18.24	4688.57
1727	32408	6.184	763.241	11.9096	low score: N-((S)-10-(((2S,3R)-1-(4-((4-chlorophenyl)sulfonyl)piperazin-1-yl)-3-methyl-1-oxopentan-2-yl)amino)-1,2,3-trimethoxy-9-oxo-5,6,7,9-tetrahydrobenzo[a]heptalen-7-yl)acetamide	[M+Na]+	Isoleucine and derivatives	1.2	98.26	120856
1728	2325	2.481	144.066	-3.81772	low score: AMINOADIPATE	[M-H2O+H]+	L-alpha-amino acids	1.2	52.23	85286.7
1729	20983	7.453	466.265	0.257365	low score: (2R,3S,4S,5R,6R)-2-[[(2R,3R,4R,5S)-3,4-dihydroxy-5-(hydroxymethyl)oxolan-2-yl]oxymethyl]-6-[(2E)-3,7-dimethylocta-2,6-dienoxy]oxane-3,4,5-triol	[M+NH4]+	Terpene glycosides	1.2	14.21	197881
1730	23701	11.595	518.325	3.29908	low score: LPC 18:3	[M+H]+	1-acyl-sn-glycero-3-phosphocholines	1.2	62.9	93496.4
1731	10790	7.433	301.034	-13.8857	low score: Isodemethylwedelolactone	[M+H]+	Coumestans	1.2	22.59	0
1732	14289	2.488	355.15	-0.168943	low score: Isoxanthohumol	[M+H]+	8-prenylated flavanones	1.2	4.37	2388.64
1733	19882	0.748	448.197	0.892464	low score: Oxaline	[M+H]+	Pyridoindolones	1.2	67.09	4322.99
1734	29635	7.839	657.345	-8.36706	low score: (2S,3R,4S,5R)-2-{[2-hydroxy-22-(2-hydroxypropan-2-yl)-3,8,8,17,19-pentamethyl-23,24-dioxaheptacyclo[19.2.1.0?,??.0?,??.0?,??.0?,??.0??,??]tetracos-4-en-9-yl]oxy}oxane-3,4,5-triol	[M+K]+	Cycloartanols and derivatives	1.2	40.8	331130
1735	12233	4.315	323.146	0.278511	low score: 1-[4,5-bis(hydroxymethyl)-3-methoxy-2-methylphenoxy]-3-methylbutane-2,3-diol	[M+Na]+	Benzyl alcohols	1.2	13.91	25507.7
1736	4100	1.516	181.108	3.53378	low score: Camellimidazole E	[M+H]+	Purinones	1.2	8.58	3181.33
1737	4312	2.832	186.091	-6.6097	low score: 2,3-dihydro-1H-carbazol-4(9H)-one	[M+H]+	Carbazoles	1.2	41.74	2655.94
1738	16222	3.922	387.177	-17.5892	low score: Oridonin	[M+Na]+	Kaurane diterpenoids	1.2	22.71	651.695
1739	15010	4.69	367.173	-8.06166	low score: Dehydrocorydalin	[M+H]+	Protoberberine alkaloids and derivatives	1.2	7.75	4553.26
1740	25561	10.357	557.308	-7.23124	low score: Dronedarone	[M+H]+	Aryl-phenylketones	1.2	20.35	119103
1741	10342	12.299	293.212	-2.89894	low score: NCGC00386020-01_C18H28O3_8-{(1S,5R)-4-Oxo-5-[(2Z)-2-penten-1-yl]-2-cyclopenten-1-yl}octanoic acid	[M+H]+	Prostaglandins and related compounds	1.2	16.88	84846.6
1742	9222	6.946	275.201	-1.88953	low score: NCGC00386020-01_C18H28O3_8-{(1S,5R)-4-Oxo-5-[(2Z)-2-penten-1-yl]-2-cyclopenten-1-yl}octanoic acid	[M-H2O+H]+	Prostaglandins and related compounds	1.2	4.04	36521
1743	14038	5.75	351.178	-19.9903	low score: Strychnine_N_Oxide	[M+H]+	Strychnos alkaloids	1.2	11.39	1060.83
1744	6097	7.006	221.082	-2.75917	low score: 5,7-Dimethoxy-4-methylcoumarin	[M+H]+	Coumarins and derivatives	1.2	24.43	759.537
1745	19743	11.158	445.293	-2.2008	low score: "methyl (R)-4-((3R,5S,7R,8S,9S,10S,13R,14R,17R)-3,7,14-trihydroxy-10,13-dimethylhexadecahydro-1H-cyclopenta[a]phenanthren-17-yl)pentanoate"	[M+Na]+	Trihydroxy bile acids, alcohols and derivatives	1.2	38.66	53.0931
1746	1859	4.41	133.101	-1.57775	low score: cuminyl alcohol	[M+H-H2O]-	Aromatic monoterpenoids	1.2	8.41	23875.9
1747	24088	6.581	525.231	-0.342707	low score: 4-[(E)-3-[(2R,3R,4S,5S,6R)-3-[(2S,3R,4R)-3,4-dihydroxy-4-(hydroxymethyl)oxolan-2-yl]oxy-4,5-dihydroxy-6-(hydroxymethyl)oxan-2-yl]oxybut-1-enyl]-3,5,5-trimethylcyclohex-2-en-1-one	[M+Na]+	Fatty acyl glycosides of mono- and disaccharides	1.2	161.14	6639.74
1748	10098	5.396	289.141	0.622534	low score: NCGC00385871-01_C15H22O4_2,8-Dihydroxy-5,5,8-trimethyl-11-oxatetracyclo[7.3.1.0~1,9~.0~3,7~]tridecan-10-one	[M+Na]+	Diterpenoids	1.2	8.2	1120.9
1749	12694	0.713	330.059	2.84797	low score: cAMP	[M+H]+	3',5'-cyclic purine nucleotides	1.2	29.53	3260.42
1750	20558	9.658	459.272	6.3143	low score: Prednisolone_Tebutate	[M+H]+	Gluco/mineralocorticoids, progestogins and derivatives	1.2	35.34	6862.04
1751	13972	5.476	350.181	-10.7945	low score: MMV688888	[M+H]+	Pyridinylpyrimidines	1.2	7.27	0
1752	22171	6.766	488.3	-7.18825	low score: GLYCOCHOLATE	[M+Na]+	Glycinated bile acids and derivatives	1.2	24.28	2779.18
1753	10644	10.988	298.275	-3.98962	low score: Palmitoleoyl Ethanolamide	[M+H]+	N-acylethanolamines	1.2	89.52	16914.2
1754	5513	4.82	209.117	-2.00845	low score: NCGC00385243-01_C12H18O4_{(1R,2R)-2-[(2Z)-5-Hydroxy-2-penten-1-yl]-3-oxocyclopentyl}acetic acid	[M-H2O+H]+	Jasmonic acids	1.2	15.15	90704.2
1755	29228	14.192	645.431	-1.33245	low score: Ginsenoside Rh2	[M+Na]+	Triterpene saponins	1.2	106.15	80390
1756	15757	7.232	379.209	-0.896603	low score: NCGC00380990-01!(2E,4E)-12-hydroxy-13-(hydroxymethyl)-14-methoxy-3,5,7-trimethyl-14-oxotetradeca-2,4-dienoic acid	[M+Na]+	Long-chain fatty acids	1.2	24.17	19792.4
1757	17427	4.577	407.239	0.884002	low score: FruLeuIle	[M+H]+	Peptides	1.2	13.98	3314.02
1758	19881	3.561	448.197	1.22714	low score: Oxaline	[M+H]+	Pyridoindolones	1.2	295.54	1987.52
1759	28395	15.26	623.368	2.83941	low score: legonoxamine G	[M+H]+	Phenylacetamides	1.2	54.31	82.707
1760	27921	4.828	611.384	13.3793	low score: O-Tigloylgymnemagenin, 21-	[M+Na]+	Triterpenoids	1.2	166.73	0
1761	15526	13.738	375.252	-8.44773	low score: Glyceryl linolenate	[M+Na]+	Lineolic acids and derivatives	1.2	23.25	14251.9
1762	7813	8.621	251.166	-7.28607	low score: 6,7-bis(hydroxymethyl)-4,9a-dimethyl-2,7,8,9-tetrahydro-1H-benzo[7]annulen-3-one	[M+H]+	Cyclohexenones	1.2	126.26	13913.1
1763	27914	6.008	611.338	-5.49617	low score: Peridininol	[M+H]+	Terpene lactones	1.2	103.08	2260.01
1764	19949	7.433	449.142	-4.96504	low score: Bruceine H	[M+Na]+	Quassinoids	1.2	5.95	1922.04
1765	11086	10.274	305.173	-2.5887	low score: NCGC00380345-01!(2S,8R)-8-hydroxy-2-[(1S)-1-hydroxyheptyl]-2,3,4,6,7,8-hexahydrochromen-5-one [IIN-based on: CCMSLIB00000846680]	[M+Na]+	Benzopyrans	1.2	2.81	2249.53
1766	504	7.173	95.0491	-0.210418	low score: Phenol	[M+H]+	1-hydroxy-4-unsubstituted benzenoids	1.2	16.96	22447.7
1767	27815	12.813	609.325	0.0984696	low score: NCGC00180613-03!1,11,22-trihydroxy-1,6,11,16,22,27-hexazacyclodotriacontane-2,5,12,15,23,26-hexone [IIN-based: Match]	[M+Na]+	Macrolactams	1.2	61.92	1385.31
1768	5854	4.472	216.102	0.323921	low score: NCGC00381431-01!2-hydroxy-1-phenyl-5,6,7,8-tetrahydropyrrolizin-3-one	[M+H]+	Pyrrolizines	1.2	38.52	189499
1769	7707	5.078	249.148	0.602051	low score: parthenolide	[M+H]+	Germacranolides and derivatives	1.2	13.33	51975.7
1770	7685	6.61	249.091	-3.25183	low score: Pyrimethamine	[M+H]+	Aminopyrimidines and derivatives	1.19	40.76	1521.98
1771	22129	9.782	487.304	-2.74983	low score: NCGC00385702-01!(2S,3R,5R,10R,13R,14S,17R)-17-[(2S,3R)-3,6-dihydroxy-6-methylheptan-2-yl]-2,3,14-trihydroxy-10,13-dimethyl-2,3,4,5,9,11,12,15,16,17-decahydro-1H-cyclopenta[a]phenanthren-6-one [IIN-based on: CCMSLIB00000845083]	[M+Na]+	Pentahydroxy bile acids, alcohols and derivatives	1.19	9.7	3935.49
1772	25161	8.426	549.303	-1.21973	low score: [(1R)-1-[(2S,4aR,4bS,7S,8aS)-7-hydroxy-2,4b,8,8-tetramethyl-4,4a,5,6,7,8a,9,10-octahydro-3H-phenanthren-2-yl]-2-[(2R,3R,4S,5R,6R)-3,4,5-trihydroxy-6-(hydroxymethyl)oxan-2-yl]oxyethyl] acetate	[M+Na]+	Diterpene glycosides	1.19	7.19	81546.7
1773	12635	7.938	329.102	-0.6381	low score: 3-Hydroxy-3',4',5'-trimethoxyflavone	[M+H]+	Flavonols	1.19	2.98	12399.6
1774	12626	3.953	329.075	12.1551	low score: NCGC00180137-02!(3S)-8-hydroxy-3-methyl-3,4-dihydro-2H-benzo[a]anthracene-1,7,12-trione [IIN-based on: CCMSLIB00000848009]	[M+Na]+	Angucyclines	1.19	123.02	1818.37
1775	25240	5.125	551.244	12.7347	low score: Chaetoglobosin A	[M+Na]+	Chaetoglobosins	1.19	942.49	2210.38
1776	15118	3.867	369.116	-16.2011	low score: 3-O-Caffeoylquinic acid methyl ester	[M+H]+	Quinic acids and derivatives	1.19	153.31	6926.78
1777	21371	8.784	473.199	-13.4829	low score: NCGC00380375-01!6-[(4E,6E)-2,3-dihydroxy-4,6-dimethyl-7-(1,2,4-trimethyl-3,6-dioxabicyclo[3.1.0]hexan-4-yl)hepta-4,6-dien-2-yl]-4-methoxy-3,5-dimethylpyran-2-one [IIN-based on: CCMSLIB00000847677]	[M+K]+	Fatty alcohols	1.19	14.62	5030.83
1778	19068	0.734	434.183	-6.67926	low score: N-(2-(2-(2-hydroxy-5-oxo-4,5-dihydro-3H-benzo[e][1,4]diazepin-3-yl)acetamido)ethyl)-1-methyl-1H-indole-2-carboxamide	[M+H]+	Indolecarboxamides and derivatives	1.19	155.43	15246.4
1779	22300	4.68	491.152	-4.1128	low score: Cimifugin 4'-O-beta-D-glucopyranoside	[M+Na]+	Furanochromones	1.19	52.99	11706.2
1780	20781	3.325	463.121	-1.90016	low score: Ginkgolide C	[M+Na]+	Ginkgolides and bilobalides	1.19	78.07	4804.27
1781	15845	3.248	381.115	2.25653	low score: NCGC00380819-01_C16H22O9_	[M+Na]+	Phenolic glycosides	1.19	4.44	2275.36
1782	23463	10.078	513.306	4.98725	low score: Dereplicator Identification - Monogalactosylmonoacylglycerol;_Hemolysi	[M+H]+	Glycosylmonoacylglycerols	1.19	21.35	5122.57
1783	19064	2.439	434.176	8.84426	low score: N-(2-(2-(2-hydroxy-5-oxo-4,5-dihydro-3H-benzo[e][1,4]diazepin-3-yl)acetamido)ethyl)-1-methyl-1H-indole-2-carboxamide	[M+H]+	Indolecarboxamides and derivatives	1.19	75.53	954.161
1784	29878	8.055	665.22	-15.6041	low score: (2S,3R,4S,5R,6R)-4,5-dihydroxy-2-methyl-6-(((2R,3S,4S,5R,6S)-3,4,5-trihydroxy-6-((5-hydroxy-6-methoxy-2-(4-methoxyphenyl)-4-oxo-4H-chromen-7-yl)oxy)tetrahydro-2H-pyran-2-yl)methoxy)tetrahydro-2H-pyran -3-yl acetate	[M+H]+	Flavonoid-7-O-glycosides	1.19	33.71	19654.5
1785	23668	10.57	517.314	-7.539	low score: 24-epimakisterone A	[M+Na]+	Hydroxy bile acids, alcohols and derivatives	1.19	19.64	3647.55
1786	25916	6.951	565.226	-0.548453	low score: NCGC00385720-01_C26H38O12_7-Hydroxy-1-({2-O-[(2E,6E)-8-hydroxy-2,6-dimethyl-2,6-octadienoyl]-beta-D-glucopyranosyl}oxy)-7-methyl-1,4a,5,6,7,7a-hexahydrocyclopenta[c]pyran-4-carboxylic acid	[M+Na]+	Iridoid O-glycosides	1.19	7.8	14106.7
1787	23524	4.992	515.116	0.116479	low score: NCGC00385204-01!5-hydroxy-2-[2-hydroxy-3-[(2S,3R,4S,5S,6R)-3,4,5-trihydroxy-6-(hydroxymethyl)oxan-2-yl]oxyphenyl]-7,8-dimethoxychromen-4-one [IIN-based on: CCMSLIB00000846731]	[M+Na]+	Flavonoid O-glycosides	1.19	37.51	224936
1788	28107	12.548	616.348	-2.48237	low score: Hexosyl LPE 16:0	[M+H]+	Monosaccharide phosphates	1.19	341.74	81194.8
1789	25546	7.201	557.199	1.52548	low score: Phillyrin	[M+Na]+	Lignan glycosides	1.19	19.81	212252
1790	32152	14.559	751.346	-7.46666	low score: 2-((7-acetamido-1,2,3-trimethoxy-9-oxo-5,6,7,9-tetrahydrobenzo[a]heptalen-10-yl)amino)-N-(3-(3,4-dimethoxyphenethyl)-1H-1,2,4-triazol-5-yl)-3-methylpentanamide	[M+Na]+	Isoleucine and derivatives	1.19	39.45	354.419
1791	9263	1.392	276.146	-4.41798	low score: N-Fructosyl isoleucine	[M-H2O+H]+	Isoleucine and derivatives	1.19	17.91	24343.3
1792	9261	1.229	276.144	0.977749	low score: N-Fructosyl isoleucine	[M-H2O+H]+	Isoleucine and derivatives	1.19	36.44	33970.8
1793	1888	3.64	134.06	7.90685	low score: INDOXYL SULFATE	[M+H]+	Arylsulfates	1.19	5.47	6943.23
1794	15363	8.178	373.129	0.830812	low score: Sinensetin	[M+H]+	7-O-methylated flavonoids	1.19	23.47	819.502
1795	14036	6.359	351.178	-19.1929	low score: Strychnine_N_Oxide	[M+H]+	Strychnos alkaloids	1.19	30.34	630.804
1796	15640	11.868	377.23	-0.0795271	low score: 5-[5-hydroxy-3-(hydroxymethyl)pentyl]-8a-(hydroxymethyl)-5,6-dimethyl-3,4,4a,6,7,8-hexahydronaphthalene-1-carboxylic acid	[M+Na]+	Colensane and clerodane diterpenoids	1.19	15.59	10090.9
1797	8144	5.051	257.131	-8.05045	low score: Ancymidol	[M+H]+	Anisoles	1.19	51.51	110119
1798	8026	5.286	255.113	-2.74388	low score: 10,11-Dihydro-10-Hydroxycarbazepine	[M+H]+	Dibenzazepines	1.19	95.99	23278.3
1799	14046	7.957	351.214	-1.30975	low score: (10E,15Z)-9,12,13-trihydroxyoctadeca-10,15-dienoic acid	[M+H]+	Lineolic acids and derivatives	1.19	6.67	444466
1800	13130	3.865	337.092	0.711972	low score: NCGC00180823-02!(3R,4R,5R)-5-[(E)-3-(3,4-dihydroxyphenyl)prop-2-enoyl]oxy-3,4-dihydroxycyclohexene-1-carboxylic acid	[M+H]+	Coumaric acids and derivatives	1.19	41.98	646651
1801	18381	5.76	423.199	3.44991	low score: valtrate	[M+H]+	Iridoids and derivatives	1.19	21.43	6831.18
1802	6238	9.669	223.169	4.16723	low score: decyl acetate	[M+Na]+	Fatty alcohol esters	1.19	3.88	4941.7
1803	28380	15.025	623.287	4.6046	low score: Ranaconitine	[M+Na]+	Lappaconitine-type diterpenoid alkaloids	1.19	21.9	141.512
1804	11109	13.919	305.254	-19.8855	low score: (4S,4aR,8aS)-4-[(3R)-3-hydroxy-3-methylpent-4-enyl]-3,4a,8,8-tetramethyl-5,6,7,8a-tetrahydro-4H-naphthalen-1-one	[M+H]+	Diterpenoids	1.19	247.33	8169.6
1805	15509	11.669	375.214	-11.7268	low score: (E)-10a-(2-(allyloxy)styryl)-10,10-dimethyl-3,4,10,10a-tetrahydropyrimido[1,2-a]indol-2-ol	[M+H]+	Indoles and derivatives	1.19	2.82	6145.01
1806	26621	4.493	581.157	-11.1331	low score: Flavone base + 4O, C-Pen, C-Hex	[M+H]+	Flavonoid 8-C-glycosides	1.19	640.84	210.388
1807	17352	6.173	406.233	-4.13558	low score: NCGC00386076-01_C19H33N3O5_2,8-Diisobutyl-5-methyl-1-oxa-4,7,10-triazacyclotetradecane-3,6,9,14-tetrone	[M+Na]+	Cyclic peptides	1.19	2.44	4299.92
1808	6921	8.901	235.17	-3.01911	low score: NCGC00179704-04_C15H24O3_2-Naphthaleneacetic acid, decahydro-8-hydroxy-4a,8-dimethyl-alpha-methylene-	[M-H2O+H]+	Eudesmane, isoeudesmane or cycloeudesmane sesquiterpenoids	1.19	24.68	2413.91
1809	4768	6.184	195.065	0.461384	low score: Dimethyl-phthalate	[M+H]+	Benzoic acid esters	1.19	16.84	539119
1810	10673	5.916	299.088	5.21582	low score: 3-(3,4-dimethoxyphenyl)-7-hydroxy-4H-chromen-4-one	[M+H]+	4'-O-methylisoflavones	1.19	18.92	3736.69
1811	6848	3.117	234.112	8.79912	low score: Feruloyl allylamine	[M+H]+	Hydroxycinnamic acids and derivatives	1.19	13.5	1514.1
1812	9093	4.539	273.124	8.93358	low score: Sotalol	[M+H]+	Sulfanilides	1.19	12.48	96716.1
1813	12588	4.42	328.196	-12.7364	low score: O-methylarmepavine	[M+H]+	Benzylisoquinolines	1.19	145.23	5056.06
1814	19262	5.936	437.215	-10.4526	low score: MMV031011	[M+H]+	Harmala alkaloids	1.19	29.26	33910.5
1815	24359	5.863	531.278	-10.2207	low score: (2E,4E)-1-[(2R,6S,14S,22S,25R)-25-(3,3-dimethyloxiran-2-yl)-15-methyl-1,3,13,15-tetraazaheptacyclo[18.4.1.0?,?.0?,??.0?,??.0??,??.0??,??]pentacosa-7,9,11,16(21),17,19-hexaen-3-yl]hexa-2,4-dien-1-one	[M+Na]+	Alpha carbolines	1.19	87.87	9719.54
1816	28392	13.316	623.341	-7.15505	low score: deferrioxamine E	[M+Na]+	Macrolactams	1.19	142.67	3238.1
1817	4251	2.311	185.01	-6.54025	low score: Chelidonic acid (not validated)	[M+H]+	Pyranones and derivatives	1.19	643.42	1979.22
1818	31633	14.239	729.383	-5.52525	low score: (2S,3R,4R,5R,6S)-2-{[(2S,3R,4S,5S)-4,5-dihydroxy-2-[(1'S,2R,4'S,7'S,8'R,9'S,13'R,14'R,16'S)-7',9',13'-trimethyl-5-methylidene-5'-oxaspiro[oxane-2,6'-pentacyclo[10.8.0.0?,?.0?,?.0??,??]icosan]-18'-en-14'-oloxy]oxan-3-yl]oxy}-6-methyloxane-3,4,5-triol	[M+Na]+	Steroidal saponins	1.19	594.15	0
1819	13096	9.291	336.254	-1.81411	low score: Eicosanoids_18-HEPE_C20H30O3	[M+NH4]+	Hydroxyeicosapentaenoic acids	1.19	22.75	11592.9
1820	7173	8.644	239.2	-1.3796	low score: Culmorin	[M+H]+	Bicyclic monoterpenoids	1.19	9.83	155.946
1821	5871	7.888	216.16	-1.01777	low score: Ethyl 3-(N-butylacetamido)propionate	[M+H]+	Tertiary carboxylic acid amides	1.19	5.54	682.261
1822	6283	11.049	224.118	0.178477	low score: Mepanipyrim	[M+H]+	Aniline and substituted anilines	1.19	5.52	303.85
1823	3076	3.323	161.06	1.98684	low score: 6-Methylcoumarin	[M+H]+	Coumarins and derivatives	1.19	9.51	5455.03
1824	9819	6.609	285.112	2.03428	low score: 3,4-DIMETHOXYDALBERGIONE	[M+H]+	Ubiquinones	1.19	106.28	5371.4
1825	1441	5.213	123.044	8.93982	low score: 4-HYDROXYBENZALDEHYDE	[M+H]+	Hydroxybenzaldehydes	1.19	3.41	50421.3
1826	18855	4.207	431.152	18.5314	low score: 2-(5-methoxy-4,8,8-trimethyl-2-oxo-2,8,9,10-tetrahydropyrano[2,3-f]chromen-3-yl)-N-(pyridin-2-yl)acetamide	[M+Na]+	Angular pyranocoumarins	1.19	9.85	5999.5
1827	29416	5.691	651.261	-17.2438	low score: 2-((7-acetamido-1,2,3-trimethoxy-9-oxo-5,6,7,9-tetrahydrobenzo[a]heptalen-10-yl)amino)-N-(4-(5-(methoxymethyl)-1H-1,2,4-triazol-3-yl)phenyl)acetamide	[M+Na]+	Alpha amino acid amides	1.18	47.65	54324.3
1828	9960	8.811	287.126	-3.16935	low score: (4R)-3-methylidene-4-[(E)-3-methyl-4-(4-methyl-5-oxooxolan-2-yl)but-2-enyl]oxolan-2-one	[M+Na]+	Terpene lactones	1.18	23.37	2545.87
1829	12570	2.165	328.139	-0.761873	low score: N-Fructosyl phenylalanine	[M+H]+	Phenylalanine and derivatives	1.18	14.15	1113
1830	5498	3.474	209.096	0.717374	low score: Chalcone	[M+H]+	Retrochalcones	1.18	20.85	13572.4
1831	19134	7.253	435.198	1.19486	low score: NCGC00385247-01_C21H32O8_(3S,3aS,6E,9S,10E,11aS)-3,6,10-Trimethyl-2-oxo-2,3,3a,4,5,8,9,11a-octahydrocyclodeca[b]furan-9-yl beta-D-glucopyranoside	[M+Na]+	Germacranolides and derivatives	1.18	6.9	29208.9
1832	11282	9.279	308.183	2.85544	low score: 1-(2-hydroxy-3-methyl)-butyl-hydrocotarnine	[M+H]+	Tetrahydroisoquinolines	1.18	13.33	100981
1833	10925	1.623	303.069	4.65239	low score: 4-hydroxy-1'-methylspiro[benzo[e][1,3]oxazine-2,3'-indolin]-2'-one	[M+Na]+	Benzoxazines	1.18	3.78	2594.78
1834	16327	4.883	389.178	5.16471	low score: Hirsuteine	[M+Na]+	Corynanthean-type alkaloids	1.18	12.74	317456
1835	18136	5.758	419.188	-13.0492	low score: NCGC00179905-02!(E)-3-(4-methoxyphenyl)-1-[2,4,6-trimethoxy-3-(3-methylbut-2-enyl)phenyl]prop-2-en-1-one [IIN-based on: CCMSLIB00000846372]	[M+Na]+	3-prenylated chalcones	1.18	50.91	142692
1836	17786	8.658	413.178	-12.6339	low score: NCGC00380747-01!7-hydroxy-3-[4-hydroxy-3-(3-methylbut-2-enyl)phenyl]-8-(3-methylbut-2-enyl)chromen-4-one [IIN-based on: CCMSLIB00000848794]	[M+Na]+	Isoflavones	1.18	6.18	5546.5
1837	26716	9.763	583.273	-5.33201	low score: 4-((11aS)-1,3-dioxo-5-(p-tolyl)-11,11a-dihydro-1H-imidazo[1',5':1,6]pyrido[3,4-b]indol-2(3H,5H,6H)-yl)-N-(4-phenylbutan-2-yl)benzamide	[M+H]+	Beta carbolines	1.18	6.07	3230.49
1838	19067	2.622	434.182	-4.21484	low score: N-(2-(2-(2-hydroxy-5-oxo-4,5-dihydro-3H-benzo[e][1,4]diazepin-3-yl)acetamido)ethyl)-1-methyl-1H-indole-2-carboxamide	[M+H]+	Indolecarboxamides and derivatives	1.18	244.51	2600.8
1839	7755	4.306	250.144	-2.87835	low score: 4-Coumaroylcholine	[M]+	Coumaric acid esters	1.18	12.27	88937.2
1840	5208	4.018	204.102	-9.40715	low score: 1h-indole-3-butanoic acid	[M+H]+	3-alkylindoles	1.18	4.98	994.455
1841	8822	10.367	269.081	-3.93935	low score: 7-O-Methylchrysin	[M+H]+	7-O-methylated flavonoids	1.18	13.67	1284.3
1842	25722	5.358	561.124	-3.81379	low score: [4,5-dihydroxy-6-(hydroxymethyl)-2-[2,4,6-trihydroxy-3-(4-hydroxybenzoyl)phenyl]oxan-3-yl] 3,4,5-trihydroxybenzoate	[M+H]+	Phenolic glycosides	1.18	389.91	1180.38
1843	14263	8.203	355.079	2.25301	low score: Isosulochrin	[M+Na]+	Benzophenones	1.18	26.73	753.302
1844	14014	0.698	351.069	1.90845	low score: bergenin	[M+Na]+	Gallic acid and derivatives	1.18	15.98	9684
1845	34841	10.694	949.461	9.38418	low score: Pseudoginsenoside RT1	[M+Na]+	Triterpene saponins	1.18	35.61	423.203
1846	33994	11.829	863.426	-7.63245	low score: (3?,8?,9?,24E)-3-[(6-O-Acetyl-4-O-pentopyranosylhexopyranosyl)oxy]-12,16-dihydroxy-9,19-cyclolanost-24-en-26-oic acid	[M+K]+	Cucurbitacin glycosides	1.18	130.35	450405
1847	19440	8.031	440.243	-5.33799	low score: NCGC00380304-01_C24H35NO5_(1aS,2R,3R,6E,10S,10aR,11S,13aS,14aS)-2,3-Dihydroxy-11-isobutyl-6,9,10-trimethyl-3,4,5,7a,10,10a,11,12-octahydro-1aH-oxireno[9,10]cycloundeca[1,2-d]isoindole-13,14(2H,14aH)-dione	[M+Na]+	Aspochalasins	1.18	18.1	1426.25
1848	19883	3.252	448.198	-0.870152	low score: Oxaline	[M+H]+	Pyridoindolones	1.18	166.65	2888.72
1849	33010	9.731	795.454	0.616	low score: Soyasapogenol E base + O-Hex-HexA	[M+H]+	Triterpene saponins	1.18	217.89	967.123
1850	3969	4.581	179.034	0.893685	low score: Daphnetin	[M+H]+	7,8-dihydroxycoumarins	1.18	5.63	728.559
1851	16448	10.224	391.163	-7.72063	low score: Loganin	[M+H]+	Iridoid O-glycosides	1.18	6.39	2973.42
1852	6923	12.239	235.17	-4.93263	low score: Walleminone	[M-H2O+H]+	Sesquiterpenoids	1.18	8.46	3684.74
1853	11473	8.046	311.222	-0.192789	low score: (E)-4-[(1R,2S,3S,4R,8aS)-2,3,4-trihydroxy-2,5,5,8a-tetramethyl-3,4,4a,6,7,8-hexahydro-1H-naphthalen-1-yl]but-3-en-2-one	[M+H]+	Sesquiterpenoids	1.18	6.39	20779.2
1854	18034	8.766	417.225	0	low score: NCGC00384641-01_C22H34O6_(1aR,2S,2aS,5R,5aS,6S,7aS)-2-Acetoxy-5-hydroxy-5-isopropyl-2a,7a-dimethyldecahydroazuleno[5,6-b]oxiren-6-yl (2Z)-2-methyl-2-butenoate	[M+Na]+	Fatty acid esters	1.18	25.35	1625.79
1855	34240	13.023	884.596	12.6158	low score: C16 Galactosyl(?) Ceramide (d18:1/16:0)	[M+Na]+	Glycosyl-N-acylsphingosines	1.18	471.74	227207
1856	8140	4.158	257.118	-5.71726	low score: Pterostilbene	[M+H]+	Stilbenes	1.18	302.57	5928.43
1857	12573	0.687	328.139	-1.5847	low score: N-Fructosyl phenylalanine	[M+H]+	Phenylalanine and derivatives	1.18	91.07	2932.97
1858	21393	14.495	473.324	-0.82396	low score: "(2S,6R)-2-methyl-6-((3R,5S,7R,9S,10S,12S,13R,14S,17R)-3,7,12-trihydroxy-10,13-dimethylhexadecahydro-1H-cyclopenta[a]phenanthren-17-yl)heptanoic acid"	[M+Na]+	Trihydroxy bile acids, alcohols and derivatives	1.18	17.87	29279.8
1859	10916	5.762	303.05	-0.692955	low score: Quercetin	[M+H]+	Flavonols	1.18	4.85	2783.48
1860	18923	6.708	432.18	-0.0694155	low score: 8-(azepan-1-ium-1-ylmethyl)-3-(2,4-dimethoxyphenyl)-2-oxo-2H-chromen-7-olate	[M+Na]+	Hydroxyisoflavonoids	1.18	4.99	724.09
1861	7510	4.301	245.186	3.38517	low score: Leucylleucine	[M+H]+	Peptides	1.18	37.21	944.365
1862	11065	6.179	305.135	-17.5335	low score: Artemisinin	[M+Na]+	Terpene lactones	1.18	9.83	17022.7
1863	21794	12.662	481.147	-14.8605	low score: Mulberroside C	[M+Na]+	2-arylbenzofuran flavonoids	1.18	22.39	0
1864	27213	13.644	595.286	-10.5665	low score: Arenobufagin 3-hemisuberate	[M+Na]+	Bufanolides and derivatives	1.18	96.4	2.71018e+06
1865	17400	7.324	407.131	-2.18603	low score: Oxyresveratrol 3'-O-beta-D-glucopyranoside	[M+H]+	Stilbene glycosides	1.18	3.07	2417.9
1866	15388	9.529	373.199	-0.643089	low score: 4-acetyloxy-8-(3-oxo-2-pent-2-enylcyclopenten-1-yl)octanoic acid	[M+Na]+	Medium-chain fatty acids	1.18	16.5	1478.32
1867	8323	5.88	260.164	0.345935	low score: Propranolol	[M+H]+	Naphthalenes	1.18	9.5	4698.48
1868	21156	13.802	469.33	1.81109	low score: NCGC00384869-01!4,4,8,10,14-pentamethyl-17-(4,5,6-trihydroxy-6-methylheptan-2-yl)-2,5,6,7,9,15-hexahydro-1H-cyclopenta[a]phenanthrene-3,16-dione	[M-H2O+H]+	Triterpenoids	1.18	78.29	19537.7
1869	11219	5.642	307.152	4.75332	low score: NX2 toxin	[M-H2O+H]+	Trichothecenes	1.18	120.31	12266.5
1870	16004	10.726	383.278	-19.6728	low score: NCGC00160344-01!4N-butyl-ajmalinium	[M+H]+	Ajmaline-sarpagine alkaloids	1.18	244.85	4387
1871	15278	6.874	371.24	-17.9133	low score: Aspidocarpine	[M+H]+	Aspidospermatan-type alkaloids	1.18	11.49	9408.29
1872	12251	6.121	323.197	-15.1922	low score: 2-(3,5-difluorophenyl)-N-(((1S,9aR)-octahydro-1H-quinolizin-1-yl)methyl)acetamide	[M+H]+	Quinolizines	1.18	6.18	5329.77
1873	1366	4.932	120.081	-8.16123	low score: PHENYLETHANOLAMINE	[M-H2O+H]+	Aralkylamines	1.18	26.49	72467.7
1874	19441	7.448	440.264	-4.31561	low score: NCGC00380970-01!3-hydroxy-2-[[3-(3-hydroxy-6-methylheptanoyl)oxy-8-methylnonanoyl]amino]propanoic acid	[M+Na]+	N-acyl-alpha amino acids	1.18	9.55	18234.5
1875	9643	11.528	282.28	-3.36546	low score: Laurocapram	[M+H]+	Caprolactams	1.18	204.37	9210.01
1876	306	7.382	86.0964	0	low score: Piperidine	[M+H]+	Piperidines	1.18	186.68	3038.39
1877	13391	3.871	341.207	9.0267	low score: andrograpanin	[M+Na]+	Diterpene lactones	1.18	3.46	1088.53
1878	15135	10.759	369.18	10.4826	low score: 1,7-bis(3,4-dihydroxyphenyl)-6-hydroxyheptan-3-one	[M+H]+	Linear diarylheptanoids	1.18	8.91	685.724
1879	11436	4.595	311.103	10.8966	low score: Picrotin	[M+H]+	Furopyrans	1.18	7.58	25416.3
1880	1259	3.828	117.057	-16.3171	low score: Ketoisovaleric acid	[M+H]+	Short-chain keto acids and derivatives	1.18	76.78	67024.9
1881	4512	3.11	190.05	-15.5751	low score: PYRIDOXAL	[M+Na]+	Pyridoxals and derivatives	1.18	131.5	33511.2
1882	12500	10.133	327.142	-14.7645	low score: Clozapine	[M+H]+	Dibenzodiazepines	1.18	19.15	3083.51
1883	10045	10	288.254	-2.11619	low score: Lauryl diethanolamide	[M+H]+	N-acyl amines	1.18	13.74	11788.4
1884	14045	14.817	351.207	-0.683358	low score: Vinpocetine	[M+H]+	Eburnan-type alkaloids	1.18	22.62	1275.16
1885	12475	6.649	327.05	-0.458645	low score: (2R,3R)-2-(3,4-dihydroxyphenyl)-3,5,7-trihydroxy-2,3-dihydro-4H-chromen-4-one	[M+Na]+	Flavanonols	1.18	7.37	0
1886	2528	6.506	149.023	0.872347	low score: Phthalic anhydride	[M+H]+	Phthalic anhydrides	1.18	14.88	4762.9
1887	17830	5.837	414.181	8.69178	low score: SR271425	[M+H]+	Thiochromenes	1.18	13.48	39150.7
1888	18630	7.814	427.193	15.426	low score: emblide	[M+Na]+	Terpene lactones	1.18	4.7	27917.1
1889	5797	2.997	215.081	16.877	low score: 1-Pyrenemethanol	[M-OH]+	Pyrenes	1.18	47.71	4502.82
1890	6574	1.702	229.154	-19.5069	low score: L-Prolyl-L-isoleucine	[M+H]+	Dipeptides	1.17	35.18	198103
1891	14378	9.949	357.14	-16.5764	low score: Flavanone base + 4O, 1Prenyl	[M+H]+	3'-prenylated flavanones	1.17	151.24	2648.59
1892	12871	1.653	333.079	-10.1779	low score: Fluorescein	[M+H]+	Xanthenes	1.17	4	376.19
1893	19884	4.362	448.199	-4.4177	low score: Oxaline	[M+H]+	Pyridoindolones	1.17	172.36	1942.28
1894	22937	5.59	503.21	0.238469	low score: anthothecol	[M+Na]+	Limonoids	1.17	34.34	5105.58
1895	21287	10.746	471.343	4.47655	low score: 18b-glycyrrhetinic acid	[M+H]+	Triterpenoids	1.17	21.43	5031.44
1896	26167	6.476	571.177	-13.1485	low score: (R)-methyl 2-(2-((3-(2,3-dihydrobenzo[b][1,4]dioxin-6-yl)-5-hydroxy-4-oxo-4H-chromen-7-yl)oxy)acetamido)-3-(1H-indol-3-yl)propanoate	[M+H]+	Isoflavones	1.17	42.13	6393.36
1897	31479	4.628	723.268	17.0473	low score: N-((S)-1,2,3-trimethoxy-10-(((S)-1-(8-methoxy-3,4-dihydro-1H-pyrido[4,3-b]indol-2(5H)-yl)-4-(methylthio)-1-oxobutan-2-yl)amino)-9-oxo-5,6,7,9-tetrahydrobenzo[a]heptalen-7-yl)acetamide	[M+Na]+	Methionine and derivatives	1.17	94.03	1167.7
1898	28597	5.143	628.338	19.0499	low score: Bulleyaconitine A	[M+H]+	Aconitane-type diterpenoid alkaloids	1.17	497.61	733.151
1899	18743	6.327	429.174	-9.90284	low score: Rosavin	[M+H]+	Fatty acyl glycosides of mono- and disaccharides	1.17	6.09	2201.48
1900	18507	4.483	425.192	0.376301	low score: Citreoviridin	[M+Na]+	Pyranones and derivatives	1.17	8.42	4239.51
1901	15725	6.233	379.113	1.68815	low score: (E)-1,4-bis(4-hydroxy-3-methoxyphenyl)-2,3-dimethylbut-2-ene-1,4-dione	[M+Na]+	Lignans, neolignans and related compounds	1.17	16.75	499.793
1902	5158	2.87	203.139	-2.85519	low score: Ala-Leu	[M+H]+	Peptides	1.17	13.06	4684.21
1903	28567	12.644	627.387	-11.0938	low score: Ziyuglycoside II	[M+Na]+	Triterpenoids	1.17	3.87	9084.79
1904	24090	7.062	525.235	-8.244	low score: 4-[(E)-3-[(2R,3R,4S,5S,6R)-3-[(2S,3R,4R)-3,4-dihydroxy-4-(hydroxymethyl)oxolan-2-yl]oxy-4,5-dihydroxy-6-(hydroxymethyl)oxan-2-yl]oxybut-1-enyl]-3,5,5-trimethylcyclohex-2-en-1-one	[M+Na]+	Fatty acyl glycosides of mono- and disaccharides	1.17	486.83	8276.82
1905	20921	7.604	465.209	-6.04033	low score: MMV688470	[M+H]+	Naphthalenes	1.17	8.62	2852.71
1906	12571	1.31	328.139	-0.853297	low score: N-Fructosyl phenylalanine	[M+H]+	Phenylalanine and derivatives	1.17	79.09	5150.11
1907	9393	4.098	278.139	0.32358	low score: Convolidine	[M+H]+	M-methoxybenzoic acids and derivatives	1.17	16.18	10704.7
1908	3077	8.29	161.06	1.92475	low score: 6-Methylcoumarin	[M+H]+	Coumarins and derivatives	1.17	4.3	7298.63
1909	14897	5.774	365.194	-0.164296	low score: NCGC00169827-03!(2E,4E)-12-hydroxy-13-(hydroxymethyl)-3,5,7-trimethyltetradeca-2,4-dienedioic acid [IIN-based on: CCMSLIB00000847643]	[M+Na]+	Long-chain fatty acids	1.17	8.65	18976.6
1910	2105	4.106	139.039	6.97641	low score: 4-HYDROXYBENZOATE	[M+H]+	Hydroxybenzoic acid derivatives	1.17	22.94	87178.5
1911	20536	8.272	459.185	-16.7474	low score: NCGC00384865-01!5-hydroxy-7-[4-hydroxy-2-methoxy-3-(3-methylbut-2-enyl)phenyl]-2,2-dimethyl-7,8-dihydropyrano[3,2-g]chromen-6-one [IIN-based on: CCMSLIB00000846956]	[M+Na]+	3'-prenylated isoflavanones	1.17	98.07	0
1912	16340	8.924	389.194	-9.66109	low score: Maoecrystal A	[M+H]+	Kaurane diterpenoids	1.17	17	3406.32
1913	21394	14.599	473.324	-1.0141	low score: "(2S,6R)-2-methyl-6-((3R,5S,7R,9S,10S,12S,13R,14S,17R)-3,7,12-trihydroxy-10,13-dimethylhexadecahydro-1H-cyclopenta[a]phenanthren-17-yl)heptanoic acid"	[M+Na]+	Trihydroxy bile acids, alcohols and derivatives	1.17	53.28	298571
1914	12086	5.926	321.131	0.373679	low score: PSEUDO-ANISATIN	[M+Na]+	Lactones	1.17	14.37	3254.6
1915	5098	4.545	202.107	12.4685	low score: (E)-1-(4-methylquinazolin-2(1H)-ylidene)guanidine	[M+H]+	Quinazolinamines	1.17	18.21	21483
1916	10160	6.77	290.161	12.6135	low score: MMV560185	[M+H]+	Bipyridines and oligopyridines	1.17	20.19	170005
1917	9081	2.423	273.094	-15.1965	low score: alpha-Naphthoflavone	[M+H]+	Flavones	1.17	12.81	1809
1918	16334	8.657	389.194	-9.09581	low score: Maoecrystal A	[M+H]+	Kaurane diterpenoids	1.17	8.59	19251.6
1919	6098	4.279	221.082	-6.15159	low score: 5,7-Dimethoxy-4-methylcoumarin	[M+H]+	Coumarins and derivatives	1.17	1224.66	2.61273e+06
1920	25655	10.962	559.323	-5.88214	low score: Cucurbitacin B	[M+H]+	Cucurbitacins	1.17	13.67	23953.7
1921	22127	11.308	487.303	-0.615633	low score: NCGC00385702-01!(2S,3R,5R,10R,13R,14S,17R)-17-[(2S,3R)-3,6-dihydroxy-6-methylheptan-2-yl]-2,3,14-trihydroxy-10,13-dimethyl-2,3,4,5,9,11,12,15,16,17-decahydro-1H-cyclopenta[a]phenanthren-6-one [IIN-based on: CCMSLIB00000845083]	[M+Na]+	Pentahydroxy bile acids, alcohols and derivatives	1.17	33.34	4847.66
1922	22949	10.519	503.297	5.28512	low score: 25R-Inokosterone	[M+Na]+	Hydroxy bile acids, alcohols and derivatives	1.17	11.92	7990.93
1923	12662	4.108	329.208	9.65946	low score: CORTICOSTERONE	[M-H2O+H]+	21-hydroxysteroids	1.17	55.32	2580.37
1924	11069	4.87	305.136	12.8793	low score: Dendrophenol	[M+H]+	Stilbenes	1.17	5.76	10764.5
1925	16210	3.971	387.126	-15.9124	low score: Harpagide	[M+Na]+	Iridoid O-glycosides	1.17	9.19	0
1926	15141	8.583	369.203	-9.0195	low score: Calycanthine	[M+Na]+	Aminoquinolines and derivatives	1.17	11.45	439965
1927	10424	4.291	295.082	-5.55782	low score: Arbutin	[M+Na]+	Phenolic glycosides	1.17	36.33	556577
1928	14780	4.655	363.192	-1.59696	low score: NCGC00385530-02!(E)-5-(1,2,4a,5-tetramethyl-7-oxo-3,4,8,8a-tetrahydro-2H-naphthalen-1-yl)-3-methylpent-2-enoic acid [IIN-based on: CCMSLIB00000847550]	[M-H+2Na]+	Colensane and clerodane diterpenoids	1.17	7.87	5062.8
1929	21759	13.095	480.31	-1.27001	low score: LPE 18:1	[M+H]+	1-acyl-sn-glycero-3-phosphoethanolamines	1.17	83.92	1.56583e+06
1930	35209	7.95	995.483	-0.863903	low score: NCGC00385739-01_C48H76O20_(3beta,5xi,9xi,22beta)-22,24,29-Trihydroxy-29-oxoolean-12-en-3-yl 6-deoxy-alpha-L-mannopyranosyl-(1->2)-beta-D-galactopyranosyl-(1->2)-beta-D-glucopyranosiduronic acid	[M+Na]+	Triterpene saponins	1.17	196.58	200.585
1931	10383	2.967	294.169	6.66278	low score: Anastrozole	[M+H]+	Phenylpropanes	1.17	15.77	1050.83
1932	9687	4.955	283.152	6.88671	low score: isomer of dihydrophaseic acid	[M+H]+	Abscisic acids and derivatives	1.17	23.58	33366.1
1933	16121	5.213	385.245	-15.7824	low score: 2-(5-(4-fluorophenyl)-3-methyl-1H-pyrazol-4-yl)-N-((octahydro-1H-quinolizin-1-yl)methyl)acetamide	[M+H]+	Phenylpyrazoles	1.17	46.1	12279.5
1934	27083	9.746	592.385	-7.73152	low score: Edpetiline	[M+H]+	Steroidal saponins	1.17	10.04	171434
1935	6691	8.23	231.138	-4.88888	low score: NCGC00385953-01_C15H20O3_(9E)-3,6,10-Trimethyl-7,8,11,11a-tetrahydrocyclodeca[b]furan-2,5(4H,6H)-dione	[M-H2O+H]+	Germacranolides and derivatives	1.17	10.04	3355.39
1936	4904	7.767	197.165	-4.56473	low score: (1R,3r,8S,9r)-1,8-dimethyl-3,6-diazatricyclo[4.3.1.1(3,8)]undecan-9-ol	[M+H]+	1,4-diazepanes	1.17	16	382.796
1937	19275	7.854	437.252	-3.49914	low score: (1R,2R,5R,5'S,6S,8aS)-6-(acetyloxy)-2,5,8a-trimethyl-5''-oxo-octahydro-2H-dispiro[naphthalene-1,2':5',3''-bis(oxolane)]-5-ylmethyl acetate	[M+H]+	Diterpene lactones	1.17	16.25	3554.48
1938	7812	10.833	251.165	-1.87129	low score: 6,7-bis(hydroxymethyl)-4,9a-dimethyl-2,7,8,9-tetrahydro-1H-benzo[7]annulen-3-one	[M+H]+	Cyclohexenones	1.17	13.28	8864.58
1939	8045	13.621	255.174	-0.783778	low score: 4-Methylbenzylidene camphor	[M+H]+	Bicyclic monoterpenoids	1.17	17.52	4202.22
1940	18516	10.566	425.23	0.0705501	low score: Telocinobufagin	[M+Na]+	Bufanolides and derivatives	1.17	9.4	252123
1941	2101	3.017	139.039	0.863067	low score: Salicylic acid	[M+H]+	Salicylic acids	1.17	32.18	17265.6
1942	12586	0.748	328.191	1.67585	low score: O-methylarmepavine	[M+H]+	Benzylisoquinolines	1.17	178.75	1515.56
1943	4249	2.86	185.008	2.81068	low score: Chelidonic acid (not validated)	[M+H]+	Pyranones and derivatives	1.17	16.37	3184.82
1944	2894	3.113	157.05	2.99268	low score: 2-(hydroxymethyl)-5-methoxy-4H-pyran-4-one	[M+H]+	Pyranones and derivatives	1.17	5.06	4372.49
1945	902	13.87	107.049	7.09949	low score: BENZALDEHYDE	[M+H]+	Benzoyl derivatives	1.17	18.73	1744.84
1946	23768	15.286	519.343	14.3449	low score: proferrioxamine G1t	[M+H]+	N-acyl amines	1.17	126.41	247.352
1947	13619	4.669	345.116	-15.9949	low score: 4-oxo-3-phenyl-6-propyl-4H-chromen-7-yl acetate	[M+Na]+	Isoflavones	1.16	21.15	8078.41
1948	17533	4.321	409.11	4.69309	low score: khelloside	[M+H]+	Furanochromones	1.16	19.15	68544.3
1949	10751	3.419	300.123	-6.83058	low score: NCGC00380339-01_C15H19NO4_2-Pentenamide, 2-methyl-5-[(1R,3S,6R,9S)-6-methyl-8-oxo-7-oxatricyclo[4.3.0.0~3,9~]non-9-yl]-4-oxo-, (2E)-	[M+Na]+	Terpene lactones	1.16	28.38	9.96768
1950	24425	7.756	533.163	-4.93285	low score: 2-(4-hydroxyphenyl)ethyl (1S,4aR,7aR)-4a-hydroxy-7-methyl-5-oxo-1-[(2S,3R,4S,5S,6R)-3,4,5-trihydroxy-6-(hydroxymethyl)oxan-2-yl]oxy-1,6,7,7a-tetrahydrocyclopenta[c]pyran-4-carboxylate	[M+Na]+	Iridoid O-glycosides	1.16	85.04	2908.28
1951	24430	6.808	533.199	1.25656	low score: methyl 3-(6-((4-formylpiperazin-1-yl)methyl)-3-hydroxy-4-oxo-4H-pyran-2-yl)-3-(4-((1-methyl-1H-imidazol-2-yl)methoxy)phenyl)propanoate	[M+Na]+	Imidazolyl carboxylic acids and derivatives	1.16	7.08	18289.5
1952	24807	6.355	541.225	1.34879	low score: NCGC00386033-01_C24H38O12_3-Buten-2-one, 4-[4-hydroxy-2,2,6-trimethyl-6-[[6-O-[(2S,3R,4R)-tetrahydro-3,4-dihydroxy-4-(hydroxymethyl)-2-furanyl]-beta-D-glucopyranosyl]oxy]cyclohexylidene]-	[M+Na]+	Terpene glycosides	1.16	80.29	17504.2
1953	22000	8.364	485.235	2.06085	low score: NCGC00380554-01_C22H38O10_2-(4-Methyl-3-cyclohexen-1-yl)-2-propanyl 6-O-(6-deoxy-alpha-L-mannopyranosyl)-beta-D-glucopyranoside	[M+Na]+	O-glycosyl compounds	1.16	3.14	8716.84
1954	15031	10.571	367.246	0.653513	low score: Kalkitoxin	[M+H]+	N-acyl amines	1.16	22.17	127182
1955	25262	11.045	551.369	1.23329	low score: 5',6a,8a,9-tetramethyldocosahydrospiro[naphtho[2',1':4,5]indeno[2,1-b]furan-10,2'-pyran]-4-yl 4-methoxybenzoate	[M+H]+	Triterpenoids	1.16	22.6	3581.83
1956	18742	6.058	429.174	-8.69119	low score: 4',5,7-Trihydroxy-6,8-diprenylisoflavone	[M+Na]+	6-prenylated isoflavanones	1.16	14.16	11115.2
1957	11429	2.941	311.074	-0.675081	low score: 2-methyl-3-[(2S,3R,4S,5S,6R)-3,4,5-trihydroxy-6-(hydroxymethyl)oxan-2-yl]oxypyran-4-one	[M+Na]+	O-glycosyl compounds	1.16	64.52	1783.5
1958	12382	9.552	325.201	-0.0922506	low score: NCGC00169827-03!(2E,4E)-12-hydroxy-13-(hydroxymethyl)-3,5,7-trimethyltetradeca-2,4-dienedioic acid [IIN-based: Match]	[M-H2O+H]+	Long-chain fatty acids	1.16	9.1	20091.9
1959	29025	12.15	640.348	-6.76199	low score: Hexosyl LPE 18:2	[M+H]+	Monosaccharide phosphates	1.16	284.88	659060
1960	16349	10.854	389.23	-0.616602	low score: [1-(3,5-dihydroxyphenyl)-12-hydroxytridecan-2-yl] acetate	[M+Na]+	Long-chain fatty alcohols	1.16	16	6335.64
1961	11656	4.846	314.178	-10.0899	low score: N,O-dimethylcoclaurine	[M+H]+	Benzylisoquinolines	1.16	23.95	10193.2
1962	11119	12.31	306.104	-0.686042	low score: Pirimiphos-methyl	[M+H]+	Pyrimidinyl phosphorothioates	1.16	11.91	217.576
1963	17034	4.037	401.107	1.07203	low score: 5-hydroxy-6,8-dimethoxy-7-[(2S,3R,4S,5S,6R)-3,4,5-trihydroxy-6-(hydroxymethyl)oxan-2-yl]oxychromen-2-one	[M+H]+	Coumarin glycosides	1.16	27.19	125421
1964	17997	7.433	417.098	-18.1256	low score: (Z)-methyl 4-((9-(furan-2-yl)-3,7-dioxo-3,7,8,9-tetrahydro-2H-furo[2,3-f]chromen-2-ylidene)methyl)benzoate	[M+H]+	Aurone flavonoids	1.16	58.71	963.001
1965	24077	2.04	525.178	4.18904	low score: MMV688352	[M+H]+	Monobactams	1.16	33.57	390.52
1966	19385	6.56	439.231	-17.7814	low score: Quinapril hydrochloride (Accupril)	[M+H]+	Dipeptides	1.16	13.36	5714.7
1967	6429	4.144	227.092	-7.0897	low score: Genipin	[M+H]+	Iridoids and derivatives	1.16	35.84	9878.45
1968	5924	11.456	217.159	-4.60494	low score: NCGC00385860-01_C15H22O2_3-Hydroxy-5-isopropylidene-3,8-dimethyl-2,3,3a,4,5,8a-hexahydro-6(1H)-azulenone	[M-H2O+H]+	Guaianes	1.16	11.05	9560.96
1969	11217	5.486	307.152	5.14401	low score: NX2 toxin	[M-H2O+H]+	Trichothecenes	1.16	54.31	12069.7
1970	14881	4.858	365.149	9.77673	low score: MMV659004	[M+H]+	Pyridinylpyrimidines	1.16	8.05	4314.24
1971	15518	7.062	375.215	-13.3525	low score: (E)-10a-(2-(allyloxy)styryl)-10,10-dimethyl-3,4,10,10a-tetrahydropyrimido[1,2-a]indol-2-ol	[M+H]+	Indoles and derivatives	1.16	11.6	1590.38
1972	19640	11.631	443.277	-1.60171	low score: (1S,4S,5R,9S,10R,13R,14R)-14-hydroxy-5,9-dimethyl-14-{[(3-methylbutanoyl)oxy]methyl}tetracyclo[11.2.1.0?,??.0?,?]hexadecane-5-carboxylic acid	[M+Na]+	Kaurane diterpenoids	1.16	55.82	7285.93
1973	5403	8.316	207.138	0.531047	low score: Ibuprofen	[M+H]+	Phenylpropanoic acids	1.16	14.5	2878.31
1974	6751	4.988	232.17	0.947582	low score: Alpha-pyrrolidinovalerophenone	[M+H]+	Alkyl-phenylketones	1.16	34.44	1820.29
1975	12993	9.572	335.09	1.10418	low score: 2-(3,4-dimethoxyphenyl)-7-methoxy-4H-chromen-4-one	[M+Na]+	7-O-methylated flavonoids	1.16	45.82	887.405
1976	20218	8.49	453.282	16.7663	low score: Hecogenin	[M+Na]+	Triterpenoids	1.16	8.63	889.228
1977	27215	13.995	595.287	-11.3728	low score: Arenobufagin 3-hemisuberate	[M+Na]+	Bufanolides and derivatives	1.16	81.18	1.28853e+06
1978	11455	8.841	311.162	-6.00977	low score: (16alpha,17beta)-estra-1,3,5(10)-triene-3,16,17-triol	[M+Na]+	Estrogens and derivatives	1.16	15.18	3024.83
1979	10780	11.531	300.291	-4.59556	low score: DErySphingosine	[M+H]+	1,2-aminoalcohols	1.16	112.34	3235.75
1980	12903	9.115	333.204	-2.13083	low score: dihydroalbocycline	[M+Na]+	Macrolides and analogues	1.16	24.64	32685.5
1981	13038	8.702	335.22	0.566791	low score: 7-hydroxy-1,4a-dimethyl-9-oxo-7-propan-2-yl-2,3,4,4b,5,6,10,10a-octahydrophenanthrene-1-carboxylic acid	[M+H]+	Diterpenoids	1.16	29.63	3819.1
1982	22606	10.996	497.141	1.52874	low score: NCGC00380975-01_C24H26O10_	[M+Na]+	Benzophenones	1.16	16.92	0
1983	3810	7.665	176.07	4.14605	low score: 1-methoxyindole-3-carbaldehyde	[M+H]+	Indoles	1.16	8.29	57330.3
1984	3230	3.855	164.043	8.59523	low score: 1H-Benzotriazole-4-carboxylic acid (Tentative)	[M+H]+	Benzotriazoles	1.16	388.12	5.1923e+06
1985	13390	4.003	341.207	9.20254	low score: andrograpanin	[M+Na]+	Diterpene lactones	1.16	2.61	2031.69
1986	26170	5.467	571.2	17.3141	low score: Bruceantin	[M+Na]+	Quassinoids	1.16	103.37	31052.7
1987	29636	6.899	657.345	-8.36706	low score: (2S,3R,4S,5R)-2-{[2-hydroxy-22-(2-hydroxypropan-2-yl)-3,8,8,17,19-pentamethyl-23,24-dioxaheptacyclo[19.2.1.0?,??.0?,??.0?,??.0?,??.0??,??]tetracos-4-en-9-yl]oxy}oxane-3,4,5-triol	[M+K]+	Cycloartanols and derivatives	1.16	66.23	285328
1988	27196	5.04	595.168	-4.40214	low score: NCGC00385604-02!5,7-dihydroxy-2-(4-hydroxyphenyl)-6,8-bis[3,4,5-trihydroxy-6-(hydroxymethyl)oxan-2-yl]chromen-4-one	[M+H]+	Flavonoid 8-C-glycosides	1.16	460.57	12251.8
1989	16677	4.256	395.132	-3.87214	low score: Eleutheroside B	[M+Na]+	Phenolic glycosides	1.16	6.95	1946.56
1990	6197	4.765	223.06	-0.134493	low score: Isofraxidin	[M+H]+	7-hydroxycoumarins	1.16	8.38	3142.52
1991	11872	6.343	317.175	1.07196	low score: NCGC00380965-01_C19H24O4_11a-Hydroxy-4,4,9-trimethyl-9-vinyl-1,2,3,4,9,10,11,11a-octahydrodibenzo[c,e]oxepine-5,7-dione	[M+H]+	Dicarboxylic acids and derivatives	1.16	18.15	2667.9
1992	14513	7.155	359.167	7.12754	low score: catharanthine	[M+Na]+	Ibogan-type alkaloids	1.16	11.19	25342.2
1993	16452	10.799	391.173	16.6931	low score: Rosmic acid	[M+H]+	Terpene lactones	1.16	3.31	1019.13
1994	21373	5.787	473.2	-13.9267	low score: NCGC00380375-01!6-[(4E,6E)-2,3-dihydroxy-4,6-dimethyl-7-(1,2,4-trimethyl-3,6-dioxabicyclo[3.1.0]hexan-4-yl)hepta-4,6-dien-2-yl]-4-methoxy-3,5-dimethylpyran-2-one [IIN-based on: CCMSLIB00000847677]	[M+K]+	Fatty alcohols	1.15	29.4	30935.1
1995	21352	5.394	473.105	-11.0125	low score: (-)-EGCG-3''-O-Me	[M+H]+	Catechin gallates	1.15	39.88	1051.07
1996	21351	4.149	473.105	-10.9491	low score: (-)-EGCG-3''-O-Me	[M+H]+	Catechin gallates	1.15	14.13	7408.65
1997	4314	4.773	186.091	-7.41577	low score: 2,3-dihydro-1H-carbazol-4(9H)-one	[M+H]+	Carbazoles	1.15	4.91	484.89
1998	6065	6.119	220.169	0.545034	low score: 6-Ethoxy-2,3,4-trimethyl-1,2,3,4-tetrahydroquinoline	[M+H]+	Hydroquinolines	1.15	21.06	3504.12
[truncated: 13,032 more rows]

## Sheet: Raw data of negative mode
Raw data of LC-MS analysis of sunflower seed extract in negative mode
No.	Alignment ID	Average Rt(min)	Average Mz	Mass error (ppm)	Metabolite name	Adduct type	Ontology	Total score	S/N average	Intensity
1	929	3.776	175.061	-1.31383	2-Isopropylmalic acid	[M-H]-	Hydroxy fatty acids	1.86	4645.88	311340
2	3094	0.713	341.109	0.820852	Trehalose	[M-H]-	O-glycosyl compounds	1.86	807.65	1.00085e+07
3	2351	13.416	295.228	1.15165	9-HODE	[M-H]1-	Lineolic acids and derivatives	1.84	139.14	1.13167e+06
4	2490	2.938	305.066	1.80288	(2S,3S)-2-(3,4,5-trihydroxyphenyl)-3,4-dihydro-2H-chromene-3,5,7-triol	[M-H]-	Epigallocatechins	1.84	172.64	0
5	860	1.901	169.015	-4.20084	Gallic acid	[M-H]-	Gallic acids	1.82	1838.93	10.6187
6	2354	12.641	295.232	-14.1586	9-HODE	[M-H]1-	Lineolic acids and derivatives	1.81	78584	8.72944e+06
7	1060	6.007	187.097	1.97758	Azelaic acid	[M-H]-	Medium-chain fatty acids	1.8	4470.77	312833
8	809	2.764	164.071	-1.09708	L-(-)-Phenylalanine	[M-H]-	Phenylalanine and derivatives	1.79	75543.1	90437.5
9	801	3.403	163.04	0.674681	3-Hydroxycinnamic acid	[M-H]-	Hydroxycinnamic acids	1.79	14316.7	28161.3
10	533	4.785	136.04	1.17612	Salicylamide	[M-H]-	1-hydroxy-4-unsubstituted benzenoids	1.79	124.89	1776.89
11	2489	3.593	305.066	1.90122	(2S,3S)-2-(3,4,5-trihydroxyphenyl)-3,4-dihydro-2H-chromene-3,5,7-triol	[M-H]-	Epigallocatechins	1.79	173.68	0
12	1155	0.657	195.051	-2.30709	D-Gluconic acid	[M-H]-	Medium-chain hydroxy acids and derivatives	1.78	22405.1	72882.8
13	4793	5.699	447.094	-1.92354	Kaempferol-3-O-glucoside	[M-H]-	Flavonoid-3-O-glycosides	1.77	77.11	158.698
14	691	2.917	153.019	-1.11097	3,4-Dihydroxybenzoic acid	[M-H]-	Hydroxybenzoic acid derivatives	1.77	129.27	26259.5
15	7140	5.129	609.154	-13.0182	Rutin	[M-H]-	Flavonoid-3-O-glycosides	1.76	18860.9	4992.18
16	5097	5.269	463.089	-1.1013	hyperoside	[M-H]-	Flavonoid-3-O-glycosides	1.76	1446.29	30526.6
17	2128	14.567	279.233	2.07712	low score: Linoelaidic acid	[M-H]-	Lineolic acids and derivatives	1.76	189.5	890990
18	2557	13.59	309.174	-3.16975	C12-AE1S (TENTATIVE)	[M-H]-	Sulfuric acid monoesters	1.76	863.67	418308
19	219	2.921	109.03	-11.2815	Catechol	[M-H]-	Catechols	1.74	1049.57	101689
20	693	2.696	153.019	-1.82984	3,4-Dihydroxybenzoic acid	[M-H]-	Hydroxybenzoic acid derivatives	1.74	80.16	19264
21	1983	5.993	269.045	3.08498	Emodin	[M-H]-	Hydroxyanthraquinones	1.74	61741.4	1130.11
22	1115	3.839	191.058	-8.42684	D-(-)-quinic acid	[M-H]-	Quinic acids and derivatives	1.74	1782.02	3.19155e+07
23	946	4.875	177.019	-2.93755	6,7-Dihydroxycoumarin	[M-H]-	6,7-dihydroxycoumarins	1.74	194.7	595.004
24	4515	5.186	431.099	-0.904666	Isovitexin(4)	[M-H]-	Flavonoid C-glycosides	1.74	156503	206.568
25	2440	6.93	301.035	1.92668	Quercetin	[M-H]-	Flavonols	1.73	529.71	3258.62
26	2852	3.667	327.073	-2.99628	Bergenin	[M-H]-	Gallic acid and derivatives	1.73	2214.46	10815.8
27	836	1.041	167.021	1.13758	URATE	[M-H]-	Xanthines	1.73	3838.14	6776.3
28	1003	0.641	181.072	-2.2643	D-Sorbitol	[M-H]-	Sugar alcohols	1.72	389.53	40174.7
29	1697	1.525	243.062	1.68681	uridine	[M-H]-	Pyrimidine nucleosides	1.72	11523.9	218246
30	1898	5.782	261.134	3.75285	low score: 9-(2,3-dihydroxypropoxy)-9-oxononanoic acid	[M-H]-	Medium-chain fatty acids	1.72	919.97	36653.8
31	2917	8.579	329.239	-16.1284	low score: (Z)-5,8,11-trihydroxyoctadec-9-enoic acid	[M-H]-	Long-chain fatty acids	1.71	50195.9	6.22581e+06
32	2127	12.426	279.233	2.29199	low score: Linoelaidic acid	[M-H]-	Lineolic acids and derivatives	1.71	4796.52	1.44389e+06
33	2437	5.16	301.001	-5.88042	low score: Ellagic Acid	[M-H]-	Hydrolyzable tannins	1.71	889.23	0
34	4792	5.368	447.093	0.3355	Plantaginin	[M-H]-	Flavonoid-7-O-glycosides	1.71	1606.57	34018.1
35	2871	8.094	327.222	-16.6862	FA 18:2+3O	[M-H]-	Lineolic acids and derivatives	1.7	49590.8	50345.9
36	6956	5.388	593.154	-4.01247	3-[(2S,3R,4S,5R,6R)-3,5-dihydroxy-6-(hydroxymethyl)-4-[(2S,3R,4R,5R,6S)-3,4,5-trihydroxy-6-methyloxan-2-yl]oxyoxan-2-yl]oxy-5,7-dihydroxy-2-(4-hydroxyphenyl)chromen-4-one	[M-H]-	Flavonoid-3-O-glycosides	1.7	722.46	283.627
37	1105	1.092	191.019	-3.1934	CITRATE	[M-H]-	Tricarboxylic acids and derivatives	1.7	523.2	16757
38	428	2.346	130.087	-0.768716	ISOLEUCINE	[M-H]-	Isoleucine and derivatives	1.7	2672.75	9629.95
39	1795	6.594	253.05	0.671802	low score: Chrysin	[M-H]-	Flavones	1.7	72448	0
40	6953	4.363	593.15	2.05681	low score: NP-000002(10)	[M-H]-	Flavonoid 8-C-glycosides	1.7	1955.07	3994.75
41	3298	3.911	353.09	-11.0738	Caffeoyl quinic acid (isomer of 831, 833, 834)	[M-H]-	Quinic acids and derivatives	1.69	776.45	2.88565e+07
42	543	2.725	137.024	1.53257	low score: Salicylic acid	[M-H]-	Salicylic acids	1.69	161.02	101695
43	7311	5.646	623.165	-5.10301	5,7-dihydroxy-2-(4-hydroxy-3-methoxyphenyl)-3-[3,4,5-trihydroxy-6-[[(2R,3R,4R,5R,6S)-3,4,5-trihydroxy-6-methyloxan-2-yl]oxymethyl]oxan-2-yl]oxychromen-4-one	[M-H]-	Flavonoid-3-O-glycosides	1.69	1867.17	1585.32
44	8719	9.804	941.51	1.68877	low score: Soyasaponin Bb	[M-H]-	Triterpene saponins	1.69	374664	0
45	4510	4.126	431.098	1.92531	Emodin-8-Beta-D-Glucoside	[M-H]-	Hydroxyanthraquinones	1.69	446.5	2644.75
46	1982	7.62	269.045	2.15577	low score: Galangin	[M-H]-	Flavonols	1.69	33859	480.867
47	2324	12.033	293.215	-8.62856	9-HOTrE	[M-H]1-	Lineolic acids and derivatives	1.68	630.99	33933.3
48	2600	11.515	311.222	-1.86362	FA 18:2+2O	[M-H]-	Lineolic acids and derivatives	1.68	239.56	2.30896e+06
49	427	1.632	130.087	0	ISOLEUCINE	[M-H]-	Isoleucine and derivatives	1.68	129.08	111096
50	2916	9.195	329.233	0.455604	low score: (Z)-5,8,11-trihydroxyoctadec-9-enoic acid	[M-H]-	Long-chain fatty acids	1.68	297.44	433985
51	4787	5.823	447.092	1.76697	luteolin-7-glucoside	[M-H]-	Flavonoid-7-O-glycosides	1.68	78.79	995.818
52	7112	6.001	607.166	1.20231	5-hydroxy-2-(4-methoxyphenyl)-3-[(2S,3R,4S,5S,6R)-3,4,5-trihydroxy-6-(hydroxymethyl)oxan-2-yl]oxy-7-[(2S,3R,4R,5R,6S)-3,4,5-trihydroxy-6-methyloxan-2-yl]oxychromen-4-one	[M-H]-	Flavonoid-7-O-glycosides	1.68	373.96	708.2
53	4795	4.802	447.098	-11.2057	Luteolin-6-C-glucoside	[M-H]-	Flavonoid C-glycosides	1.68	4201.15	26.4319
54	108	12.887	96.9601	-11.5513	low score: Phosphoric acid	[M-H]-	Non-metal phosphates	1.68	185.93	173361
55	2601	11.286	311.222	-2.05641	low score: FA 18:2+2O	[M-H]-	Lineolic acids and derivatives	1.67	216.72	2.38513e+06
56	1111	3.357	191.056	1.9366	D-(-)-quinic acid	[M-H]-	Quinic acids and derivatives	1.67	1228.06	1.61569e+06
57	666	2.646	151.026	-6.88628	Xanthine	[M-H]-	Xanthines	1.67	1147.23	908786
58	1133	3.706	193.05	-0.4144	trans-4-Hydroxy-3-methoxycinnamate	[M-H]-	Hydroxycinnamic acids	1.67	411.52	0
59	5318	12.433	476.28	-4.74513	low score: LPE 18:2	[M-H]-	1-acyl-sn-glycero-3-phosphoethanolamines	1.67	47684.9	6.18444e+06
60	2423	14.856	299.259	1.73762	low score: (R)-2-hydroxystearic acid	[M-H]-	Long-chain fatty acids	1.67	1294.72	15418.5
61	2103	14.176	277.217	3.96799	low score: a-Linolenic acid	[M-H]-	Lineolic acids and derivatives	1.67	1187.54	13797.1
62	2698	5.995	317.03	0.378513	Myricetin	[M-H]-	Flavonols	1.67	140.7	0
63	2194	3.434	285.061	-2.6661	low score: Benzoic acid + 2O, O-Pen	[M-H]-	p-Hydroxybenzoic acid alkyl esters	1.67	207.2	0
64	2650	11.158	313.242	-15.3877	FA 18:1+2O	[M-H]-	Long-chain fatty acids	1.66	44777.3	3.25032e+06
65	2808	3.403	325.092	-1.38422	low score: Coumaroyl Hexoside (isomer of 691, 692)	[M-H]-	Hydroxycinnamic acid glycosides	1.66	2116.34	13665.9
66	858	0.75	169.014	0	low score: Gallic acid	[M-H]-	Gallic acids	1.66	1085.18	324.981
67	2609	10.528	311.228	-19.5038	FA 18:2+2O	[M-H]-	Lineolic acids and derivatives	1.65	95110.8	54166.1
68	2280	12.258	291.196	-4.60174	low score: FA 18:4+1O	[M-H]-	Prostaglandins and related compounds	1.65	1210.53	18539.3
69	406	1.238	128.035	0.0781036	low score: Pyroglutamic acid (Not validated)	[M-H]-	Alpha amino acids and derivatives	1.65	7568.48	932237
70	2148	2.476	282.084	1.06351	Guanosine	[M-H]-	Purine nucleosides	1.65	11885.5	541150
71	1248	3.392	203.082	2.26509	low score: Tryptophan	[M-H]-	Indolyl carboxylic acids and derivatives	1.65	10698.2	229920
72	766	6.16	161.024	-0.24841	Umbelliferone	[M-H]-	7-hydroxycoumarins	1.65	29.65	782736
73	837	0.762	167.021	1.13758	URATE	[M-H]-	Xanthines	1.65	550.35	3717.52
74	5329	5.276	477.067	1.59307	low score: Quercetin-3-O-glucuronide	[M-H]-	Flavonoid-3-O-glucuronides	1.65	450.29	0
75	2322	12.927	293.212	1.56883	low score: FA 18:2+O	[M-H]-	Long-chain fatty acids	1.64	137.41	1.69357e+06
76	8744	9.705	955.489	1.7164	(2S,3S,4S,5R,6R)-6-[[(3S,6aR,6bS,8aS,14bR)-4,4,6a,6b,11,11,14b-heptamethyl-8a-[(2S,3R,4S,5S,6R)-3,4,5-trihydroxy-6-(hydroxymethyl)oxan-2-yl]oxycarbonyl-1,2,3,4a,5,6,7,8,9,10,12,12a,14,14a-tetradecahydropicen-3-yl]oxy]-3,5-dihydroxy-4-[(2S,3R,4S,5R,6R)-3,4,5-trihydroxy-6-(hydroxymethyl)oxan-2-yl]oxyoxane-2-carboxylic acid	[M-H]-	Triterpene saponins	1.64	124347	0
77	2593	14.559	311.168	-9.80187	Triptophenolide	[M-H]-	Oxosteroids	1.64	323.2	1.18406e+06
78	439	0.635	131.046	-0.534164	low score: L-ASPARAGINE	[M-H]-	Asparagine and derivatives	1.63	212.24	18631.7
79	544	5.73	137.024	1.45959	low score: Salicylic acid	[M-H]-	Salicylic acids	1.63	14423.3	12283.5
80	1677	4.551	241.119	0.290313	low score: Pyroglutamyl-Isoleucine	[M-H]-	Dipeptides	1.63	107260	25287
81	1218	6.95	201.113	2.18782	low score: Decanedioic acid	[M-H]-	Medium-chain fatty acids	1.63	1450.65	29822.9
82	975	4.024	179.035	-1.06125	low score: Caffeic acid	[M-H]-	Hydroxycinnamic acids	1.62	386.45	1.76651e+06
83	6954	5.532	593.151	0.606928	Datiscetin-3-O-rutinoside	[M-H]-	Flavonoid-3-O-glycosides	1.62	1055.94	396.947
84	764	5.056	161.024	0.931536	low score: Umbelliferone	[M-H]-	7-hydroxycoumarins	1.62	2114.6	293226
85	5247	14.547	471.348	0.975924	low score: Corosolic acid	[M-H]-	Triterpenoids	1.62	720.69	0
86	6552	12.525	559.312	0.983351	low score: MGMG 18:3	[M+HCOO]-	Glycosylmonoacylglycerols	1.62	418.31	2343.98
87	2796	12.41	323.222	-1.05191	Lichesterinic acid	[M-H]-	Butenolides	1.62	105.08	13864.8
88	2384	13.188	297.243	3.49881	low score: FA 18:1+1O	[M-H]-	Lineolic acids and derivatives	1.62	4143.57	225361
89	2191	7.761	285.04	0.982317	kaempferol	[M-H]-	Flavonols	1.62	67.33	3345.17
90	692	4.796	153.019	-0.392108	low score: "3,4-DIHYDROXYBENZOATE"	[M-H]-	Hydroxybenzoic acid derivatives	1.62	96.4	1403.91
91	5333	5.807	477.105	-2.82957	low score: Isorhamnetin 3-galactoside	[M-H]-	Flavonoid-3-O-glycosides	1.61	558.65	19026.6
92	2304	3.941	293.124	-0.409383	low score: Glutamylphenylalanine	[M-H]-	Phenylalanine and derivatives	1.61	312.24	286092
93	2892	3.431	329.088	1.85361	low score: Phenylacetic acid + 2O, O-Hex	[M-H]-	Phenolic glycosides	1.61	83.49	301.345
94	961	3.318	178.051	19.3761	low score: Cyclamate	[M-H]-	Cyclamates	1.61	42.33	654.611
95	5924	5.907	515.123	-7.10515	3,4-di-O-caffeoylquinic acid	[M-H]-	Quinic acids and derivatives	1.61	381221	6.71253e+06
96	383	1.899	125.025	-2.47951	low score: Pyrogallol	[M-H]-	5-unsubstituted pyrrogallols	1.61	2050.92	1266.02
97	332	4.205	121.03	4.7922	low score: 2-Hydroxybenzaldehyde	[M-H]-	Hydroxybenzaldehydes	1.61	121.75	50928.7
98	5759	9.576	503.337	0.298011	low score: MADECASSIC ACID	[M-H]-	Triterpenoids	1.61	146.85	0
99	8714	10.441	939.494	2.26717	low score: (2S,3S,4S,5R,6R)-6-[[(3S,6aR,6bS,8aR,9R,12aS,14bR)-9-hydroxy-4,4,6a,6b,8a,11,11,14b-octamethyl-1,2,3,4a,5,6,7,8,9,10,12,12a,14,14a-tetradecahydropicen-3-yl]oxy]-5-[(2R,3R,4S,5R,6S)-6-carboxy-4,5-dihydroxy-3-[(2S,3R,4R,5R,6S)-3,4,5-trihydroxy-6-methyloxan-2-yl]oxyoxan-2-yl]oxy-3,4-dihydroxyoxane-2-carboxylic acid	[M-H]-	Triterpene saponins	1.61	189359	0
100	601	3.096	144.045	1.11076	low score: 4-Hydroxyquinoline	[M-H]-	Hydroquinolones	1.6	13581.9	129671
101	7135	4.09	609.146	0.902903	low score: Kaempferol 3-O-sophoroside	[M-H]-	Flavonoid-3-O-glycosides	1.6	62831.6	71.8739
102	4788	3.882	447.093	1.96827	low score: Kaempferol-3-O-glucoside	[M-H]-	Flavonoid-3-O-glycosides	1.6	259.28	176.087
103	5506	10.533	487.342	1.88779	low score: (1S,2R,4aS,6aS,6bR,9R,10R,11R,12aR)-10,11-dihydroxy-9-(hydroxymethyl)-1,2,6a,6b,9,12a-hexamethyl-2,3,4,5,6,6a,7,8,8a,10,11,12,13,14b-tetradecahydro-1H-picene-4a-carboxylic acid	[M-H]-	Triterpenoids	1.6	79.11	1473.68
104	8790	7.936	971.485	1.56461	low score: NCGC00385739-01_C48H76O20_(3beta,5xi,9xi,22beta)-22,24,29-Trihydroxy-29-oxoolean-12-en-3-yl 6-deoxy-alpha-L-mannopyranosyl-(1->2)-beta-D-galactopyranosyl-(1->2)-beta-D-glucopyranosiduronic acid	[M-H]-	Triterpene saponins	1.6	40373.1	0
105	407	0.721	128.035	-6.32643	low score: Pyroglutamic acid	[M-H]-	Alpha amino acids and derivatives	1.59	3471.95	376059
106	2158	2.656	283.068	-0.63589	low score: Xanthosine (Not validated)	[M-H]-	Purine nucleosides	1.59	199.83	1.66878e+06
107	859	2.921	169.014	1.18333	low score: Gallic acid	[M-H]-	Gallic acids	1.59	210.95	897.056
108	6594	4.691	563.149	-10.1928	low score: Apiin	[M-H]-	Flavonoid-7-O-glycosides	1.59	8192.61	1150.91
109	8453	8.015	825.427	0.823815	low score: (2S,3S,4S,5R,6R)-6-[[(2S,3R,4R,6aR,6bS,8aS,14bR)-2-hydroxy-4-(hydroxymethyl)-4,6a,6b,11,11,14b-hexamethyl-8a-[(2S,3R,4S,5S,6R)-3,4,5-trihydroxy-6-(hydroxymethyl)oxan-2-yl]oxycarbonyl-1,2,3,4a,5,6,7,8,9,10,12,12a,14,14a-tetradecahydropicen-3-yl]oxy]-3,4,5-trihydroxyoxane-2-carboxylic acid	[M-H]-	Triterpene saponins	1.59	288.12	0
110	217	1.139	109.029	0.458591	low score: Catechol	[M-H]-	Catechols	1.58	521.86	3495.97
111	2350	13.864	295.227	1.4565	low score: 9-HODE	[M-H]1-	Lineolic acids and derivatives	1.58	617.62	69097.4
112	603	5.584	144.045	0.416535	low score: 4-Hydroxyquinoline	[M-H]-	Hydroquinolones	1.58	1231.65	128414
113	4827	5.976	449.108	1.22465	isookanin-7-O-glucoside	[M-H]-	Flavonoid-7-O-glycosides	1.58	118406	1.79103e+06
114	1108	6.351	191.035	1.30866	low score: 1H-2-benzopyran-1-one, 6,8-dihydroxy-3-methyl-	[M-H]-	Isocoumarins and derivatives	1.58	390.51	0
115	5922	5.61	515.12	-1.99954	low score: (1S,3R,4S,5R)-3,5-bis({[(2E)-3-(3,4-dihydroxyphenyl)prop-2-enoyl]oxy})-1,4-dihydroxycyclohexane-1-carboxylic acid	[M-H]-	Quinic acids and derivatives	1.58	129600	5.2622e+06
116	5058	6.051	461.109	0.672292	low score: 5,7-dihydroxy-6-methoxy-2-[4-[(2S,3R,4S,5S,6R)-3,4,5-trihydroxy-6-(hydroxymethyl)oxan-2-yl]oxyphenyl]chromen-4-one	[M-H]-	Flavonoid O-glycosides	1.58	10563.6	67851
117	498	0.956	134.047	-2.38722	low score: ADENINE	[M-H]-	6-aminopurines	1.58	25.85	13337
118	2666	8.008	315.05	1.84097	low score: isorhamnetin	[M-H]-	Flavonols	1.58	93.68	11999.8
119	107	3.733	96.96	-11.2419	low score: Phosphoric acid	[M-H]-	Non-metal phosphates	1.58	216.19	2.07305e+06
120	3026	4.374	337.092	-0.266989	low score: Coumaroyl quinic acid (isomer of 758, 760)	[M-H]-	Quinic acids and derivatives	1.57	9535.08	384724
121	3295	3.326	353.087	1.55769	low score: Neochlorogenic acid	[M-H]-	Quinic acids and derivatives	1.57	466.88	1.57472e+07
122	4591	8.267	435.186	-8.61707	Artocaprin	[M-H]-	3-prenylated flavones	1.57	678.56	0
123	1018	3.822	183.03	-2.89571	low score: Methylgallate	[M-H]-	Galloyl esters	1.57	946.17	0
124	6783	5.209	577.134	1.57675	low score: Procyanidin B1	[M-H]-	Biflavonoids and polyflavonoids	1.57	744.01	0
125	1114	3.213	191.056	-2.93108	low score: D-(-)-Quinic acid	[M-H]-	Quinic acids and derivatives	1.56	1491.96	2.44292e+07
126	2260	1.309	290.088	-1.9994	low score: N-Fructosyl pyroglutamate	[M-H]-	Proline and derivatives	1.56	27723.7	6862.63
127	472	0.779	133.014	-1.72914	low score: (S)-MALATE	[M-H]-	Beta hydroxy acids and derivatives	1.56	69.23	88281.7
128	3095	0.83	341.109	0.557007	low score: Trehalose	[M-H]-	O-glycosyl compounds	1.56	129.88	3.28398e+06
129	2907	9.696	329.233	2.21727	low score: (Z)-5,8,11-trihydroxyoctadec-9-enoic acid	[M-H]-	Long-chain fatty acids	1.56	184.89	249060
130	542	3.532	137.024	2.26237	low score: 3-hydroxybenzoic acid	[M-H]-	Hydroxybenzoic acid derivatives	1.56	259.15	83482.1
131	6785	3.557	577.135	0.952983	low score: Procyanidin B1	[M-H]-	Biflavonoids and polyflavonoids	1.56	1311.92	39.9744
132	762	9.928	161.024	1.30415	low score: Umbelliferone	[M-H]-	7-hydroxycoumarins	1.56	11850.5	6157.05
133	8553	9.11	861.251	-4.88826	low score: Smiglaside C (Not validated) + 1Acetyl	[M-H]-	Hexacarboxylic acids and derivatives	1.56	484112	0
134	2670	2.948	315.072	-5.6178	low score: Benzoic acid + 2O, O-Hex	[M-H]-	Phenolic glycosides	1.55	794.49	74545.9
135	2021	7.548	271.061	1.47568	low score: Naringenin chalcone	[M-H]-	2'-Hydroxychalcones	1.55	587.53	6808.71
136	2101	12.632	277.217	4.72552	low score: a-Linolenic acid	[M-H]-	Lineolic acids and derivatives	1.55	2779.18	453463
137	299	1.056	116.072	0.344615	low score: L-Valine	[M-H]-	Valine and derivatives	1.55	105.23	4109.75
138	978	5.907	179.035	-2.51348	low score: Caffeic acid	[M-H]-	Hydroxycinnamic acids	1.55	288.04	449689
139	2323	13.187	293.212	0.40926	low score: FA 18:2+O	[M-H]-	Long-chain fatty acids	1.55	36.9	402489
140	3296	3.25	353.087	1.47272	low score: Undulatoside A	[M-H]-	Phenolic glycosides	1.55	271.47	1.57472e+07
141	5726	11.538	501.321	1.27662	low score: 3,12-dihydroxy-4,6a,6b,11,12,14b-hexamethyl-1,2,3,4a,5,6,7,8,9,10,11,12a,14,14a-tetradecahydropicene-4,8a-dicarboxylic acid	[M-H]-	Triterpenoids	1.55	200.38	348.099
142	2156	6.851	283.061	0.423937	low score: Acacetin	[M-H]-	4'-O-methylated flavonoids	1.55	14097.4	18.4003
143	2861	8.837	327.217	-2.68935	low score: FA 18:2+3O	[M-H]-	Lineolic acids and derivatives	1.54	423.71	51110.3
144	4050	4.318	401.145	-0.473645	low score: Benzyl alcohol + Hex-Pen	[M-H]-	O-glycosyl compounds	1.54	289.3	692628
145	215	4.796	109.029	1.28406	low score: Catechol	[M-H]-	Catechols	1.54	319.96	3727.19
146	2320	12.808	293.212	1.56883	low score: 13-HOTrE	[M-H]1-	Lineolic acids and derivatives	1.54	520.63	6.67636e+06
147	2410	2.722	299.077	2.47427	low score: Benzoic acid + 1O, O-Hex	[M-H]-	Phenolic glycosides	1.54	654.52	63370.5
148	5779	5.506	505.1	-4.53378	Quercetin-3-O-beta-glucopyranosyl-6'-acetate	[M-H]-	Flavonoid-3-O-glycosides	1.54	382.03	0
149	6787	5.83	577.156	1.05691	low score: Apigenin-7-O-neohesperidoside	[M-H]-	Flavonoid-7-O-glycosides	1.54	280.24	62.9199
150	2932	2.693	331.067	-16.583	low score: Fluorescein	[M-H]-	Xanthenes	1.53	4425.76	149500
151	2193	5.83	285.04	2.14004	low score: Kaempferol	[M-H]-	Flavonols	1.53	28.09	775.752
152	3954	14.876	394.333	-0.304312	low score: N-Oleyl-Leucine	[M-H]-	Leucine and derivatives	1.53	7652.43	24182.4
153	3293	5.907	353.087	3.54019	low score: (1S,3R,4S,5R)-4-{[(2E)-3-(3,4-dihydroxyphenyl)prop-2-enoyl]oxy}-1,3,5-trihydroxycyclohexane-1-carboxylic acid	[M-H]-	Quinic acids and derivatives	1.53	455.69	1.73442e+06
154	6788	5.323	577.156	0.433158	low score: 5,7-dihydroxy-2-(4-hydroxyphenyl)-6-[(2S,3R,4R,5S,6R)-3,4,5-trihydroxy-6-(hydroxymethyl)oxan-2-yl]-8-[(2S,3R,4R,5R,6S)-3,4,5-trihydroxy-6-methyloxan-2-yl]chromen-4-one	[M-H]-	Flavonoid 8-C-glycosides	1.53	16880.8	1306.95
155	842	7.199	167.035	-4.07103	low score: "2,4,6-Trihydroxyacetophenone"	[M-H]-	Alkyl-phenylketones	1.53	139.13	2629.94
156	1107	4.283	191.02	-3.55986	low score: ISOCITRIC ACID	[M-H]-	Tricarboxylic acids and derivatives	1.53	106.53	13.992
157	1106	0.756	191.019	-2.04168	low score: Citric acid	[M-H]-	Tricarboxylic acids and derivatives	1.53	2223.75	88.2987
158	3299	9.997	353.103	1.13281	low score: Triacetyl resveratrol	[M-H]-	Stilbenes	1.53	25.47	208.808
159	980	3.35	179.035	-3.07203	low score: Caffeic acid	[M-H]-	Hydroxycinnamic acids	1.52	139.61	777170
160	3334	3.7	355.103	-0.957471	low score: Feruloyl Hexoside (isomer of 847)	[M-H]-	Hydroxycinnamic acid glycosides	1.52	1113.25	189334
161	319	0.635	118.051	1.60947	low score: Threonine	[M-H]-	L-alpha-amino acids	1.52	1478.79	9753.62
162	3833	4.363	387.166	-1.8855	low score: 12:4+3O fatty acyl hexoside	[M-H]-	Fatty acyl glycosides of mono- and disaccharides	1.52	32137.8	32221.9
163	3512	4.697	367.103	6.238	low score: Feruloyl quinic acid (isomer of 886, 887)	[M-H]-	Quinic acids and derivatives	1.52	326.68	758922
164	1375	7.848	215.129	-0.0464838	low score: Undecanedioic acid	[M-H]-	Medium-chain fatty acids	1.52	722.97	16410.7
165	3297	0.767	353.087	1.47272	low score: Undulatoside A	[M-H]-	Phenolic glycosides	1.52	94.05	2.50584e+06
166	6497	13.988	555.284	10.7692	low score: Dronedarone	[M-H]-	Aryl-phenylketones	1.52	64.81	166234
167	8328	10.037	795.454	-7.29149	low score: 3-Gal(1-2)GluA Soyasapogenol B	[M-H]-	Triterpene saponins	1.52	188942	0
168	5368	4.697	479.082	1.33589	low score: 5,7-dihydroxy-3-[(2S,3R,4S,5R,6R)-3,4,5-trihydroxy-6-(hydroxymethyl)oxan-2-yl]oxy-2-(3,4,5-trihydroxyphenyl)chromen-4-one	[M-H]-	Flavonoid-3-O-glycosides	1.52	3589.82	7894.7
169	7110	5.529	607.129	-10.6568	quercetin-3-O-pentosyl(1-2)acetylpentoside	[M-H]-	Flavonoid-3-O-glycosides	1.52	101484	357.735
170	2407	7.868	299.056	2.24038	low score: Hispidulin	[M-H]-	6-O-methylated flavonoids	1.52	736.41	4224.58
171	2242	4.319	289.071	1.5913	low score: (-)-Epicatechin	[M-H]-	Catechins	1.52	1382.41	525.844
172	111	4.442	96.9602	-12.8921	low score: Phosphoric acid	[M-H]-	Non-metal phosphates	1.52	228.45	53730.8
173	1579	12.554	233.154	1.37248	low score: (4S,5Z,6S)-4-(2-methoxy-2-oxoethyl)-5-[2-[(E)-3-phenylprop-2-enoyl]oxyethylidene]-6-[(2S,3R,4S,5S,6R)-3,4,5-trihydroxy-6-(hydroxymethyl)oxan-2-yl]oxy-4H-pyran-3-carboxylic acid	[M-H]-	Eremophilane, 8,9-secoeremophilane and furoeremophilane sesquiterpenoids	1.52	297.25	11299.1
174	4789	0.725	447.093	1.49857	low score: Kaempferol-3-O-glucoside	[M-H]-	Flavonoid-3-O-glycosides	1.52	31.87	0
175	515	4.052	135.045	1.40694	low score: 3-Methylbenzoic acid	[M-H]-	Benzoic acids	1.51	194.06	1.76073e+06
176	2216	5.966	287.056	0.627055	low score: Eriodictyol	[M-H]-	Flavanones	1.51	1709.33	166345
177	977	5.634	179.035	-2.17835	low score: Caffeic acid	[M-H]-	Hydroxycinnamic acids	1.51	198.1	279762
178	7677	0.863	665.214	-1.7438	low score: Tetrasaccharides (Hex-Hex-Hex-Hex)	[M-H]-	Oligosaccharides	1.51	2495.94	30027
179	497	2.445	134.047	-0.746007	low score: ADENINE	[M-H]-	6-aminopurines	1.51	52.98	152521
180	812	4.933	164.072	-2.68176	low score: L-(-)-Phenylalanine	[M-H]-	Phenylalanine and derivatives	1.5	5060.65	2406.63
181	2565	9.082	309.207	-2.2962	low score: FA 18:3+2O	[M-H]-	Long-chain fatty acids	1.5	8.96	2410.75
182	5514	13.189	487.343	1.25168	low score: Pygenic acid B b	[M-H]-	Triterpenoids	1.5	27.68	360.527
183	2033	14.214	271.232	-16.4069	low score: 16-Hydroxyhexadecanoic acid	[M-H]-	Long-chain fatty acids	1.5	41445.7	226579
184	6810	4.445	579.135	0.846089	3-[(2S,3R,4S,5S,6R)-4,5-dihydroxy-6-(hydroxymethyl)-3-[(2S,3R,4S,5R)-3,4,5-trihydroxyoxan-2-yl]oxyoxan-2-yl]oxy-5,7-dihydroxy-2-(4-hydroxyphenyl)chromen-4-one	[M-H]-	Flavonoid-3-O-glycosides	1.5	3894.7	2665.91
185	5220	13.738	469.332	1.10796	low score: 18b-glycyrrhetinic acid	[M-H]-	Triterpenoids	1.5	136.18	0
186	8393	9.997	809.432	1.50723	low score: NCGC00180255-02_C42H66O15_1-O-[(2alpha,3beta,5xi,9xi)-3-(Hexopyranuronosyloxy)-2-hydroxy-28-oxoolean-12-en-28-yl]hexopyranose	[M-H]-	Triterpene saponins	1.5	14073.8	0
187	4790	5.276	447.093	-1.99064	low score: Kaempferol-7-O-glucoside	[M]-	Flavonoid-7-O-glycosides	1.5	41.44	34018.1
188	4556	5.844	433.114	0.900456	low score: Naringenin-7-O-glucoside	[M-H]-	Flavonoid-7-O-glycosides	1.49	838.03	5262.94
189	2290	2.341	292.14	-3.11495	low score: N-Fructosyl isoleucine	[M-H]-	Isoleucine and derivatives	1.49	20355.2	693.268
190	2385	12.816	297.243	3.19603	low score: FA 18:1+1O	[M-H]-	Lineolic acids and derivatives	1.49	5698.47	11284.5
191	2783	11.91	323.128	5.38483	low score: Isobavachin	[M-H]-	8-prenylated flavanones	1.49	141.44	0
192	6786	4.105	577.135	0.207924	low score: Procyanidin B1	[M-H]-	Biflavonoids and polyflavonoids	1.49	4017.66	1265.41
193	4810	7.158	447.223	2.59378	low score: Pentose-Hexose + C10H17	[M-H]-	Terpene glycosides	1.48	72.86	995229
194	947	3.256	177.019	-3.38948	low score: 6,7-Dihydroxycoumarin	[M-H]-	6,7-dihydroxycoumarins	1.48	71.2	7458.73
195	7477	5.224	639.156	1.34552	low score: Isorhamnetin-3,7-di-O-glucoside	[M-H]-	Flavonoid-7-O-glycosides	1.48	14873.5	0
196	902	3.973	173.045	1.56028	low score: Shikimic acid	[M-H]-	Shikimic acids and derivatves	1.48	112.39	1.21692e+06
197	6384	5.498	549.088	1.87584	low score: Quercetin 3-O-malonylglucoside	[M-H]-	Flavonoid-3-O-glycosides	1.48	201.57	0
198	2285	11.664	291.196	-6.38748	low score: FA 18:4+1O	[M-H]-	Prostaglandins and related compounds	1.47	634.82	8200.79
199	2602	10.958	311.222	-2.15281	low score: FA 18:2+2O	[M-H]-	Lineolic acids and derivatives	1.47	51.27	415180
200	2560	10.291	309.207	-1.9728	low score: FA 18:3+2O	[M-H]-	Medium-chain fatty acids	1.47	84.19	326278
201	2911	9.412	329.233	-0.728967	low score: FA 18:1+3O	[M-H]-	Long-chain fatty acids	1.47	95.53	797576
202	1454	3.951	223.061	-0.224154	low score: Sinapic acid	[M-H]-	Hydroxycinnamic acids	1.47	95.9	635.859
203	4829	5.288	449.109	-0.133598	low score: Eriodictyol-7-O-glucoside	[M-H]-	Flavonoid-7-O-glycosides	1.47	13556	254856
204	5750	0.91	503.161	0	low score: D-(+)-Melezitose	[M-H]-	Oligosaccharides	1.47	102561	4.10279e+06
205	6814	5.782	579.171	1.48488	low score: Naringin	[M-H]-	Flavonoid-7-O-glycosides	1.47	19869.6	2375.64
206	3513	5.036	367.103	3.43227	low score: methyl chlorogenate	[M-H]-	Quinic acids and derivatives	1.47	114.58	1.03006e+06
207	4514	4.804	431.098	-3.96663	low score: Apigenin-7-O-glucoside	[M-H]-	Flavonoid-7-O-glycosides	1.47	3818.73	0
208	1642	3.635	239.071	0.752914	low score: 2',4'-Dihydroxychalcone	[M-H]-	2'-Hydroxychalcones	1.47	537.87	0
209	2188	6.593	285.04	3.50827	low score: Kaempferol	[M-H]-	Flavonols	1.47	62621.2	24.2567
210	3037	17.782	337.205	-9.40089	low score: Piperonyl butoxide	[M-H]-	Benzodioxoles	1.47	85.92	12516.6
211	374	0.758	125.024	5.19896	low score: Pyrogallol	[M-H]-	5-unsubstituted pyrrogallols	1.47	378.38	12293.1
212	982	0.695	179.056	-2.1781	low score: Inositol	[M-H]-	Cyclohexanols	1.46	2562.62	158847
213	429	0.79	130.087	0.384357	low score: Leucine	[M-H]-	Leucine and derivatives	1.46	8788.3	5566.31
214	602	3.68	144.045	0.416535	low score: 4-Hydroxyquinoline	[M-H]-	Hydroquinolones	1.46	4314.8	1808.78
215	3522	10.375	367.166	1.90649	low score: Mitraphylline	[M-H]-	Indolizidines	1.46	51423.9	7922.53
216	2411	3.707	299.077	2.47427	low score: Benzoic acid + 1O, O-Hex	[M-H]-	Phenolic glycosides	1.46	144	3715.65
217	948	4.561	177.019	-1.63824	low score: Daphnetin	[M-H]-	7,8-dihydroxycoumarins	1.46	71.22	2001.29
218	4766	6.972	445.207	0	low score: (Z)-2,6-dimethyl-7-(4-methyl-5-oxooxolan-2-yl)-3-[[3,4,5-trihydroxy-6-(hydroxymethyl)oxan-2-yl]oxymethyl]hept-5-enoic acid	[M-H]-	Saccharolipids	1.46	1181.85	3.87294e+06
219	3121	3.172	342.083	-2.48479	low score: DIBOA + O-Hex	[M-H]-	O-glycosyl compounds	1.46	12844.7	3396.98
220	2726	5.298	319.085	5.86047	low score: N4-Acetylsulfamethazine	[M-H]-	Benzenesulfonamides	1.46	116636	6763.55
221	2402	7.402	299.02	-1.73902	low score: Emodic acid	[M-H]-	Anthracenecarboxylic acids	1.46	7477.48	0
222	4511	6.367	431.098	1.3454	low score: Isovitexin(4)	[M-H]-	Flavonoid C-glycosides	1.46	136.32	0
223	5367	4.943	479.082	1.7951	low score: Myricetin-3-O-galactoside	[M-H]-	Flavonoid-3-O-glycosides	1.46	2990.59	249.518
224	3340	9.928	355.119	-12.8973	low score: Pioglitazone	[M-H]-	Phenol ethers	1.46	241.2	0
225	4513	5.829	431.098	2.48203	low score: NCGC00178486-02!5-hydroxy-2-(4-hydroxyphenyl)-7-[(2S,3R,4S,5S,6R)-3,4,5-trihydroxy-6-(hydroxymethyl)oxan-2-yl]oxychromen-4-one	[M-H]-	Flavonoid-7-O-glycosides	1.46	1348.67	521.491
226	2043	3.681	273.034	0.586008	low score: Phenylbenzimidazole sulfonic acid	[M-H]-	Phenylbenzimidazoles	1.46	1885.48	3412.46
227	7214	12.541	614.331	-3.67881	low score: Hexosyl LPE 16:0	[M-H]-	Monosaccharide phosphates	1.45	7263.76	20180.9
228	2530	9.51	307.191	-3.28787	low score: FA 18:4+2O	[M-H]-	Lineolic acids and derivatives	1.45	2892.68	4517.93
229	2566	10.452	309.207	-2.78132	low score: FA 18:3+2O	[M-H]-	Long-chain fatty acids	1.45	74.53	96892.9
230	2646	10.856	313.238	-2.61782	low score: FA 18:1+2O	[M-H]-	Long-chain fatty acids	1.45	1540.13	282923
231	2887	7.865	329.066	3.70745	low score: (2Z)-4,6-dihydroxy-2-[(4-hydroxy-3,5-dimethoxyphenyl)methylidene]-1-benzofuran-3-one	[M-H]-	Aurone flavonoids	1.45	910.62	2538.19
232	3684	11.976	377.21	-3.97658	low score: Neotame	[M-H]-	Peptides	1.45	48.81	1.89365e+06
233	3831	4.189	387.165	-0.309945	low score: 12:4+3O fatty acyl hexoside	[M-H]-	Fatty acyl glycosides of mono- and disaccharides	1.45	209.97	8095.85
234	2190	5.371	285.04	2.66628	low score: Kaempferol	[M-H]-	Flavonols	1.45	16.71	3513.11
235	604	5.228	144.046	-0.416535	low score: 4-Hydroxyquinoline	[M-H]-	Hydroquinolones	1.45	2819.48	199222
236	1980	4.742	269.045	0.780539	low score: Emodin	[M-H]-	Hydroxyanthraquinones	1.45	114.39	0
237	3511	4.044	367.103	1.8251	low score: Feruloyl quinic acid (isomer of 887, 888)	[M-H]-	Quinic acids and derivatives	1.45	142.65	23997.4
238	237	3.964	111.009	-9.36872	low score: 2-Furoic acid	[M-H]-	Furoic acids	1.45	270.66	5056.86
239	1017	3.598	183.03	-2.73181	low score: Methylgallate	[M-H]-	Galloyl esters	1.45	186.65	0
240	5096	3.434	463.088	0.151159	low score: hyperoside	[M-H]-	Flavonoid-3-O-glycosides	1.45	35.58	35.0834
241	7478	5.716	639.156	1.04826	low score: 3-[(2S,3R,4S,5S,6R)-4,5-dihydroxy-6-(hydroxymethyl)-3-[(2S,3R,4S,5S,6R)-3,4,5-trihydroxy-6-(hydroxymethyl)oxan-2-yl]oxyoxan-2-yl]oxy-2-(3,4-dihydroxyphenyl)-5-hydroxy-7-methoxychromen-4-one	[M-H]-	Flavonoid-3-O-glycosides	1.45	187.46	0
242	109	5.298	96.9601	-12.1701	low score: Phosphoric acid	[M-H]-	Non-metal phosphates	1.45	190.37	92648.3
243	3966	12.65	395.153	-2.78374	low score: gamma-mangostin	[M-H]-	8-prenylated xanthones	1.44	58.42	819260
244	5317	12.706	476.278	-0.125977	low score: LPE 18:2	[M-H]-	1-acyl-sn-glycero-3-phosphoethanolamines	1.44	69371.5	7.91147e+06
245	2912	8.028	329.233	1.57943	low score: (Z)-9,12,13-trihydroxyoctadec-15-enoic acid	[M-H]-	Long-chain fatty acids	1.44	36.83	8349.18
246	753	3.44	160.04	10.4348	low score: 2,8-Quinolinediol	[M-H]-	Quinolones and derivatives	1.44	7220.6	3675.01
247	306	1.365	117.019	-3.16188	low score: Succinic acid	[M-H]-	Dicarboxylic acids and derivatives	1.44	56.04	30890.7
248	4352	4.537	421.163	6.60073	low score: 3-(3,4-dihydroxyphenyl)-5,7-dihydroxy-6,8-bis(3-methylbut-2-enyl)chromen-4-one	[M-H]-	6-prenylated isoflavanones	1.44	199.5	194116
249	5564	5.002	491.119	1.24206	low score: 7-hydroxy-2-(4-hydroxy-3,5-dimethoxyphenyl)-5-[(2S,3R,4S,5S,6R)-3,4,5-trihydroxy-6-(hydroxymethyl)oxan-2-yl]oxychromen-4-one	[M-H]-	Flavonoid O-glycosides	1.44	96036	1.47153e+06
250	2610	10.508	311.287	-15.5165	low score: Arachidonic acid-[5,6,8,9,11,12,14,15-d8]	[M-H]-	Long-chain fatty acids	1.44	35473.4	6.90885
251	113	5.141	96.9604	-14.6454	low score: Phosphoric acid	[M-H]-	Non-metal phosphates	1.44	26.28	366958
252	492	5.197	134.037	-8.13214	low score: 4-Hydroxybenzotriazole	[M-H]-	Benzotriazoles	1.44	46.27	5788.36
253	1837	14.55	255.233	0.861956	low score: Palmitic acid	[M-H]-	Long-chain fatty acids	1.44	52.19	45424.1
254	2261	0.707	290.088	-2.30965	low score: N-Fructosyl pyroglutamate	[M-H]-	Proline and derivatives	1.43	9660.67	3296.1
255	863	8.366	169.087	-5.50016	low score: FA 9:2+1O	[M-H]-	Medium-chain keto acids and derivatives	1.43	298.25	52934.1
256	1113	5.631	191.056	0.104681	low score: D-(-)-quinic acid	[M-H]-	Quinic acids and derivatives	1.43	78.58	791143
257	5249	15.265	471.348	0.381883	low score: Corosolic acid	[M-H]-	Triterpenoids	1.43	119.87	0
258	770	3.826	161.024	1.80097	low score: Umbelliferone	[M-H]-	7-hydroxycoumarins	1.43	32.76	1.2653e+06
259	2405	4.868	299.056	1.83912	low score: Tectorigenin	[M-H]-	Isoflavones	1.43	32.26	1123.31
260	2622	7.547	313.035	0.862523	low score: Haematommone	[M-H]-	Hydroxyanthraquinones	1.43	670.33	0
261	331	5.522	121.029	-3.55287	low score: SODIUM BENZOATE	[M-H]-	Benzoic acids	1.43	535.69	1155.14
262	3339	9.267	355.118	2.22461	low score: (2S,3S)-3,5,7-trihydroxy-2-(4-hydroxyphenyl)-8-(3-methylbut-2-enyl)-2,3-dihydrochromen-4-one	[M-H]-	8-prenylated flavanones	1.43	21.57	0
263	8036	11.689	721.364	-1.2615	low score: DGMG 18:3	[M+HCOO]-	Glycosylmonoacylglycerols	1.42	8969.13	61193.3
264	810	2.458	164.072	0.731388	low score: L-Phenylalanine	[M-H]-	Phenylalanine and derivatives	1.42	78.88	8326.66
265	1532	8.576	229.144	0.916452	low score: Dodecanedioic acid	[M-H]-	Medium-chain fatty acids	1.42	4743.41	72437
266	1138	6.161	193.051	-4.35119	low score: Monoethyl phthalate	[M-H]-	Benzoic acid esters	1.42	2146.93	5.14928e+06
267	2492	4.205	305.07	-3.9991	low score: Sulfo jasmonate	[M-H]-	Jasmonic acids	1.42	8685.2	72.0665
268	1112	4.72	191.056	1.46554	low score: D-(-)-quinic acid	[M-H]-	Quinic acids and derivatives	1.42	156.69	217873
269	5517	12.885	487.343	0.36935	low score: Pygenic acid B b	[M-H]-	Triterpenoids	1.42	60.31	400.323
270	1705	12.823	243.196	-1.23357	low score: beta-Hydroxymyristic acid	[M-H]-	Long-chain fatty acids	1.42	6039.54	26659.1
271	1072	5.99	187.134	10.7943	low score: 10-Hydroxydecanoic acid	[M-H]-	Medium-chain hydroxy acids and derivatives	1.42	1043.36	0
272	4163	2.827	409.044	-0.0733417	low score: Vanillic acid + O-sulfonateHex	[M-H]-	Hydrolyzable tannins	1.42	126.77	221.227
273	519	5.907	135.045	1.03669	low score: 3-Methylbenzoic acid	[M-H]-	Benzoic acids	1.42	51.05	375379
274	2187	4.445	285.04	4.17484	low score: Kaempferol	[M-H]-	Flavonols	1.42	23.99	0
275	2687	11.64	315.197	0.0951787	low score: (1R,2R,4aR,8aS)-1-[2-(furan-3-yl)ethyl]-2,4a,5-trimethyl-2,3,4,7,8,8a-hexahydronaphthalene-1-carboxylic acid	[M-H]-	Colensane and clerodane diterpenoids	1.42	38.32	2606.05
276	5369	4.545	479.083	1.21065	low score: 5,7-dihydroxy-3-[(2S,3R,4S,5R,6R)-3,4,5-trihydroxy-6-(hydroxymethyl)oxan-2-yl]oxy-2-(3,4,5-trihydroxyphenyl)chromen-4-one	[M-H]-	Flavonoid-3-O-glycosides	1.42	115.3	3058.95
277	1139	9.928	193.087	2.33056	low score: Butylparaben	[M-H]-	p-Hydroxybenzoic acid alkyl esters	1.42	26182.1	1561.35
278	218	5.872	109.029	0.183437	low score: Catechol	[M-H]-	Catechols	1.42	77.45	12523.6
279	4256	4.445	415.161	-3.44446	low score: 13:4+4O fatty acyl hexoside	[M-H]-	Fatty acyl glycosides of mono- and disaccharides	1.41	156.83	6470.69
280	640	2.746	147.045	0.74807	low score: trans-Cinnamic acid	[M-H]-	Cinnamic acids	1.41	5991.5	20819.6
281	1765	4.452	250.072	-1.23965	low score: Phenylacetylaspartic acid	[M-H]-	Aspartic acid and derivatives	1.41	7496.68	4137.6
282	4791	6.141	447.093	0.603901	low score: Kaempferol-3-O-glucoside	[M-H]-	Flavonoid-3-O-glycosides	1.41	9.66	10201
283	4656	6.862	439.186	0.979082	low score: Diferuloyl putrescine	[M-H]-	Hydroxycinnamic acids and derivatives	1.41	426.39	6451.69
284	3294	5.636	353.087	1.64265	low score: Chlorogenic acid	[M-H]-	Quinic acids and derivatives	1.41	2513.34	1.24532e+06
285	2722	4.331	319.046	1.25374	low score: Flavanone base + 6O	[M-H]-	Epigallocatechins	1.41	42.05	0
286	4512	3.703	431.098	-0.0695898	low score: Pelargonidin-3-O-glucoside	[M-2H]-	Anthocyanidin-3-O-glycosides	1.41	30.55	2974.1
287	2389	12.976	297.243	1.95126	low score: FA 18:1+1O	[M-H]-	Lineolic acids and derivatives	1.41	7839.15	218924
288	2995	10.856	335.092	1.73087	low score: Carpachromene	[M-H]-	Pyranoflavonoids	1.41	262.37	0
289	2785	11.503	323.129	3.4042	low score: Isobavachin	[M-H]-	8-prenylated flavanones	1.41	10.78	0
290	2786	4.034	323.134	-14.1739	low score: Isobavachin	[M-H]-	8-prenylated flavanones	1.4	93.99	528789
291	524	3.337	135.045	0.592394	low score: 3-Methylbenzoic acid	[M-H]-	Benzoic acids	1.4	14.67	703483
292	993	1.51	180.067	-2.44355	low score: L-Tyrosine	[M-H]-	Tyrosine and derivatives	1.4	13969	37440.7
293	4553	5.455	433.078	-0.41563	low score: guajavarin	[M-H]-	Flavonoid-3-O-glycosides	1.4	4445.43	10350.3
294	547	6.16	137.024	0.364899	low score: 3-hydroxybenzoic acid	[M-H]-	Hydroxybenzoic acid derivatives	1.4	37.18	134247
295	2583	5.186	311.056	1.67172	low score: 4-(3,4-dihydroxyphenyl)-6,7-dihydroxynaphthalene-2-carboxylic acid	[M-H]-	Naphthalenecarboxylic acids	1.4	95.37	1020.53
296	2157	5.186	283.061	3.00288	low score: Sissotrin	[M-H]-	Isoflavonoid O-glycosides	1.4	4011.46	0
297	5371	4.195	479.083	0.500957	low score: Myricetin-3-O-galactoside	[M-H]-	Flavonoid-3-O-glycosides	1.4	213.25	18.1297
298	7437	4.29	635.088	1.24392	low score: [(2R,3R,4S,5R,6S)-3-hydroxy-2-(hydroxymethyl)-5,6-bis[(3,4,5-trihydroxybenzoyl)oxy]oxan-4-yl] 3,4,5-trihydroxybenzoate	[M-H]-	Tannins	1.4	327.39	0
299	1703	9.526	243.16	1.06925	low score: Tridecanedioic acid	[M-H]-	Long-chain fatty acids	1.4	9.17	4805.76
300	843	5.141	167.035	-4.43024	low score: "2,4,6-Trihydroxyacetophenone"	[M-H]-	Alkyl-phenylketones	1.39	461.7	1118.91
301	2607	11.959	311.222	-2.73117	low score: FA 18:2+2O	[M-H]-	Lineolic acids and derivatives	1.39	31.69	33437.9
302	1283	4.94	206.082	-1.50426	low score: N-ACETYL-L-PHENYLALANINE	[M-H]-	Phenylalanine and derivatives	1.39	18052.8	2800.59
303	2353	12.153	295.228	0.135489	low score: 9-HODE	[M-H]1-	Lineolic acids and derivatives	1.39	61.92	36072.3
304	2561	10.574	309.207	-0.679158	low score: FA 18:3+2O	[M-H]-	Lineolic acids and derivatives	1.39	62.8	29416.7
305	5332	5.552	477.104	0.314397	low score: isorhamnetin-3-O-glucoside	[M-H]-	Flavonoid-3-O-glycosides	1.39	14899.9	253158
306	3273	7.076	351.217	1.11042	low score: PGI2	[M-H]1-	Prostaglandins and related compounds	1.39	115.59	1588.07
307	1292	3.667	207.03	1.83548	low score: Fraxetin	[M-H]-	7,8-dihydroxycoumarins	1.39	347.69	1120.69
308	5059	5.488	461.109	0.672292	low score: 5,7-dihydroxy-6-methoxy-2-[4-[(2S,3R,4S,5S,6R)-3,4,5-trihydroxy-6-(hydroxymethyl)oxan-2-yl]oxyphenyl]chromen-4-one	[M-H]-	Flavonoid O-glycosides	1.39	33.5	9552.73
309	1817	8.327	255.066	0.744904	low score: isoliquiritigenin	[M-H]-	2'-Hydroxychalcones	1.39	859.26	0
310	2436	6.282	300.998	2.72426	low score: Ellagic Acid	[M-H]-	Hydrolyzable tannins	1.39	89.52	0
311	1832	13.795	255.233	1.91981	low score: Palmitic acid	[M-H]-	Long-chain fatty acids	1.39	35.99	125352
312	6588	11.827	562.314	-2.06291	low score: LPC 18:3	[M+HCOO]-	1-acyl-sn-glycero-3-phosphocholines	1.38	6006.1	76436.2
313	2643	9.461	313.238	-1.56431	low score: FA 18:1+2O	[M-H]-	Long-chain fatty acids	1.38	44.13	5148.09
314	4767	6.605	445.208	-0.539075	low score: (Z)-2,6-dimethyl-7-(4-methyl-5-oxooxolan-2-yl)-3-[[3,4,5-trihydroxy-6-(hydroxymethyl)oxan-2-yl]oxymethyl]hept-5-enoic acid	[M-H]-	Saccharolipids	1.38	117.39	492601
315	906	5.89	173.045	0.635671	low score: Shikimic acid	[M-H]-	Shikimic acids and derivatves	1.38	110.97	394160
316	964	1.621	178.087	-0.0561523	low score: "1-METHYL-6,7-DIHYDROXY-1,2,3,4-TETRAHYDROISOQUINOLINE HYDROBROMIDE"	[M-H]-	Tetrahydroisoquinolines	1.38	49.57	0
317	7430	10.856	633.4	0.963056	low score: 3-GluA Soyasapogenol B	[M-H]-	Triterpene saponins	1.38	28041.2	0
318	1127	2.458	192.103	1.14522	low score: N,N-Diethyl-4-hydroxybenzamide	[M-H]-	Benzamides	1.38	52.65	241.188
319	6553	12.343	559.312	2.84277	low score: MGMG 18:3	[M+HCOO]-	Glycosylmonoacylglycerols	1.38	272.49	1401.11
320	1955	7.658	267.031	-1.46051	low score: 6'-Malonyl Ononin	[M-H]-	Isoflavonoid O-glycosides	1.38	201074	0
321	1143	6.778	194.061	0.10306	low score: Acridone	[M-H]-	Acridones	1.38	128.39	1134.46
322	8715	9.578	939.495	1.17084	low score: (2S,3S,4S,5R,6R)-6-[[(3S,6aR,6bS,8aS,12aS,14bR)-4,4,6a,6b,11,11,14b-heptamethyl-8a-[(2S,3R,4S,5S,6R)-3,4,5-trihydroxy-6-(hydroxymethyl)oxan-2-yl]oxycarbonyl-1,2,3,4a,5,6,7,8,9,10,12,12a,14,14a-tetradecahydropicen-3-yl]oxy]-3,5-dihydroxy-4-[(2S,3R,4R,5R,6S)-3,4,5-trihydroxy-6-methyloxan-2-yl]oxyoxane-2-carboxylic acid	[M-H]-	Triterpene saponins	1.38	47678.7	0
323	2142	13.116	281.248	0.355557	low score: Oleic acid	[M-H]-	Long-chain fatty acids	1.37	147.23	108101
324	3141	6.615	343.212	0.728412	low score: FA 18:2+4O	[M-H]-	Long-chain fatty acids	1.37	67.34	6365.69
325	4826	4.363	449.108	1.29145	low score: isookanin-7-O-glucoside	[M-H]-	Flavonoid-7-O-glycosides	1.37	1208.22	1677.97
326	797	4.767	163.04	2.26938	low score: 3-Hydroxycinnamic acid	[M-H]-	Hydroxycinnamic acids	1.37	1948.48	14247.2
327	4452	6.097	427.161	2.36444	low score: 5-[(2R,3R,4S,5R,6R)-3,5-dihydroxy-2-(hydroxymethyl)-6-(2-phenylethoxy)oxan-4-yl]oxy-3-hydroxy-3-methyl-5-oxopentanoic acid	[M-H]-	Saccharolipids	1.37	113.35	5079.24
328	2563	12.13	309.207	2.65194	low score: FA 18:4+2O	[M-H]-	Lineolic acids and derivatives	1.37	113.3	147620
329	667	1.286	151.026	-3.70798	low score: Xanthine	[M-H]-	Xanthines	1.37	47.67	66369.7
330	3336	3.331	355.103	-2.75977	low score: Feruloyl Hexoside (isomer of 847)	[M-H]-	Hydroxycinnamic acid glycosides	1.37	35.67	94454.3
331	913	5.049	173.082	-3.00437	low score: SUBERIC ACID	[M-H]-	Medium-chain fatty acids	1.37	54.34	31007.9
332	5604	7.152	493.228	2.98036	low score: Pentose-Hexose + C10H17	[M+HCOO]-	Terpene glycosides	1.37	91.68	1.00736e+06
333	8235	4.532	771.199	-3.00831	low score: Flavonol base + 4O, O-Hex-dHex, O-Hex	[M-H]-	Flavonoid-7-O-glycosides	1.37	625.73	11.8324
334	1531	6.005	229.144	1.00373	low score: Dodecanedioic acid	[M-H]-	Medium-chain fatty acids	1.37	8340.84	0
335	2977	9.682	333.207	0.180068	low score: 5,9-dimethyltetracyclo[11.2.1.0?,??.0?,?]hexadecane-5,14-dicarboxylic acid	[M-H]-	Kaurane diterpenoids	1.37	10.3	1417.88
336	8571	4.053	865.197	1.69903	low score: Procyanidin C1	[M-H]-	Biflavonoids and polyflavonoids	1.37	1597.25	10.1311
337	5402	3.658	481.111	6.83829	low score: Silymarin 10.03 min	[M-H]-	Flavonolignans	1.37	11062.2	0
338	2220	9.563	287.071	0.313511	low score: 2'-Hydroxy-a-naphthoflavone	[M-H]-	Flavones	1.37	44.65	0
339	3057	10.097	339.123	14.5078	low score: 8-Prenylnaringenin	[M-H]-	8-prenylated flavanones	1.37	97.82	0
340	8691	10.133	925.516	0.72392	low score: Saikosaponin C	[M-H]-	Triterpene saponins	1.37	14943.7	0
341	512	0.689	135.03	-6.88742	low score: Threonic acid	[M-H]-	Sugar acids and derivatives	1.36	37.87	17445.4
342	2889	2.817	329.087	-6.199	low score: 4,4'-Sulfonylbis[2-(prop-2-en-1-yl)phenol]	[M-H]-	Benzenesulfonyl compounds	1.36	32.48	5620.77
343	895	4.576	172.098	-4.18369	low score: N-Acetylleucine	[M-H]-	Leucine and derivatives	1.36	8385.68	49248.2
344	4257	4.639	415.161	-3.58899	low score: 13:4+4O fatty acyl hexoside	[M-H]-	Fatty acyl glycosides of mono- and disaccharides	1.36	96.56	19441.3
345	2915	8.252	329.233	-1.09345	low score: FA 18:1+3O	[M-H]-	Long-chain fatty acids	1.36	186.4	39225
346	2914	9.532	329.233	-1.00233	low score: FA 18:1+3O	[M-H]-	Long-chain fatty acids	1.36	24.8	47633.2
347	3189	0.997	346.056	-0.780221	low score: Adenosine Monophosphate	[M-H]-	Purine ribonucleoside monophosphates	1.36	4795.91	81683.8
348	3096	1.23	341.109	0.263845	low score: Trehalose	[M-H]-	O-glycosyl compounds	1.36	26.02	393741
349	5069	4.934	461.166	0.390315	low score: (2S,3R,4R,5R,6S)-2-[(2R,3R,4S,5R,6R)-2-[2-(3,4-dihydroxyphenyl)ethoxy]-3,5-dihydroxy-6-(hydroxymethyl)oxan-4-yl]oxy-6-methyloxane-3,4,5-triol	[M-H]-	O-glycosyl compounds	1.36	61.12	58687.8
350	2896	3.958	329.088	1.30664	low score: Benzoic acid + 1O, 1MeO, O-Hex	[M-H]-	Hydrolyzable tannins	1.36	27.56	4758.32
351	2894	4.169	329.088	1.58012	low score: Phenylacetic acid + 2O, O-Hex	[M-H]-	Phenolic glycosides	1.36	40.78	113639
352	1405	3.029	218.103	0.596048	low score: Pantothenate	[M-H]-	Secondary alcohols	1.36	3610.01	91789.5
353	3573	4.771	371.098	1.40124	low score: (2S,3S,4S,5R,6R)-6-(3-benzoyloxy-2-hydroxypropoxy)-3,4,5-trihydroxyoxane-2-carboxylic acid	[M-H]-	O-glucuronides	1.36	321.42	7642.91
354	4562	4.435	433.207	-4.36283	low score: Hexose + C13H21O2 (isomer of 1145)	[M+HCOO]-	Fatty acyl glycosides of mono- and disaccharides	1.36	86.15	12051.4
355	2606	11.752	311.222	-2.63478	low score: FA 18:2+2O	[M-H]-	Lineolic acids and derivatives	1.36	15.41	70995.2
356	3834	4.743	387.166	-2.42791	low score: 12:4+3O fatty acyl hexoside	[M-H]-	Fatty acyl glycosides of mono- and disaccharides	1.36	53.07	1544.79
357	520	5.634	135.045	-8.7379	low score: PHENYLACETIC ACID	[M-H]-	Benzene and substituted derivatives	1.36	316.87	260848
358	1846	5.754	257.045	1.16711	low score: norlichexanthone	[M-H]-	Xanthones	1.36	52.48	174.412
359	1979	4.153	269.045	0.780539	low score: 4'-O-(2'-E-Coumaroyl GluA)(1-2)GluA) Apigenin	[M-H]-	Flavonoid O-glucuronides	1.36	65.7	0
360	4247	5.116	415.103	-0.433627	low score: Puerarin	[M-H]-	Isoflavonoid C-glycosides	1.36	2689.78	1062.32
361	4147	5.063	407.203	10.9281	low score: [6,10a-dihydroxy-4-(hydroxymethyl)-4,7,11b-trimethyl-9-oxo-1,2,3,4a,5,6,6a,7,11,11a-decahydronaphtho[2,1-f][1]benzofuran-5-yl] acetate	[M-H]-	Naphthofurans	1.36	13630.7	0
362	2802	8.925	324.218	0.277591	low score: 3-oxo-C14 homoserine lactone	[M-H]-	N-acyl-alpha amino acids and derivatives	1.36	143.03	0
363	493	3.706	134.037	-8.35596	low score: 1-Hydroxybenzotriazole	[M-H]-	Benzotriazoles	1.36	245.48	10005.6
364	2401	7.24	299.02	-1.73902	low score: Emodic acid	[M-H]-	Anthracenecarboxylic acids	1.36	107.89	0
365	3613	5.591	373.129	0.562808	low score: Rubone	[M-H]-	2'-Hydroxychalcones	1.36	60.29	198056
366	2677	3.635	315.075	-14.5364	low score: Benzoic acid + 2O, O-Hex	[M-H]-	Phenolic glycosides	1.35	44.37	170112
367	2564	9.33	309.207	-0.905544	low score: FA 18:3+2O	[M-H]-	Lineolic acids and derivatives	1.35	29.49	5552.3
368	2905	9.875	329.197	0.455654	low score: ascr#17	[M-H]-	Sugar acids and derivatives	1.35	16.62	1835.25
369	2349	11.166	295.227	1.65973	low score: 9-HODE	[M-H]1-	Lineolic acids and derivatives	1.35	44.39	37494.7
370	4824	4.202	449.108	2.0485	low score: isookanin-7-O-glucoside	[M-H]-	Flavonoid-7-O-glycosides	1.35	218.98	5559.33
371	5245	15.109	471.347	1.29416	low score: Maslinic acid	[M-H]-	Triterpenoids	1.35	98.62	0
372	5516	14.211	487.343	0	low score: (1S,2R,4aS,6aS,6bR,9R,10R,11R,12aR)-10,11-dihydroxy-9-(hydroxymethyl)-1,2,6a,6b,9,12a-hexamethyl-2,3,4,5,6,6a,7,8,8a,10,11,12,13,14b-tetradecahydro-1H-picene-4a-carboxylic acid	[M-H]-	Triterpenoids	1.35	5.32	0
373	7139	5.573	609.146	0	low score: 3-[4,5-dihydroxy-6-(hydroxymethyl)-3-[3,4,5-trihydroxy-6-(hydroxymethyl)oxan-2-yl]oxyoxan-2-yl]oxy-5,7-dihydroxy-2-(4-hydroxyphenyl)chromen-4-one	[M-H]-	Flavonoid-3-O-glycosides	1.35	17844.5	52937.1
374	7330	4.666	625.14	1.07176	low score: Quercetin-3,4'-O-di-beta-glucoside	[M-H]-	Flavonoid-3-O-glycosides	1.35	17505.1	2714.15
375	5512	13.31	487.342	1.49792	low score: Pygenic acid B b	[M-H]-	Triterpenoids	1.35	213.77	16.364
376	5585	14.54	492.242	11.3358	low score: Imatinib	[M-H]-	Benzanilides	1.35	7551.37	51001.2
377	2663	5.983	315.015	-8.82506	low score: Myricetin	[M-H]-	Flavonols	1.35	5966.45	0
378	5222	14.101	469.332	0.532672	low score: Glycyrrhetinic Acid	[M-H]-	Triterpenoids	1.35	72.42	0
379	3242	7.794	349.202	0.801828	low score: 6,10a-dihydroxy-4-(hydroxymethyl)-4,7,11b-trimethyl-1,2,3,4a,5,6,6a,7,11,11a-decahydronaphtho[2,1-f][1]benzofuran-9-one	[M-H]-	Naphthofurans	1.35	3.08	1207.37
380	418	5.132	129.019	-3.95291	low score: Itaconic acid	[M-H]-	Branched fatty acids	1.35	80.41	1731.34
381	769	7.276	161.024	-0.434717	low score: Umbelliferone	[M-H]-	7-hydroxycoumarins	1.35	17.3	45903.9
382	4651	7.601	439.161	0.34156	low score: NCGC00380506-01_C21H28O10_2-Hydroxycyclohexyl 6-O-[(2E)-3-(3,4-dihydroxyphenyl)-2-propenoyl]-beta-D-glucopyranoside	[M-H]-	Coumaric acids and derivatives	1.35	77.4	150067
383	2041	4.805	273.004	13.8824	low score: Dimethyl-5-sulfoisophthalate	[M-H]-	m-Phthalate esters	1.35	2043.36	776.169
384	8756	9.505	957.506	0.637071	low score: Asiaticoside	[M-H]-	Triterpene saponins	1.35	17092.2	0
385	2311	16.677	293.179	2.18297	low score: Tetradecylsulfate	[M-H]-	Sulfuric acid monoesters	1.35	4.91	41204.4
386	1397	5.438	217.108	-1.65816	low score: Hydroxysebacic acid	[M-H]-	Medium-chain hydroxy acids and derivatives	1.34	1067.53	23739.4
387	3088	3.381	341.088	-1.52454	low score: Caffeic acid hexoside	[M-H]-	Hydroxycinnamic acid glycosides	1.34	147.15	45220.3
388	3390	10.653	357.264	-15.451	low score: PGF2alpha-[d4]	[M-H]1-	Prostaglandins and related compounds	1.34	7067.36	3.60198
389	3491	6.379	365.197	3.09421	low score: 4-[2-(6,7-dihydroxy-1,2,4a-trimethylspiro[3,4,6,7,8,8a-hexahydro-2H-naphthalene-5,2'-oxirane]-1-yl)ethyl]-2-hydroxy-2H-furan-5-one	[M-H]-	Butenolides	1.34	78.34	2403.17
390	2976	10.76	333.207	1.26048	low score: 5,9-dimethyltetracyclo[11.2.1.0?,??.0?,?]hexadecane-5,14-dicarboxylic acid	[M-H]-	Kaurane diterpenoids	1.34	4.74	3213.29
391	5134	3.172	465.103	1.76305	low score: NCGC00384929-01!(2S,3S)-3,5,7-trihydroxy-2-[4-hydroxy-3-[(2S,3R,4S,5S,6R)-3,4,5-trihydroxy-6-(hydroxymethyl)oxan-2-yl]oxyphenyl]-2,3-dihydrochromen-4-one	[M-H]-	Flavonoid O-glycosides	1.34	143.74	676.209
392	5478	13.628	485.327	-2.14289	low score: (1R,2R,5S,8R,14R,15R,16S)-16-hydroxy-1,2,14,17,17-pentamethyl-8-(prop-1-en-2-yl)pentacyclo[11.7.0.0?,??.0?,?.0??,??]icosane-5,15-dicarboxylic acid	[M-H]-	Triterpenoids	1.34	48.25	0
393	5477	10.3	485.327	-1.13326	low score: (1R,2R,5S,8R,14R,15R,16S)-16-hydroxy-1,2,14,17,17-pentamethyl-8-(prop-1-en-2-yl)pentacyclo[11.7.0.0?,??.0?,?.0??,??]icosane-5,15-dicarboxylic acid	[M-H]-	Triterpenoids	1.34	118.48	0
394	5062	4.283	461.109	-0.455424	low score: 5,7-dihydroxy-6-methoxy-2-[4-[(2S,3R,4S,5S,6R)-3,4,5-trihydroxy-6-(hydroxymethyl)oxan-2-yl]oxyphenyl]chromen-4-one	[M-H]-	Flavonoid O-glycosides	1.34	88.76	10218.5
395	2714	12.169	317.212	0.567444	low score: 9-HEPE	[M-H]1-	Hydroxyeicosapentaenoic acids	1.34	13261.8	24771.1
396	7663	8.513	663.374	-1.38685	low score: Medicagenic acid base + O-Hex	[M-H]-	Triterpene saponins	1.34	5093.02	0
397	5904	4.56	513.27	1.44173	low score: NCGC00380931-01_C26H42O10_	[M-H]-	Fatty acyl glycosides of mono- and disaccharides	1.34	81.94	538341
398	845	3.958	167.035	-5.02892	low score: "2,4,6-Trihydroxyacetophenone"	[M-H]-	Alkyl-phenylketones	1.33	46.93	626.346
399	2506	10.102	305.176	-3.30958	low score: FA 18:5+2O	[M-H]-	Lineolic acids and derivatives	1.33	4334.83	1575.68
400	456	0.654	132.03	-0.908884	low score: ASPARTATE	[M-H]-	Aspartic acid and derivatives	1.33	102.19	39507.7
401	3147	6.396	343.212	-0.699276	low score: FA 18:2+4O	[M-H]-	Long-chain fatty acids	1.33	38.68	2100.08
402	300	0.737	116.072	0.0861536	low score: L-Valine	[M-H]-	Valine and derivatives	1.33	4356.82	4849.15
403	430	4.56	130.087	0.153743	low score: Leucine	[M-H]-	Leucine and derivatives	1.33	17.04	44639.7
404	2895	3.057	329.088	1.94477	low score: Benzoic acid + 1O, 1MeO, O-Hex	[M-H]-	Hydrolyzable tannins	1.33	2252.82	63146.9
405	3651	10.832	375.194	-3.35828	low score: Enalapril	[M-H]-	Dipeptides	1.33	706.63	6.60855e+06
406	5513	14.062	487.343	1.3748	low score: Pygenic acid B b	[M-H]-	Triterpenoids	1.33	1521.99	0
407	2521	7.075	307.072	1.40032	low score: 3-Hydroxy-N-(3-nitrophenyl)naphthalene-2-carboxamide	[M-H]-	Naphthalene-2-carboxanilides	1.33	14799.8	8393.73
408	2446	7.782	301.071	1.62752	low score: Sternbin	[M-H]-	7-O-methylated flavonoids	1.33	9698.94	12098
409	7329	3.979	625.14	1.7596	low score: NCGC00385380-02!3-[3,4-dihydroxy-6-(hydroxymethyl)-5-[3,4,5-trihydroxy-6-(hydroxymethyl)oxan-2-yl]oxyoxan-2-yl]oxy-2-(3,4-dihydroxyphenyl)-5,7-dihydroxychromen-4-one	[M-H]-	Flavonoid-3-O-glycosides	1.33	222.35	263.631
410	5725	10.963	501.321	-2.01468	low score: Medicagenic acid	[M-H]-	Triterpenoids	1.33	19.04	517.531
411	5248	12.553	471.348	0.827414	low score: Corosolic acid	[M-H]-	Triterpenoids	1.33	63.27	0
412	5219	14.379	469.332	1.10796	low score: 18b-glycyrrhetinic acid	[M-H]-	Triterpenoids	1.33	41.59	0
413	2787	3.596	323.135	-14.5452	low score: Isobavachin	[M-H]-	8-prenylated flavanones	1.33	128.6	14026.3
414	5896	6.75	513.234	-7.96914	low score: Telmisartan	[M-H]-	Biphenyls and derivatives	1.33	265	530.853
415	6793	7.552	577.232	-5.49176	low score: HYDRANGENOSIDE C	[M-H]-	Terpene glycosides	1.33	75.46	1.05457e+06
416	5728	8.984	501.322	0.598418	low score: 3,12-dihydroxy-4,6a,6b,11,12,14b-hexamethyl-1,2,3,4a,5,6,7,8,9,10,11,12a,14,14a-tetradecahydropicene-4,8a-dicarboxylic acid	[M-H]-	Triterpenoids	1.33	52.33	0
417	3514	3.41	367.103	2.42438	low score: methyl chlorogenate	[M-H]-	Quinic acids and derivatives	1.33	56.43	573388
418	6931	6.001	591.135	-1.96233	low score: Flavonol base + 3O, O-Hex+C6H9O4	[M-H]-	Flavonoid-3-O-glycosides	1.33	218.34	1033.77
419	5566	6.813	491.119	0.875551	low score: 7-hydroxy-2-(4-hydroxy-3,5-dimethoxyphenyl)-5-[(2S,3R,4S,5S,6R)-3,4,5-trihydroxy-6-(hydroxymethyl)oxan-2-yl]oxychromen-4-one	[M-H]-	Flavonoid O-glycosides	1.33	125.76	31383.4
420	5208	6.407	469.138	-6.88501	low score: NCGC00380091-01![2,6-dihydroxy-5-[3,4,5-trihydroxy-6-(hydroxymethyl)oxan-2-yl]oxycyclohex-3-en-1-yl] (E)-3-(3,4-dihydroxyphenyl)prop-2-enoate	[M-H]-	Coumaric acids and derivatives	1.33	56.18	487721
421	8394	8.42	809.433	0.593008	low score: NCGC00180255-02_C42H66O15_1-O-[(2alpha,3beta,5xi,9xi)-3-(Hexopyranuronosyloxy)-2-hydroxy-28-oxoolean-12-en-28-yl]hexopyranose	[M-H]-	Triterpene saponins	1.33	5094.77	0
422	8552	9.436	861.245	2.05516	low score: Smiglaside C (Not validated) + 1Acetyl	[M-H]-	Hexacarboxylic acids and derivatives	1.33	21654.5	0
423	2603	9.937	311.222	-2.15281	low score: FA 18:2+2O	[M-H]-	Lineolic acids and derivatives	1.32	22.02	82085.6
424	1534	8.083	229.144	0.480046	low score: Dodecanedioic acid	[M-H]-	Medium-chain fatty acids	1.32	3789.46	1970.64
425	1065	5.783	187.097	1.01551	low score: Azelaic acid	[M-H]-	Medium-chain fatty acids	1.32	900.28	24048.1
426	1296	7.276	207.066	1.59369	low score: 3,5-Dimethoxycinnamic acid	[M-H]-	Coumaric acids and derivatives	1.32	1625.23	7045.77
427	5746	3.775	503.14	3.16015	low score: hypericin	[M-H]-	Benzopyrenes	1.32	9248.83	155192
428	5475	14.318	485.326	0.947816	low score: (1R,2R,5S,8R,14R,15R,16S)-16-hydroxy-1,2,14,17,17-pentamethyl-8-(prop-1-en-2-yl)pentacyclo[11.7.0.0?,??.0?,?.0??,??]icosane-5,15-dicarboxylic acid	[M-H]-	Triterpenoids	1.32	105.7	0
429	3369	4.819	357.062	-7.2537	low score: Orsellinic acid	[2M-2H+Na]-	Hydroxybenzoic acid derivatives	1.32	209.62	789.208
430	965	2.627	178.087	-0.336914	low score: "1-METHYL-6,7-DIHYDROXY-1,2,3,4-TETRAHYDROISOQUINOLINE HYDROBROMIDE"	[M-H]-	Tetrahydroisoquinolines	1.32	1393.75	0
431	5250	12.931	471.348	0.127294	low score: Hederagenin	[M-H]-	Triterpenoids	1.32	133.08	0
432	5727	12.704	501.322	0.79789	low score: 3,12-dihydroxy-4,6a,6b,11,12,14b-hexamethyl-1,2,3,4a,5,6,7,8,9,10,11,12a,14,14a-tetradecahydropicene-4,8a-dicarboxylic acid	[M-H]-	Triterpenoids	1.32	55.28	0
433	5650	5.055	497.129	1.48854	low score: verproside	[M-H]-	O-glycosyl compounds	1.32	2790.99	581.236
434	4557	4.862	433.114	0.761924	low score: NCGC00385077-01![(2R,3S,4S,5R,6S)-3,4,5-trihydroxy-6-(4-hydroxyphenoxy)oxan-2-yl]methyl (E)-3-(3,4-dihydroxyphenyl)prop-2-enoate	[M-H]-	Phenolic glycosides	1.32	14889.6	354026
435	2750	3.043	321.072	13.299	low score: Vulpinic Acid	[M-H]-	Butenolides	1.32	414980	0
436	908	6.16	173.045	0.0577883	low score: Shikimic acid	[M-H]-	Shikimic acids and derivatves	1.32	66.77	459547
437	5982	6.153	519.114	0.597171	low score: [2-(3,4-dihydroxyphenyl)-5-hydroxy-7-methoxy-4-oxo-3-[(2S,3R,4R,5R,6S)-3,4,5-trihydroxy-6-methyloxan-2-yl]oxychromen-8-yl] acetate	[M-H]-	Flavonoid-3-O-glycosides	1.32	92.18	380.998
438	4769	11.808	445.223	0.134764	low score: NCGC00380652-01_C25H34O7_7-Formyl-4,6'-dihydroxy-6-(hydroxymethyl)-2',5',5',8a'-tetramethyl-3',4',4a',5',6',7',8',8a'-octahydro-2'H,3H-spiro[1-benzofuran-2,1'-naphthalen]-7'-yl acetate	[M-H]-	Benzofurans	1.32	22.92	0
439	5169	4.243	467.083	-0.920607	low score: NCGC00347845-02![(2R,3S,4S,5S)-3,4-dihydroxy-5-(3,4,5-trihydroxybenzoyl)oxyoxan-2-yl]methyl 3,4,5-trihydroxybenzoate	[M-H]-	Galloyl esters	1.32	51.08	19640.3
440	8327	11.338	795.453	0.691429	low score: alpha-Hederin	[M+HCOO]-	Triterpenoids	1.32	17275.5	0
441	3036	5.019	337.202	1.36417	low score: Piperonyl butoxide	[M-H]-	Benzodioxoles	1.32	147.06	0
442	8434	8.435	819.234	1.64788	low score: Smiglaside C (Not validated)	[M-H]-	Pentacarboxylic acids and derivatives	1.32	77442.5	0
443	114	7.961	96.9605	-15.7799	low score: Phosphoric acid	[M-H]-	Non-metal phosphates	1.32	62.79	10145.3
444	8435	8.114	819.234	1.41596	low score: Smiglaside C (Not validated)	[M-H]-	Pentacarboxylic acids and derivatives	1.32	104751	0
445	864	6.005	169.087	-5.91415	low score: FA 9:2+1O	[M-H]-	Medium-chain keto acids and derivatives	1.31	199.45	11631.8
446	2283	11.956	291.196	-5.66632	low score: FA 18:4+1O	[M-H]-	Prostaglandins and related compounds	1.31	1590.61	8388.67
447	621	0.632	145.062	-5.17024	low score: GLUTAMINE	[M-H]-	Alpha amino acids	1.31	108.87	1548.32
448	2645	9.631	313.238	-2.13895	low score: FA 18:1+2O	[M-H]-	Long-chain fatty acids	1.31	12.77	1630.05
449	1134	4.037	193.05	-1.0878	low score: trans-4-Hydroxy-3-methoxycinnamate	[M-H]-	Hydroxycinnamic acids	1.31	185.76	30267.4
450	2860	9.125	327.217	-0.733459	low score: FA 18:2+3O	[M-H]-	Lineolic acids and derivatives	1.31	20.46	118424
451	7746	11.69	675.359	0.370174	low score: DGMG 18:3	[M-H]-	Glycosylmonoacylglycerols	1.31	7228.29	46294.3
452	7136	4.254	609.146	0.804405	low score: 3-[4,5-dihydroxy-6-(hydroxymethyl)-3-[3,4,5-trihydroxy-6-(hydroxymethyl)oxan-2-yl]oxyoxan-2-yl]oxy-5,7-dihydroxy-2-(4-hydroxyphenyl)chromen-4-one	[M-H]-	Flavonoid-3-O-glycosides	1.31	22.11	608.94
453	2868	8.74	327.217	1.10018	low score: (10E,15Z)-9,12,13-trihydroxyoctadeca-10,15-dienoic acid	[M-H]-	Lineolic acids and derivatives	1.31	946.98	36720.7
454	5565	6.068	491.119	1.18098	low score: 7-hydroxy-2-(4-hydroxy-3,5-dimethoxyphenyl)-5-[(2S,3R,4S,5S,6R)-3,4,5-trihydroxy-6-(hydroxymethyl)oxan-2-yl]oxychromen-4-one	[M-H]-	Flavonoid O-glycosides	1.31	57.02	3593.31
455	3903	8.058	391.189	2.27511	low score: Flavanone base + 2O, 2Prenyl	[M-H]-	8-prenylated flavanones	1.31	792.09	909425
456	5068	4.585	461.165	0.67221	low score: Phenylethanol + Hex-Pen	[M+HCOO]-	O-glycosyl compounds	1.31	347.67	31868.6
457	3234	4.313	349.114	-2.00508	low score: Prodiamine	[M-H]-	Dinitroanilines	1.31	58.72	0
458	4571	14.217	433.237	18.1883	low score: NCGC00381173-01!13-oxo-7-[3,4,5-trihydroxy-6-(methoxymethyl)oxan-2-yl]oxytetradecanoic acid	[M-H]-	Fatty acyl glycosides of mono- and disaccharides	1.31	5746.9	4.70534e+06
459	2668	5.656	315.051	1.36486	low score: isorhamnetin	[M-H]-	Flavonols	1.31	20.92	78.3956
460	3570	4.445	371.098	2.96417	low score: (2S,3S,4S,5R,6R)-6-(3-benzoyloxy-2-hydroxypropoxy)-3,4,5-trihydroxyoxane-2-carboxylic acid	[M-H]-	O-glucuronides	1.31	130.95	8176.29
461	3932	7.34	393.122	-8.06371	low score: aloesin	[M-H]-	Phenolic glycosides	1.31	12.13	212694
462	3344	14.867	355.158	-7.99651	low score: NCGC00380367-01_C21H24O5_7-Benzofurancarboxylic acid, 2,3-dihydro-2-(1-hydroxy-1-methylethyl)-4-methoxy-6-(2-phenylethyl)-	[M-H]-	Stilbenes	1.31	96.62	138750
463	5864	7.496	511.161	-2.40629	low score: [(1aS,1bS,5S,5aS,6S)-6-hydroxy-6-(hydroxymethyl)-2-[[(2R,3R,4S,5S,6R)-3,4,5-trihydroxy-6-(hydroxymethyl)oxan-2-yl]oxymethyl]-1b,5,5a,6a-tetrahydro-1aH-oxireno[3,4]cyclopenta[1,3-d]pyran-5-yl] 3-methylbutanoate	[M+Cl]-	O-glycosyl compounds	1.31	122.07	249.19
464	3933	6.897	393.123	-8.92859	low score: aloesin	[M-H]-	Phenolic glycosides	1.31	24.69	382061
465	3378	7.455	357.135	-1.03602	low score: Pinoresinol	[M-H]-	Furanoid lignans	1.31	7332.53	9.82522
466	2267	10.157	291.066	0.206139	low score: Polyporic acid	[M-H]-	P-benzoquinones	1.31	52.45	0
467	1129	8.989	192.103	0.104111	low score: N,N-Diethyl-4-hydroxybenzamide	[M-H]-	Benzamides	1.31	4170.86	0
468	196	3.193	107.05	-13.1716	low score: BENZYL ALCOHOL	[M-H]-	Benzyl alcohols	1.3	4504.3	9977.51
469	2863	8.542	327.217	-3.17833	low score: FA 18:2+3O	[M-H]-	Lineolic acids and derivatives	1.3	26.59	17916.4
470	2567	11.742	309.207	-2.06981	low score: FA 18:3+2O	[M-H]-	Lineolic acids and derivatives	1.3	73	160811
471	1091	4.866	189.077	-1.53377	low score: Hydroxysuberic acid	[M-H]-	Medium-chain hydroxy acids and derivatives	1.3	7546.26	349742
472	2891	3.849	329.087	2.70444	low score: Phenylacetic acid + 2O, O-Hex	[M-H]-	Phenolic glycosides	1.3	30.64	1584.83
473	2675	3.427	315.072	-7.36344	low score: Benzoic acid + 2O, O-Hex	[M-H]-	Phenolic glycosides	1.3	35.51	2171.6
474	4802	4.298	447.151	2.5942	low score: Benzyl alcohol + Hex-Pen	[M+HCOO]-	O-glycosyl compounds	1.3	5444.99	318505
475	4966	15.277	455.352	-0.614909	low score: Ursolic acid	[M-H]-	Triterpenoids	1.3	350.44	0
476	5246	14.443	471.348	-0.0636473	low score: Pygenic acid A b	[M-H]-	Triterpenoids	1.3	5004.06	0
477	5810	5.821	507.114	1.38036	low score: Syringetin-3-O-glucoside	[M-H]-	Flavonoid-3-O-glycosides	1.3	32.16	0
478	8236	3.962	771.199	-3.08611	low score: Flavonol base + 4O, O-Hex-dHex, O-Hex	[M-H]-	Flavonoid-7-O-glycosides	1.3	2661.04	0
479	5330	5.244	477.104	0.628794	low score: Isorhamnetin 3-galactoside	[M-H]-	Flavonoid-3-O-glycosides	1.3	4295.73	140838
480	5562	4.732	491.118	2.68774	low score: 7-hydroxy-2-(4-hydroxy-3,5-dimethoxyphenyl)-5-[(2S,3R,4S,5S,6R)-3,4,5-trihydroxy-6-(hydroxymethyl)oxan-2-yl]oxychromen-4-one	[M-H]-	Flavonoid O-glycosides	1.3	59912	2.24964e+06
481	5511	11.139	487.342	0.943894	low score: (1S,2R,4aS,6aS,6bR,9R,10R,11R,12aR)-10,11-dihydroxy-9-(hydroxymethyl)-1,2,6a,6b,9,12a-hexamethyl-2,3,4,5,6,6a,7,8,8a,10,11,12,13,14b-tetradecahydro-1H-picene-4a-carboxylic acid	[M-H]-	Triterpenoids	1.3	7.53	310.857
482	4492	14.583	429.195	-8.83056	low score: (1-acetyloxy-3-hydroxy-6,8a-dimethyl-7-oxo-3-propan-2-yl-2,3a,4,8-tetrahydro-1H-azulen-4-yl) 4-hydroxybenzoate	[M-H]-	Sesquiterpenoids	1.3	1231.75	81883.8
483	4116	10.941	405.265	-0.740257	low score: 3-Dehydrocholic acid	[M-H]-	Dihydroxy bile acids, alcohols and derivatives	1.3	16.79	344.203
484	4649	7.83	439.16	1.73057	low score: NCGC00380506-01_C21H28O10_2-Hydroxycyclohexyl 6-O-[(2E)-3-(3,4-dihydroxyphenyl)-2-propenoyl]-beta-D-glucopyranoside	[M-H]-	Coumaric acids and derivatives	1.3	48.46	96335.7
485	4784	5.67	447.056	-6.62114	low score: Indolylmethyl glucosinolate	[M-H]-	Alkylglucosinolates	1.3	665.97	0
486	8746	8.217	955.49	0.889595	low score: 3a-[(2S,3R,4S,5R,6R)-3,5-dihydroxy-6-[[(2R,3R,4S,5S,6R)-3,4,5-trihydroxy-6-(hydroxymethyl)oxan-2-yl]oxymethyl]-4-[(2S,3R,4R,5R,6S)-3,4,5-trihydroxy-6-methyloxan-2-yl]oxyoxan-2-yl]oxycarbonyl-9-hydroxy-5b,8,8,11a-tetramethyl-1-prop-1-en-2-yl-1,2,3,4,5,6,7,7a,9,10,11,11b,12,13,13a,13b-hexadecahydrocyclopenta[a]chrysene-5a-carboxylic acid	[M-H]-	Triterpene saponins	1.3	5034.7	0
487	2813	9.261	325.107	3.16818	low score: 1-[2-(1,3-benzodioxol-5-yl)-3-methyl-1-benzofuran-5-yl]propane-1,2-diol	[M-H]-	2-arylbenzofuran flavonoids	1.3	1710.86	0
488	2612	3.667	312.048	6.15285	low score: 2'-Deoxyadenosine cyclic 3',5'-(hydrogen phosphate)	[M-H]-	6-aminopurines	1.3	744.43	0
489	7474	12.153	638.33	-1.72325	low score: Hexosyl LPE 18:2	[M-H]-	Monosaccharide phosphates	1.29	9921.54	148065
490	6648	13.132	566.346	-1.41257	low score: LPC 18:1	[M+HCOO]-	1-acyl-sn-glycero-3-phosphocholines	1.29	26732.4	3.05927e+06
491	2562	10.813	309.207	-0.776181	low score: FA 18:3+2O	[M-H]-	Lineolic acids and derivatives	1.29	74.03	2887.98
492	8572	4.455	865.197	1.41008	low score: Procyanidin C1	[M-H]-	Biflavonoids and polyflavonoids	1.29	2998.51	861.099
493	3402	3.318	359.098	1.6987	low score: [3,4,5-trihydroxy-6-(hydroxymethyl)oxan-2-yl] 3-hydroxy-4,5-dimethoxybenzoate	[M-H]-	Hydrolyzable tannins	1.29	2899.78	14108.8
494	5764	14.173	503.338	0	low score: (4aS,6aS,6bR,8R,9R,10R,11R,12aR,14bS)-8,10,11-trihydroxy-9-(hydroxymethyl)-2,2,6a,6b,9,12a-hexamethyl-1,3,4,5,6,6a,7,8,8a,10,11,12,13,14b-tetradecahydropicene-4a-carboxylic acid	[M-H]-	Triterpenoids	1.29	25.06	448.53
495	954	4.115	177.056	0.734232	low score: 2-Methoxycinnamic acid	[M-H]-	Coumaric acids	1.29	27658.2	3365.12
496	5508	13.515	487.342	1.64155	low score: Asiatic Acid	[M-H]-	Triterpenoids	1.29	3379.8	515.756
497	3666	0.693	377.085	8.64519	low score: 4-hydroxy-5-[(2S,3R,4S,5S,6R)-3,4,5-trihydroxy-6-(hydroxymethyl)oxan-2-yl]oxy-1H-benzo[f][2]benzofuran-3-one	[M-H]-	Phenolic glycosides	1.29	3652.5	6.38018e+06
498	2270	3.532	291.098	14.6684	low score: Coumatetralyl	[M-H]-	4-hydroxycoumarins	1.29	38.26	283.374
499	3210	7.891	347.186	0.172818	low score: Cohumulone	[M-H]-	Acyloins	1.29	79.42	1318.56
500	6265	12.853	540.33	1.12894	low score: LPC 16:0	[M+HCOO]-	1-acyl-sn-glycero-3-phosphocholines	1.29	47616.3	2.40889e+06
501	5758	13.239	503.337	1.8874	low score: (1S,4aR,6aS,6bR,9R,10R,11R,12aR,14bS)-1,10,11-trihydroxy-9-(hydroxymethyl)-2,2,6a,6b,9,12a-hexamethyl-1,3,4,5,6,6a,7,8,8a,10,11,12,13,14b-tetradecahydropicene-4a-carboxylic acid	[M-H]-	Triterpenoids	1.29	19.31	0
502	5729	13.83	501.322	-4.44826	low score: Medicagenic acid	[M-H]-	Triterpenoids	1.29	19.85	0
503	5060	5.362	461.109	0.672292	low score: 5,7-dihydroxy-6-methoxy-2-[4-[(2S,3R,4S,5S,6R)-3,4,5-trihydroxy-6-(hydroxymethyl)oxan-2-yl]oxyphenyl]chromen-4-one	[M-H]-	Flavonoid O-glycosides	1.29	46.18	27880
504	6791	4.91	577.213	-5.50926	low score: (3S,4S)-5-[(3S,4S)-4,10-dihydroxy-7,9-dimethoxy-3-methyl-3,4-dihydro-1H-benzo[g]isochromen-5-yl]-7,9-dimethoxy-3-methyl-3,4-dihydro-1H-benzo[g]isochromene-4,10-diol	[M-H]-	Arylnaphthalene lignans	1.29	642.28	14809.2
505	5809	3.849	507.113	2.10998	low score: Syringetin-3-O-glucoside	[M-H]-	Flavonoid-3-O-glycosides	1.29	171.05	339.008
506	6498	14.088	555.284	9.67063	low score: Dronedarone	[M-H]-	Aryl-phenylketones	1.29	14238.7	696481
507	3304	3.102	353.145	-3.79449	low score: Isoxanthohumol	[M-H]-	8-prenylated flavanones	1.29	34.84	14145.2
508	7679	0.997	665.215	-3.30721	low score: Tetrasaccharides (Hex-Hex-Hex-Hex)	[M-H]-	Oligosaccharides	1.29	9.15	187727
509	8321	10.688	793.436	0.541946	low score: 1,2,6b,9,9,12a-hexamethyl-4a-[3,4,5-trihydroxy-6-(hydroxymethyl)oxan-2-yl]oxycarbonyl-10-(3,4,5-trihydroxy-6-methyloxan-2-yl)oxy-2,3,4,5,6,6a,7,8,8a,10,11,12,13,14b-tetradecahydro-1H-picene-6a-carboxylic acid	[M-H]-	Triterpene saponins	1.29	41696.9	0
510	8739	9.465	953.475	-0.125855	low score: NCGC00381234-01_C48H74O19_6-Deoxyhexopyranosyl-(1->4)-[hexopyranosyl-(1->6)]-1-O-[27-hydroxy-3,27,28-trioxolup-20(29)-en-28-yl]hexopyranose	[M-H]-	Triterpene saponins	1.29	6203.12	0
511	1986	8.272	269.045	2.15577	low score: Emodin	[M-H]-	Hydroxyanthraquinones	1.29	5818.08	0
512	1074	9.801	187.134	-4.6491	low score: 10-HYDROXYDECANOATE	[M-H]-	Medium-chain hydroxy acids and derivatives	1.29	13.44	6399.18
513	2538	11.165	307.191	-0.878932	low score: FA 18:4+2O	[M-H]-	Lineolic acids and derivatives	1.28	23.86	69778
514	4259	4.934	415.161	-0.0722611	low score: (2R,3S,4S,5R,6R)-5-[(2S,3R,4R)-3,4-dihydroxy-4-(hydroxymethyl)oxolan-2-yl]oxy-2-(hydroxymethyl)-6-(2-phenylethoxy)oxane-3,4-diol	[M-H]-	O-glycosyl compounds	1.28	37.04	168126
515	3142	6.51	343.212	0.349638	low score: FA 18:2+4O	[M-H]-	Long-chain fatty acids	1.28	34.83	6350.76
516	1136	5.197	193.05	1.4504	low score: trans-Ferulic acid	[M-H]-	Hydroxycinnamic acids	1.28	58.37	4965.21
517	2387	14.609	297.243	2.55682	low score: FA 18:1+1O	[M-H]-	Lineolic acids and derivatives	1.28	79.04	14578.8
518	3240	7.969	349.186	-15.0352	low score: Phenothrin	[M-H]-	Pyrethroids	1.28	32690.7	421008
519	335	3.966	121.03	-5.04011	low score: SODIUM BENZOATE	[M-H]-	Benzoic acids	1.28	108.8	6311.56
520	999	6.18	181.051	0	low score: Homovanillic acid	[M-H]-	Methoxyphenols	1.28	117.75	0
521	4021	4.019	399.094	-1.30295	low score: Coumarin base + 1O, 1MeO, O-Hex	[M+HCOO]-	Coumarin glycosides	1.28	1275	68740.5
522	5765	14.968	503.338	-0.536419	low score: (4aS,6aS,6bR,8R,9R,10R,11R,12aR,14bS)-8,10,11-trihydroxy-9-(hydroxymethyl)-2,2,6a,6b,9,12a-hexamethyl-1,3,4,5,6,6a,7,8,8a,10,11,12,13,14b-tetradecahydropicene-4a-carboxylic acid	[M-H]-	Triterpenoids	1.28	5004.62	380.353
523	6920	14.553	589.375	0.525981	low score: NCGC00179860-02!6-[(3R,4S,5S,7R)-7-[(2S,3S,5S)-5-ethyl-5-[(2R,5R,6S)-5-ethyl-5-hydroxy-6-methyloxan-2-yl]-3-methyloxolan-2-yl]-4-hydroxy-3,5-dimethyl-6-oxononyl]-2-hydroxy-3-methylbenzoic acid	[M-H]-	Diterpene glycosides	1.28	8742.56	3518.91
524	2214	6.593	287.056	1.70698	low score: (2S,3S)-3,5,7-trihydroxy-2-(4-hydroxyphenyl)-2,3-dihydrochromen-4-one	[M-H]-	Flavanonols	1.28	11089	2604.77
525	5807	4.445	507.113	2.46493	low score: Syringetin-3-O-galactoside	[M-H]-	Flavonoid-3-O-glycosides	1.28	1463.96	12163.2
526	4906	7.496	453.134	-0.485508	low score: 5-[(2R,3S)-6-hydroxy-2-(4-hydroxyphenyl)-4-[(E)-2-(4-hydroxyphenyl)ethenyl]-2,3-dihydro-1-benzofuran-3-yl]benzene-1,3-diol	[M-H]-	2-arylbenzofuran flavonoids	1.28	79.44	24052.1
527	8738	10.344	953.475	-0.0629277	low score: NCGC00381234-01_C48H74O19_6-Deoxyhexopyranosyl-(1->4)-[hexopyranosyl-(1->6)]-1-O-[27-hydroxy-3,27,28-trioxolup-20(29)-en-28-yl]hexopyranose	[M-H]-	Triterpene saponins	1.28	19521.8	0
528	3059	9.511	339.123	14.1539	low score: 8-Prenylnaringenin	[M-H]-	8-prenylated flavanones	1.28	17.81	0
529	2442	11.129	301.035	-0.199312	low score: Quercetin	[M-H]-	Flavonols	1.28	9.22	0
530	2629	8.924	313.071	1.66096	low score: cirsimaritin	[M-H]-	7-O-methylated flavonoids	1.28	23.59	0
531	2592	3.635	311.152	-6.7813	low score: Pyrenophorol	[M-H]-	Macrolides and analogues	1.28	85.29	0
532	7412	3.839	633.073	1.72176	low score: NCGC00385057-01!	[M-H]-	Hydrolyzable tannins	1.28	359.45	0
533	445	3.757	131.071	-4.2725	low score: 2-Hydroxyisocaproic acid	[M-H]-	Hydroxy fatty acids	1.27	1374.38	271469
534	841	2.841	167.035	-4.07103	low score: "2,4,6-Trihydroxyacetophenone"	[M-H]-	Alkyl-phenylketones	1.27	46.63	10230.7
535	2870	8.344	327.218	-4.00347	low score: FA 18:2+3O	[M-H]-	Lineolic acids and derivatives	1.27	22.7	6211.26
536	949	4.044	177.019	-2.71158	low score: Daphnetin	[M-H]-	7,8-dihydroxycoumarins	1.27	1362.82	89448.1
537	49	0.64	88.0405	-1.24943	low score: L-Alanine	[M-H]-	Alanine and derivatives	1.27	2801.08	24262.3
538	3639	3.98	375.07	17.7297	low score: Picolinafen	[M-H]-	Aromatic anilides	1.27	11139.6	422181
539	2526	4.912	307.139	18.8836	low score: Phenylbutazone	[M-H]-	Benzene and substituted derivatives	1.27	563.91	126315
540	5244	14.167	471.347	1.6124	low score: Maslinic acid	[M-H]-	Triterpenoids	1.27	31.89	330.714
541	3492	6.496	365.197	2.16321	low score: 4-[2-(6,7-dihydroxy-1,2,4a-trimethylspiro[3,4,6,7,8,8a-hexahydro-2H-naphthalene-5,2'-oxirane]-1-yl)ethyl]-2-hydroxy-2H-furan-5-one	[M-H]-	Butenolides	1.27	1125.98	2415.67
542	6965	9.475	593.263	-7.61893	low score: (2R,3R,4S,5S,6R)-2-[1,7-bis(4-hydroxyphenyl)heptan-3-yloxy]-6-[[(2S,3R,4R)-3,4-dihydroxy-4-(hydroxymethyl)oxolan-2-yl]oxymethyl]oxane-3,4,5-triol	[M-H]-	Linear diarylheptanoids	1.27	93.99	1565.33
543	4348	5.201	421.114	-2.23218	low score: Erythrin	[M-H]-	Depsides and depsidones	1.27	47.81	2275.32
544	5629	6.413	495.15	1.59547	low score: NCGC00380993-01_C23H28O12_Cyclopenta[c]pyran-4-carboxylic acid, 6-(benzoyloxy)-1-(hexopyranosyloxy)-1,4a,5,6,7,7a-hexahydro-5-hydroxy-7-methyl-	[M-H]-	Iridoid O-glycosides	1.27	93.54	8496.83
545	917	2.806	174.041	-4.88393	low score: N-Acetylaspartic acid	[M-H]-	Aspartic acid and derivatives	1.27	15299.9	8978.24
546	3427	5.521	361.093	-2.18781	low score: Nornotatic acid	[M-H]-	Depsides and depsidones	1.27	21.25	0
547	6952	3.428	593.13	-1.85457	low score: [6-[2-(3,4-dihydroxyphenyl)-8-hydroxy-4-oxochromen-7-yl]oxy-3,4,5-trihydroxyoxan-2-yl]methyl (E)-3-(4-hydroxyphenyl)prop-2-enoate	[M-H]-	Flavonoid-7-O-glycosides	1.27	63.92	0
548	684	1.485	152.072	0.920618	low score: Dopamine	[M-H]-	Catecholamines and derivatives	1.27	4840.41	0
549	7401	10.467	631.384	1.83723	low score: (2S,3S,4S,5R,6R)-6-[[(3S,6aR,6bS,8aS,14bR)-8a-carboxy-4,4,6a,6b,11,11,14b-heptamethyl-1,2,3,4a,5,6,7,8,9,10,12,12a,14,14a-tetradecahydropicen-3-yl]oxy]-3,4,5-trihydroxyoxane-2-carboxylic acid	[M-H]-	Triterpene saponins	1.27	3401.42	0
550	8058	4.616	725.193	0.923892	low score: 5-hydroxy-3-[(2S,3R,4R,5S)-3-hydroxy-5-(hydroxymethyl)-4-[(2S,3R,4S,5S,6R)-3,4,5-trihydroxy-6-(hydroxymethyl)oxan-2-yl]oxyoxolan-2-yl]oxy-2-(4-hydroxyphenyl)-7-[(2S,3R,4R,5R,6S)-3,4,5-trihydroxy-6-methyloxan-2-yl]oxychromen-4-one	[M-H]-	Flavonoid-7-O-glycosides	1.27	8580.77	0
551	444	7.017	131.071	-4.04361	low score: 2-Hydroxyisocaproic acid	[M-H]-	Hydroxy fatty acids	1.27	65.03	160549
552	6385	5.754	549.088	0.218544	low score: Quercetin 3-O-malonylglucoside	[M-H]-	Flavonoid-3-O-glycosides	1.27	211.53	0
553	7390	5.706	631.094	0.570438	low score: NCGC00385721-01![(2R,3R,4S,5R,6S)-6-[5,7-dihydroxy-4-oxo-2-(3,4,5-trihydroxyphenyl)chromen-3-yl]oxy-3,4,5-trihydroxyoxan-2-yl]methyl 3,4,5-trihydroxybenzoate	[M-H]-	Flavonoid-3-O-glycosides	1.27	211.84	0
554	839	3.054	167.035	-3.53221	low score: Orsellinic acid	[M-H]-	Hydroxybenzoic acid derivatives	1.26	1898.47	37474.4
555	182	0.694	105.019	-2.38052	low score: D-GLYCERIC ACID	[M-H]-	Sugar acids and derivatives	1.26	963.06	28273.5
556	2910	10.032	329.233	-0.455605	low score: FA 18:1+3O	[M-H]-	Long-chain fatty acids	1.26	57.67	8573.49
557	1221	11.363	201.113	0.944742	low score: Decanedioic acid	[M-H]-	Medium-chain fatty acids	1.26	14232.6	758428
558	5135	3.83	465.103	1.50504	low score: NCGC00384929-01!(2S,3S)-3,5,7-trihydroxy-2-[4-hydroxy-3-[(2S,3R,4S,5S,6R)-3,4,5-trihydroxy-6-(hydroxymethyl)oxan-2-yl]oxyphenyl]-2,3-dihydrochromen-4-one	[M-H]-	Flavonoid O-glycosides	1.26	697.83	1541.52
559	2909	7.891	329.233	1.76167	low score: (Z)-5,8,11-trihydroxyoctadec-9-enoic acid	[M-H]-	Long-chain fatty acids	1.26	690.19	2849.56
560	87	3.049	94.03	-7.12544	low score: 3-Hydroxypyridine	[M-H]-	Hydroxypyridines	1.26	10152	12694.7
561	3027	3.747	337.093	-4.89482	low score: Coumaroyl quinic acid (isomer of 759, 760)	[M-H]-	Quinic acids and derivatives	1.26	355.35	1669.58
562	4870	5.332	451.125	0.532003	low score: NCGC00380620-01_C21H24O11_(3R,3'R,4R,6'S,7R)-5-Hydroxy-6',7-dimethyl-6,8-dioxo-3',4,4',5',6,6',7,8-octahydrospiro[isochromene-3,2'-pyran]-3',4,7-triyl triacetate	[M-H]-	Benzopyrans	1.26	86.56	18379.7
563	7883	13.006	695.214	6.14196	low score: methyl (1S,4aS,7aS)-7-(hydroxymethyl)-1-[(2S,3R,4S,5S,6R)-3,4,5-trihydroxy-6-[[(2R,3R,4S,5S,6R)-3,4,5-trihydroxy-6-[[(E)-3-(4-hydroxyphenyl)prop-2-enoyl]oxymethyl]oxan-2-yl]oxymethyl]oxan-2-yl]oxy-1,4a,5,7a-tetrahydrocyclopenta[c]pyran-4-carboxylate	[M-H]-	Iridoid O-glycosides	1.26	15511.2	897641
564	2931	1.974	331.067	-16.583	low score: Fluorescein	[M-H]-	Xanthenes	1.26	573.3	26125.3
565	6964	9.621	593.263	-7.31552	low score: (2R,3R,4S,5S,6R)-2-[1,7-bis(4-hydroxyphenyl)heptan-3-yloxy]-6-[[(2S,3R,4R)-3,4-dihydroxy-4-(hydroxymethyl)oxolan-2-yl]oxymethyl]oxane-3,4,5-triol	[M-H]-	Linear diarylheptanoids	1.26	103.37	1565.33
566	3640	3.172	375.07	17.6497	low score: Picolinafen	[M-H]-	Aromatic anilides	1.26	14.35	641065
567	3617	5.903	373.15	19.7772	low score: Cyproterone	[M-H]-	Gluco/mineralocorticoids, progestogins and derivatives	1.26	76.95	1118.45
568	6177	5.201	533.13	0.337629	low score: NCGC00384563-02!5,7-dihydroxy-2-(4-hydroxyphenyl)-6,8-bis(3,4,5-trihydroxyoxan-2-yl)chromen-4-one	[M-H]-	Flavonoid 8-C-glycosides	1.26	71.87	2184.96
569	6062	6.331	525.16	1.75184	low score: 2-(3,4-dihydroxyphenyl)ethyl (1S,4aR,7aR)-4a-hydroxy-7-methyl-5-oxo-1-[(2S,3R,4S,5S,6R)-3,4,5-trihydroxy-6-(hydroxymethyl)oxan-2-yl]oxy-1,6,7,7a-tetrahydrocyclopenta[c]pyran-4-carboxylate	[M-H]-	Iridoid O-glycosides	1.26	674.62	2274.52
570	4518	3.043	431.119	2.48191	low score: NCGC00180458-02_C18H24O12_Cyclopenta[c]pyran-4-carboxylic acid, 7-[(acetyloxy)methyl]-1-(beta-D-glucopyranosyloxy)-1,4a,5,7a-tetrahydro-5-hydroxy-, (1S,4aS,5S,7aS)-	[M-H]-	Iridoid O-glycosides	1.26	814.66	5630.24
571	2770	9.306	322.202	2.82431	low score: Jasmonyl isoleucine	[M-H]-	Trichothecenes	1.26	2846.12	0
572	3967	13.425	395.153	-3.34049	low score: gamma-mangostin	[M-H]-	8-prenylated xanthones	1.26	15.09	106102
573	4521	2.698	431.119	1.57729	low score: NCGC00180458-02_C18H24O12_Cyclopenta[c]pyran-4-carboxylic acid, 7-[(acetyloxy)methyl]-1-(beta-D-glucopyranosyloxy)-1,4a,5,7a-tetrahydro-5-hydroxy-, (1S,4aS,5S,7aS)-	[M-H]-	Iridoid O-glycosides	1.26	752.88	305.665
574	3584	7.673	371.15	-0.269433	low score: Arctigenin	[M-H]-	Dibenzylbutyrolactone lignans	1.26	45.16	0
575	6428	8.415	551.213	1.32435	low score: 2-[[7-hydroxy-1-(4-hydroxy-3,5-dimethoxyphenyl)-3-(hydroxymethyl)-6,8-dimethoxy-1,2,3,4-tetrahydronaphthalen-2-yl]methoxy]oxane-3,4,5-triol	[M-H]-	Lignan glycosides	1.26	52.46	332306
576	2152	6.653	283.025	3.42725	low score: Scutellarein	[M-H]-	Flavones	1.26	6952.06	1193.81
577	5409	6.972	481.184	-16.0025	low score: 11-(6-{[2-(3,4-dimethoxyphenyl)ethyl]amino}-4-chloro-1,3,5-triazin-2-yl)-7,11- diazatricyclo[7.3.1.0<2,7>]trideca-2,4-dien-6-one	[M-H]-	Cytisine and derivatives	1.26	84644.2	1.56039e+06
578	2529	9.002	307.166	0.130223	low score: Bestatin	[M-H]-	Hybrid peptides	1.26	3567.77	0
579	7429	12.241	633.399	1.92611	low score: 3-GluA Soyasapogenol B	[M-H]-	Triterpene saponins	1.26	2805.15	0
580	4185	12.049	409.236	7.45286	low score: NCGC00385436-01!	[M-H]-	1-hydroxy-4-unsubstituted benzenoids	1.26	42	5802.43
581	3970	3.05	395.167	-9.6669	low score: Cortisone	[M+Cl]-	21-hydroxysteroids	1.26	7572.14	1475.33
582	647	0.716	149.009	-8.18748	low score: MESO-TARTARIC ACID	[M-H2O-H]-	Sugar acids and derivatives	1.26	368.05	0
583	6539	6.708	559.109	0.107314	low score: [4,5-dihydroxy-6-(hydroxymethyl)-2-[2,4,6-trihydroxy-3-(4-hydroxybenzoyl)phenyl]oxan-3-yl] 3,4,5-trihydroxybenzoate	[M-H]-	Phenolic glycosides	1.26	12199.2	271.302
584	6174	6.24	533.093	0.112551	low score: Flavone base + 4O, O-MalonylHex	[M-H]-	Flavonoid-7-O-glycosides	1.26	8912	378.659
585	2151	8.273	283.024	3.78058	low score: Scutellarein	[M-H]-	Flavones	1.26	23197.6	540.76
586	7757	6.995	677.149	4.50416	low score: Tricaffeoyl quinic acid	[M-H]-	Quinic acids and derivatives	1.26	939.83	3450.57
587	4389	12.433	423.181	-4.98607	low score: DIHYDROMUNDULETONE	[M-H]-	Stilbenes	1.26	52.9	0
588	1906	13.443	262.181	-0.228849	low score: O-desmethylvenlafaxine	[M-H]-	Cyclohexanols	1.26	4724.29	0
589	199	3.514	107.05	-14.5728	low score: BENZYL ALCOHOL	[M-H]-	Benzyl alcohols	1.25	6393.45	4918.03
590	2673	2.684	315.072	-6.56997	low score: Benzoic acid + 2O, O-Hex	[M-H]-	Phenolic glycosides	1.25	11.76	11448.3
591	2598	9.819	311.222	-1.25313	low score: FA 18:2+2O	[M-H]-	Lineolic acids and derivatives	1.25	24.31	275829
592	2865	9.248	327.217	-0.947383	low score: FA 18:2+3O	[M-H]-	Lineolic acids and derivatives	1.25	766.47	234008
593	802	3.561	163.04	0.674681	low score: 3-Hydroxycinnamic acid	[M-H]-	Hydroxycinnamic acids	1.25	28.67	2974.56
594	298	3.005	116.072	1.20615	low score: L-Valine	[M-H]-	Valine and derivatives	1.25	6887.7	5938.04
595	6042	6.269	523.218	2.56107	low score: NCGC00380511-01_C26H36O11_	[M-H]-	Fatty acyl glycosides of mono- and disaccharides	1.25	604.91	1118.88
596	3637	3.315	375.069	18.3696	low score: Picolinafen	[M-H]-	Aromatic anilides	1.25	54.2	100650
597	3388	10.843	357.264	-15.0311	low score: PGF2alpha-[d4]	[M-H]1-	Prostaglandins and related compounds	1.25	6209.54	0
598	8184	4.283	755.203	0.887178	low score: 3-[6-[[(2R,3R,4R,5S,6S)-3,5-dihydroxy-6-methyl-4-[(2S,3R,4R,5R,6S)-3,4,5-trihydroxy-6-methyloxan-2-yl]oxyoxan-2-yl]oxymethyl]-3,4,5-trihydroxyoxan-2-yl]oxy-2-(3,4-dihydroxyphenyl)-5,7-dihydroxychromen-4-one	[M-H]-	Flavonoid-3-O-glycosides	1.25	1953.58	49.2866
599	2171	5.683	284.032	-2.25327	low score: CGS 15943	[M-H]-	Quinazolinamines	1.25	60.51	0
600	5693	12.423	499.306	-0.921279	low score: NCGC00385359-01_C30H46O7_(3beta,8xi,9xi)-3-[(2,6-Dideoxy-3-O-methylhexopyranosyl)oxy]-14-hydroxycard-20(22)-enolide	[M-H2O-H]-	Cardenolide glycosides and derivatives	1.25	13.42	0
601	4755	6.127	445.114	2.26908	low score: Flavone base + 2O, 1MeO, C-Hex	[M-H]-	Flavonoid C-glycosides	1.25	69.42	0
602	2218	4.53	287.067	14.4563	low score: 2'-Hydroxy-a-naphthoflavone	[M-H]-	Flavones	1.25	1074.95	5712.95
603	2475	4.442	303.09	-10.657	low score: NCGC00169917-02_C16H16O6_4-Hydroxy-2',6-dimethoxy-6'-methyl-3H,4'H-spiro[1-benzofuran-2,1'-cyclohex[2]ene]-3,4'-dione	[M-H]-	Benzofurans	1.25	194312	603.781
604	7119	2.3	607.269	-5.43419	low score: Isoreserpin	[M-H]-	Yohimbine alkaloids	1.25	20073.6	0
605	4770	12.167	445.223	0.134764	low score: NCGC00380762-01_C25H34O7_7-Formyl-4,7'-dihydroxy-6-(hydroxymethyl)-2',5',5',8a'-tetramethyl-3',4',4a',5',6',7',8',8a'-octahydro-2'H,3H-spiro[1-benzofuran-2,1'-naphthalen]-6'-yl acetate	[M-H]-	Benzofurans	1.25	16.79	0
606	4905	7.343	453.134	-0.15448	low score: 5-[(2R,3S)-6-hydroxy-2-(4-hydroxyphenyl)-4-[(E)-2-(4-hydroxyphenyl)ethenyl]-2,3-dihydro-1-benzofuran-3-yl]benzene-1,3-diol	[M-H]-	2-arylbenzofuran flavonoids	1.25	102.53	96743
607	898	5.132	173.009	1.15601	low score: ACONITATE	[M-H]-	Tricarboxylic acids and derivatives	1.25	196106	451.167
608	8674	10.037	911.5	1.27263	low score: NCGC00381308-01_C47H76O17_(3beta,5xi,9xi,18xi,22beta)-22,25-Dihydroxyolean-12-en-3-yl 6-deoxy-alpha-L-mannopyranosyl-(1->2)-beta-D-xylopyranosyl-(1->2)-beta-D-glucopyranosiduronic acid	[M-H]-	Triterpene saponins	1.25	3952.77	0
609	2173	4.445	284.032	-2.78138	low score: CGS 15943	[M-H]-	Quinazolinamines	1.25	78.15	0
610	7038	12.061	599.32	0.417139	low score: [2-hydroxy-3-[hydroxy-[2,3,4,5,6-pentahydroxycyclohexyl]oxyphosphoryl]oxypropyl] octadecanoate	[M-H]-	1-acyl-sn-glycerol-3-phosphoinositols	1.25	28.54	527.362
611	7143	10.133	609.176	7.3049	low score: Neohesperidin	[M-H]-	Flavonoid-7-O-glycosides	1.25	11939.9	0
612	897	4.817	173.009	1.38721	low score: ACONITATE	[M-H]-	Tricarboxylic acids and derivatives	1.25	96618.8	0
613	2172	3.882	284.032	-2.78138	low score: CGS 15943	[M-H]-	Quinazolinamines	1.25	130.68	0
614	2321	10.508	293.212	-0.613891	low score: FA 18:3+1O	[M-H]-	Lineolic acids and derivatives	1.24	8.72	10205.3
615	3146	6.91	343.212	-0.611866	low score: FA 18:2+4O	[M-H]-	Long-chain fatty acids	1.24	36.55	1974.01
616	915	6.216	173.118	0	low score: FA 9:0+1O	[M-H]-	Medium-chain hydroxy acids and derivatives	1.24	2352.29	6090.53
617	2532	8.508	307.191	0.292977	low score: FA 18:4+2O	[M-H]-	Lineolic acids and derivatives	1.24	6965.22	1360.73
618	4258	5.251	415.161	0.361306	low score: (2R,3S,4S,5R,6R)-5-[(2S,3R,4R)-3,4-dihydroxy-4-(hydroxymethyl)oxolan-2-yl]oxy-2-(hydroxymethyl)-6-(2-phenylethoxy)oxane-3,4-diol	[M-H]-	O-glycosyl compounds	1.24	155.01	3010.46
619	3033	4.795	337.15	-15.5719	low score: NCGC00380083-01!(E)-3-[2,4-dihydroxy-5-(2-methylbut-3-en-2-yl)phenyl]-1-(4-methoxyphenyl)prop-2-en-1-one	[M-H]-	Retrochalcones	1.24	75.21	163399
620	888	7.674	171.103	-5.61069	low score: FA 9:1+1O	[M-H]-	Medium-chain fatty acids	1.24	11.73	43019.8
621	3392	10.519	357.264	-15.7869	low score: PGF2alpha-[d4]	[M-H]1-	Prostaglandins and related compounds	1.24	102.37	387.66
622	3862	4.231	389.181	-14.0297	low score: 3-[3-[(2E)-3,7-dimethylocta-2,6-dienyl]-4-hydroxyphenyl]-7-hydroxychromen-4-one	[M-H]-	Isoflavones	1.24	3943.42	3390.92
623	4785	5.012	447.057	-12.8844	low score: Indol-3-ylmethyl glucosinolate	[M-H]-	Alkylglucosinolates	1.24	3506.08	0
624	5337	5.25	477.139	2.0539	low score: calceolarioside A	[M-H]-	Coumaric acids and derivatives	1.24	10219.3	254096
625	3428	3.98	361.096	-10.1359	low score: Nornotatic acid	[M-H]-	Depsides and depsidones	1.24	839.49	2.58887e+06
626	6176	6.862	533.129	1.25673	low score: NCGC00384563-02!5,7-dihydroxy-2-(4-hydroxyphenyl)-6,8-bis(3,4,5-trihydroxyoxan-2-yl)chromen-4-one	[M-H]-	Flavonoid 8-C-glycosides	1.24	50.82	0
627	5024	7.304	459.129	0.805873	low score: (-)-Podophyllotoxin	[M+HCOO]-	Podophyllotoxins	1.24	35.37	114467
628	4222	8.17	413.124	-6.58403	low score: Rhizonic acid	[2M-2H+Na]-	P-methoxybenzoic acids and derivatives	1.24	186.04	0
629	6614	12.45	564.332	-9.19679	low score: LPC 18:2	[M+HCOO]-	1-acyl-sn-glycero-3-phosphocholines	1.23	57831.4	8.96341e+06
630	2862	9.432	327.217	-0.580654	low score: FA 18:2+3O	[M-H]-	Lineolic acids and derivatives	1.23	14.45	6667.59
631	548	1.139	137.024	-0.0729797	low score: 3-hydroxybenzoic acid	[M-H]-	Hydroxybenzoic acid derivatives	1.23	34.04	15957.6
632	4477	3.918	429.139	1.25833	low score: NCGC00380170-01_C19H26O11_5-{[4-(beta-D-Glucopyranosyloxy)benzyl]oxy}-3-hydroxy-3-methyl-5-oxopentanoic acid	[M-H]-	Phenolic glycosides	1.23	529.41	10159.2
633	2020	5.831	271.061	1.69703	low score: Naringenin	[M-H]-	Flavanones	1.23	939.14	1962.88
634	4968	14.139	455.353	0.0658829	low score: Bacosine	[M-H]-	Triterpenoids	1.23	3564.8	22.2145
635	4588	6.114	435.129	1.47083	low score: Phloridzin	[M-H]-	Flavonoid O-glycosides	1.23	1605.18	3262.47
636	2189	5.26	285.04	2.77153	low score: Kaempferol	[M-H]-	Flavonols	1.23	2358.93	485.934
637	5145	4.597	465.143	-6.10568	low score: agnuside	[M-H]-	Iridoid O-glycosides	1.23	88.04	400844
638	6792	4.479	577.213	-5.82111	low score: (3S,4S)-5-[(3S,4S)-4,10-dihydroxy-7,9-dimethoxy-3-methyl-3,4-dihydro-1H-benzo[g]isochromen-5-yl]-7,9-dimethoxy-3-methyl-3,4-dihydro-1H-benzo[g]isochromene-4,10-diol	[M-H]-	Arylnaphthalene lignans	1.23	115.43	17407.2
639	5359	13.097	478.294	1.14992	low score: LPE 18:1	[M-H]-	1-acyl-sn-glycero-3-phosphoethanolamines	1.23	118.34	210640
640	457	4.455	132.03	-1.59055	low score: ASPARTATE	[M-H]-	Aspartic acid and derivatives	1.23	5477.27	8234.72
641	768	2.998	161.024	-0.372615	low score: Umbelliferone	[M-H]-	7-hydroxycoumarins	1.23	14.44	198621
642	4865	4.521	451.088	-0.0665059	low score: NCGC00380244-01!1,5,8-trihydroxy-4-methoxy-3-[(2S,3R,4S,5S,6R)-3,4,5-trihydroxy-6-(hydroxymethyl)oxan-2-yl]oxyxanthen-9-one	[M-H]-	Xanthones	1.23	60.79	2022.9
643	6851	5.21	581.245	-5.98719	low score: NCGC00380984-01_C33H34N4O6_	[M-H]-	Pyrroloindoles	1.23	133.09	3493.63
644	4799	5.002	447.13	0.603851	low score: NCGC00380503-01_C22H24O10_2-(beta-D-Glucopyranosyloxy)benzyl (2E)-3-(3,4-dihydroxyphenyl)acrylate	[M-H]-	Phenolic glycosides	1.23	11256.4	176826
645	5370	4.018	479.083	0.772309	low score: Myricetin-3-O-galactoside	[M-H]-	Flavonoid-3-O-glycosides	1.23	43.15	0
646	2219	9.924	287.071	0.870864	low score: 2'-Hydroxy-a-naphthoflavone	[M-H]-	Flavones	1.23	23.34	0
647	6011	6.413	521.129	1.28567	low score: salviaflaside	[M-H]-	Phenolic glycosides	1.23	156.82	3552.19
648	700	8.079	153.019	-4.4439	low score: 3,4-Dihydroxybenzoic acid	[M-H]-	Hydroxybenzoic acid derivatives	1.23	3941.53	262.336
649	1836	14.87	255.233	1.01868	low score: Palmitic acid	[M-H]-	Long-chain fatty acids	1.23	36.65	20798.3
650	354	3.194	123.045	-10.8091	low score: 3-(Hydroxymethyl)phenol	[M-H]-	Benzyl alcohols	1.22	91.89	27319
651	4453	5.921	427.161	2.13034	low score: 5-[(2R,3R,4S,5R,6R)-3,5-dihydroxy-2-(hydroxymethyl)-6-(2-phenylethoxy)oxan-4-yl]oxy-3-hydroxy-3-methyl-5-oxopentanoic acid	[M-H]-	Saccharolipids	1.22	37.45	2621.15
652	3902	8.88	391.189	2.73525	low score: Flavanone base + 2O, 2Prenyl	[M-H]-	8-prenylated flavanones	1.22	1248.31	372517
653	2318	10.662	293.211	2.79661	low score: FA 18:2+O	[M-H]-	Long-chain fatty acids	1.22	14.34	22359.6
654	788	3.588	162.056	17.1543	low score: L-Ethionine	[M-H]-	L-alpha-amino acids	1.22	132.69	5370.66
655	1467	10.485	223.17	1.0306	low score: tetradec-5-ynoic acid	[M-H]-	Long-chain fatty acids	1.22	38.76	0
656	3488	4.934	365.182	15.0334	low score: Hirsuteine	[M-H]-	Corynanthean-type alkaloids	1.22	5722.69	225582
657	5238	4.727	471.157	-11.716	low score: Deoxynivalenol 3-glucuronide	[M-H]-	Trichothecenes	1.22	1404.96	201199
658	5234	6.862	471.13	-1.88908	low score: [(4E)-7-acetyloxy-6-hydroxy-2-methyl-10-oxo-2,3,6,7,8,9-hexahydrooxecin-3-yl] (E)-but-2-enoate	[M-H]-	Hydroxycinnamic acid glycosides	1.22	46.16	1697.48
659	210	4.142	108.046	-11.4768	low score: 4-Aminophenol	[M-H]-	Aniline and substituted anilines	1.22	3292.92	1211.7
660	654	1.614	149.061	-0.872127	low score: (4S,5Z,6S)-4-(2-methoxy-2-oxoethyl)-5-[2-[(E)-3-phenylprop-2-enoyl]oxyethylidene]-6-[(2S,3R,4S,5S,6R)-3,4,5-trihydroxy-6-(hydroxymethyl)oxan-2-yl]oxy-4H-pyran-3-carboxylic acid	[M-H]-	Catechols	1.22	36.19	0
661	6131	5.334	529.265	-0.132259	low score: NCGC00380707-01_C26H42O11_(5xi,6alpha,7alpha,9xi,16xi)-16-(beta-D-Glucopyranosyloxy)-6,7,17-trihydroxykauran-19-oic acid	[M-H]-	Diterpene glycosides	1.22	76.72	118996
662	3735	14.941	381.174	-4.48616	low score: 1-(2,3-dibenzimidazol-2-ylpropyl)-2-methoxybenzene	[M-H]-	Benzimidazoles	1.22	40.85	81632
663	4892	12.814	452.278	-1.08341	low score: LPE 16:0	[M-H]-	1-acyl-sn-glycero-3-phosphoethanolamines	1.22	13122.3	899161
664	2549	4.597	309.062	14.2041	low score: Sulfadimethoxine	[M-H]-	Aminobenzenesulfonamides	1.22	13.88	174945
665	4527	7.602	431.155	-0.788579	low score: Benzyl alcohol + Hex-Hex	[M-H]-	O-glycosyl compounds	1.22	14.09	0
666	8132	3.918	741.188	-1.64601	low score: Flavonol base + 4O, O-Hex-dHex-Pen	[M-H]-	Flavonoid-3-O-glycosides	1.22	6651.64	0
667	5138	2.449	465.104	0.129003	low score: NCGC00384929-01!(2S,3S)-3,5,7-trihydroxy-2-[4-hydroxy-3-[(2S,3R,4S,5S,6R)-3,4,5-trihydroxy-6-(hydroxymethyl)oxan-2-yl]oxyphenyl]-2,3-dihydrochromen-4-one	[M-H]-	Flavonoid O-glycosides	1.22	31.39	0
668	2884	7.389	329.03	-14.2846	low score: Fenarimol	[M-H]-	Diphenylmethanes	1.22	175.06	0
669	3259	8.864	351.087	2.3356	low score: NCGC00169972-02!3,6-dihydroxy-8-methoxy-3-methyl-2,4-dihydrobenzo[a]anthracene-1,7,12-trione	[M-H]-	Angucyclines	1.22	36.76	0
670	711	5.132	154.998	10.2581	low score: Orotic acid	[M-H]-	Pyrimidinecarboxylic acids	1.22	263.25	0
671	4871	4.952	451.131	-8.66719	low score: Aspalathin	[M-H]-	2'-Hydroxy-dihydrochalcones	1.21	19.86	208506
672	800	3.72	163.04	0.184004	low score: Coumaric acid (isomer of 131)	[M-H]-	Hydroxycinnamic acids	1.21	47.83	2394.88
673	991	3.244	180.066	1.22177	low score: L-Tyrosine	[M-H]-	Tyrosine and derivatives	1.21	1420.2	2365.2
674	1535	6.439	229.144	0.392765	low score: Dodecanedioic acid	[M-H]-	Medium-chain fatty acids	1.21	3462.27	0
675	7331	5.201	625.141	0.191957	low score: Quercetin-3,4'-O-di-beta-glucoside	[M-H]-	Flavonoid-3-O-glycosides	1.21	100.81	514.093
676	3490	6.202	365.197	3.17636	low score: 4-[2-(6,7-dihydroxy-1,2,4a-trimethylspiro[3,4,6,7,8,8a-hexahydro-2H-naphthalene-5,2'-oxirane]-1-yl)ethyl]-2-hydroxy-2H-furan-5-one	[M-H]-	Butenolides	1.21	54.81	53.5219
677	6820	7.033	579.208	0.725128	low score: Phillyrin	[M+HCOO]-	Lignan glycosides	1.21	55.16	5141.31
678	3436	8.363	361.163	7.0051	low score: Secoisolariciresinol	[M-H]-	Dibenzylbutanediol lignans	1.21	45.13	2581.92
679	5954	8.429	517.171	0.116016	low score: 3,5-dihydroxy-2-(4-hydroxyphenyl)-6-(3-methylbut-2-enyl)-7-[3,4,5-trihydroxy-6-(hydroxymethyl)oxan-2-yl]oxy-2,3-dihydrochromen-4-one	[M-H]-	Flavonoid-7-O-glycosides	1.21	14706.6	673.447
680	1020	6.243	183.056	1.03793	low score: Fuberidazole	[M-H]-	Benzimidazoles	1.21	2225.43	1221.07
681	5563	4.096	491.119	1.81219	low score: 7-hydroxy-2-(4-hydroxy-3,5-dimethoxyphenyl)-5-[(2S,3R,4S,5S,6R)-3,4,5-trihydroxy-6-(hydroxymethyl)oxan-2-yl]oxychromen-4-one	[M-H]-	Flavonoid O-glycosides	1.21	138.7	50731.1
682	2476	4.991	303.091	-12.2737	low score: NCGC00169917-02_C16H16O6_4-Hydroxy-2',6-dimethoxy-6'-methyl-3H,4'H-spiro[1-benzofuran-2,1'-cyclohex[2]ene]-3,4'-dione	[M-H]-	Benzofurans	1.21	12391.2	0
683	3971	3.311	395.167	-10.1983	low score: Cortisone	[M+Cl]-	21-hydroxysteroids	1.21	8759.39	0
684	5763	8.845	503.338	0.298011	low score: (4aS,6aS,6bR,8R,9R,10R,11R,12aR,14bS)-8,10,11-trihydroxy-9-(hydroxymethyl)-2,2,6a,6b,9,12a-hexamethyl-1,3,4,5,6,6a,7,8,8a,10,11,12,13,14b-tetradecahydropicene-4a-carboxylic acid	[M-H]-	Triterpenoids	1.21	3.97	0
685	3581	7.867	371.113	1.48202	low score: NCGC00347565-02![3-(4-hydroxy-3-methoxybenzoyl)-2,3-dimethyloxiran-2-yl]-(4-hydroxy-3-methoxyphenyl)methanone	[M-H]-	Dibenzylbutane lignans	1.21	9693.44	0
686	8037	11.435	721.365	-2.78639	low score: DGMG 18:3	[M+HCOO]-	Glycosylmonoacylglycerols	1.21	1433.41	5475.99
687	8122	5.966	739.208	1.56924	low score: 3-[4,5-dihydroxy-3-(3,4,5-trihydroxy-6-methyloxan-2-yl)oxy-6-[(3,4,5-trihydroxy-6-methyloxan-2-yl)oxymethyl]oxan-2-yl]oxy-5,7-dihydroxy-2-(4-hydroxyphenyl)chromen-4-one	[M-H]-	Flavonoid-3-O-glycosides	1.21	7726.22	0
688	3302	9.372	353.139	1.64241	low score: Xanthohumol	[M-H]-	3-prenylated chalcones	1.21	19.28	0
689	1954	7.122	267.03	2.54653	low score: 6'-Malonyl Ononin	[M-H]-	Isoflavonoid O-glycosides	1.21	5134.42	0
690	899	4.283	173.009	-0.693606	low score: ACONITATE	[M-H]-	Tricarboxylic acids and derivatives	1.21	25178.7	0
691	7413	3.517	633.074	0.473878	low score: NCGC00385057-01!	[M-H]-	Hydrolyzable tannins	1.21	142.73	0
692	2672	2.5	315.072	-6.28432	low score: Benzoic acid + 2O, O-Hex	[M-H]-	Phenolic glycosides	1.2	12.55	4629.05
693	2913	7.767	329.233	-0.911209	low score: FA 18:1+3O	[M-H]-	Long-chain fatty acids	1.2	8.16	2466.96
694	1920	6.865	263.129	-0.114013	low score: Abscisic acid	[M-H]-	Abscisic acids and derivatives	1.2	254.5	19877.4
695	4825	4.537	449.108	1.75904	low score: NCGC00384662-01!(2R,3R)-3,5,7-trihydroxy-2-(4-hydroxyphenyl)-6-[(3R,4R,5S,6R)-3,4,5-trihydroxy-6-(hydroxymethyl)oxan-2-yl]-2,3-dihydrochromen-4-one	[M-H]-	Flavonoid C-glycosides	1.2	275.63	16197.7
696	3618	5.3	373.15	19.6164	low score: Cyproterone	[M-H]-	Gluco/mineralocorticoids, progestogins and derivatives	1.2	93.84	2584.87
697	375	2.74	125.024	-9.99815	low score: Benzene-1,2,4-triol	[M-H]-	Hydroxyquinols and derivatives	1.2	26.19	9341.66
698	3005	5.411	335.171	17.3043	low score: methyl (1R,18R)-17-ethyl-3,13-diazapentacyclo[13.3.1.0?,??.0?,?.0??,??]nonadeca-2(10),4(9),5,7,16-pentaene-1-carboxylate	[M-H]-	Ibogan-type alkaloids	1.2	8.66	503.968
699	494	4.02	134.037	-9.10203	low score: 1-Hydroxybenzotriazole	[M-H]-	Benzotriazoles	1.2	53.94	200230
700	1868	6.585	259.025	-9.07257	low score: D-Glucose-6-phosphate	[M-H]-	Hexose phosphates	1.2	152.35	0
701	1966	8.629	267.16	4.67883	low score: 3-[4-methyl-1-(2-methylpropanoyl)-3-oxocyclohexyl]butanoic acid	[M-H]-	Menthane monoterpenoids	1.2	285.3	0
702	2379	3.635	297.137	-7.10116	low score: PSEUDO-ANISATIN	[M-H]-	Lactones	1.2	135.75	0
703	318	4.785	118.03	-0.931968	low score: 2-Hydroxybenzonitrile	[M-H]-	Benzonitriles	1.2	13.02	13.2558
704	2233	9.899	287.165	-0.313408	low score: ESTRIOL	[M-H]-	Estrogens and derivatives	1.2	12.43	0
705	2627	2.932	313.056	4.37619	low score: Dantrolene	[M-H]-	Hydantoins	1.2	71.88	0
706	4183	13.491	409.236	7.8927	low score: NCGC00385436-01!	[M-H]-	1-hydroxy-4-unsubstituted benzenoids	1.2	272.93	6813.13
707	6175	4.481	533.094	-1.38812	low score: Flavone base + 4O, O-MalonylHex	[M-H]-	Flavonoid-7-O-glycosides	1.2	88.05	1808.74
708	5327	4.479	477.066	-3.50057	low score: 4-Methoxyglucobrassicin	[M-H]-	Alkylglucosinolates	1.2	6845.46	0
709	5428	3.694	483.078	0.745221	low score: NCGC00380553-01![3,4,5-trihydroxy-6-(3,4,5-trihydroxybenzoyl)oxyoxan-2-yl]methyl 3,4,5-trihydroxybenzoate	[M-H]-	Tannins	1.2	575.45	0
710	4288	6.972	417.086	-8.4156	low score: Kaempferol-3-O-arabinoside	[M-H]-	Flavonoid-3-O-glycosides	1.2	8.4	74021
711	5055	6.862	461.073	-0.0650657	low score: Kaempferol-3-O-glucuronoside	[M-H]-	Flavonoid-3-O-glucuronides	1.2	366.4	0
712	1724	9.2	245.118	1.14231	low score: Santonin	[M-H]-	Eudesmanolides, secoeudesmanolides, and derivatives	1.2	11	0
713	301	3.451	116.072	-7.66772	low score: L-VALINE	[M-H]-	Valine and derivatives	1.19	2360.09	3146.36
714	1720	5.436	245.093	-0.448809	low score: N-Acetyltryptophan	[M-H]-	N-acyl-alpha amino acids	1.19	10769.5	243775
715	2102	11.724	277.217	3.21047	low score: y-Linolenic acid	[M-H]-	Lineolic acids and derivatives	1.19	26.74	10457.1
716	3973	5.74	395.192	-5.64286	low score: PREGNENOLONE SULFATE	[M-H]-	Sulfated steroids	1.19	24.2	92313.7
717	6400	5.942	549.255	-0.236684	low score: NCGC00380271-01_C24H40O11_2-Cyclohexen-1-one, 3,5,5-trimethyl-4-[3-[(6-O-beta-D-xylopyranosyl-beta-D-glucopyranosyl)oxy]butyl]-	[M+HCOO]-	Fatty acyl glycosides of mono- and disaccharides	1.19	33.58	14142.5
718	7457	11.494	636.314	1.91729	low score: Hexosyl LPE 18:3	[M-H]-	Monosaccharide phosphates	1.19	2724.08	336.682
719	4261	12.095	415.179	-7.27402	low score: methyl (1R,4aS,9S,10S)-10-acetyloxy-5,9-dihydroxy-1,4a-dimethyl-2-oxo-7-propan-2-yl-10,10a-dihydro-9H-phenanthrene-1-carboxylate	[M-H]-	1-hydroxysteroids	1.19	6110.33	147194
720	3281	14.431	352.286	-0.170316	low score: Oleyl sarcosine	[M-H]-	N-acyl-alpha amino acids	1.19	14.94	10544.9
721	2614	6.673	312.123	2.2427	low score: feruloyltyramine	[M-H]-	Hydroxycinnamic acids and derivatives	1.19	10782.2	0
722	2898	4.749	329.091	-7.96139	low score: Phenylacetic acid + 2O, O-Hex	[M-H]-	Phenolic glycosides	1.19	17.91	110944
723	3931	6.407	393.122	-7.22427	low score: aloesin	[M-H]-	Phenolic glycosides	1.19	6.99	116961
724	6744	5.071	575.14	-2.12123	low score: Flavone base + 4O, C-(dehydro-dHex)-dHex	[M-H]-	Flavonoid C-glycosides	1.19	62.88	394.426
725	4184	12.309	409.236	7.45286	low score: NCGC00385436-01!	[M-H]-	1-hydroxy-4-unsubstituted benzenoids	1.19	69.68	6818.72
726	28	0.718	85.0296	-15.4066	low score: 1,4-Butynediol	[M-H]-	Primary alcohols	1.19	1644.15	131009
727	1390	6.113	217.042	1.19792	low score: Chlorophene	[M-H]-	Diphenylmethanes	1.19	44.6	0
728	4194	2.775	411.024	11.2888	low score: Imazosulfuron	[M-H]-	Imidazopyridines	1.19	71.6	0
729	3305	9.511	353.15	-17.8964	low score: Isoxanthohumol	[M-H]-	8-prenylated flavanones	1.19	49.84	0
730	7403	11.554	631.385	-0.395955	low score: (2S,3S,4S,5R,6R)-6-[[(3S,6aR,6bS,8aS,14bR)-8a-carboxy-4,4,6a,6b,11,11,14b-heptamethyl-1,2,3,4a,5,6,7,8,9,10,12,12a,14,14a-tetradecahydropicen-3-yl]oxy]-3,4,5-trihydroxyoxane-2-carboxylic acid	[M-H]-	Triterpene saponins	1.19	4827.47	0
731	6540	6.389	559.109	-0.107314	low score: [4,5-dihydroxy-6-(hydroxymethyl)-2-[2,4,6-trihydroxy-3-(4-hydroxybenzoyl)phenyl]oxan-3-yl] 3,4,5-trihydroxybenzoate	[M-H]-	Phenolic glycosides	1.19	2923.96	1131.89
732	443	6.16	131.071	-8.85022	low score: 2-Hydroxy-4-methylpentanoic acid	[M-H]-	Hydroxy fatty acids	1.19	50.13	138141
733	7178	1.952	611.144	-3.28892	low score: Glutathione (oxidized)	[M-H]-	Peptides	1.19	5728.19	783.035
734	5903	5.071	513.27	1.67553	low score: NCGC00380931-01_C26H42O10_	[M-H]-	Fatty acyl glycosides of mono- and disaccharides	1.19	33.21	216633
735	7942	14.207	705.385	-2.84952	low score: (2S,3R,4R,5R,6S)-2-{[(2S,3R,4S,5S)-4,5-dihydroxy-2-[(1'S,2R,4'S,7'S,8'R,9'S,13'R,14'R,16'S)-7',9',13'-trimethyl-5-methylidene-5'-oxaspiro[oxane-2,6'-pentacyclo[10.8.0.0?,?.0?,?.0??,??]icosan]-18'-en-14'-oloxy]oxan-3-yl]oxy}-6-methyloxane-3,4,5-triol	[M-H]-	null	1.19	79.54	14.5751
736	2624	8.272	313.035	-1.27781	low score: Porphyrilic acid	[M-H]-	Dibenzofurans	1.19	4.73	0
737	8065	5.631	725.305	-4.798	low score: (2R,3S,4S,5R,6R)-6-[1,7-bis(4-hydroxyphenyl)heptan-3-yloxy]-5-[(2S,3R,4R)-3,4-dihydroxy-4-(hydroxymethyl)oxolan-2-yl]oxy-2-[[(2S,3R,4R)-3,4-dihydroxy-4-(hydroxymethyl)oxolan-2-yl]oxymethyl]oxane-3,4-diol	[M-H]-	Linear diarylheptanoids	1.19	7358.6	127355
738	3028	7.276	337.093	0.207658	low score: (1R,3R,4S,5R)-1,3,4-trihydroxy-5-[(E)-3-(4-hydroxyphenyl)prop-2-enoyl]oxycyclohexane-1-carboxylic acid	[M-H]-	Quinic acids and derivatives	1.19	56.7	0
739	2934	0.714	331.067	-17.1267	low score: Fluorescein	[M-H]-	Xanthenes	1.18	28.95	15838
740	1706	13.248	243.196	-2.01484	low score: beta-Hydroxymyristic acid	[M-H]-	Long-chain fatty acids	1.18	4283.1	692.695
741	620	2.505	145.051	1.86141	low score: 2-METHYLGLUTARATE	[M-H]-	Methyl-branched fatty acids	1.18	38.39	388.219
742	4566	5.084	433.208	-5.42468	low score: Hexose + C13H21O2 (isomer of 1145)	[M+HCOO]-	Fatty acyl glycosides of mono- and disaccharides	1.18	36.81	346113
743	551	4.335	137.06	-2.84547	low score: Beta-orcinol	[M-H]-	p-Xylenols	1.18	1069.58	334.687
744	5361	14.574	478.294	-0.313615	low score: LPE 18:1	[M-H]-	1-acyl-sn-glycero-3-phosphoethanolamines	1.18	16155	286647
745	7590	5.701	653.172	0.183719	low score: Malvin	[M-2H]-	Anthocyanidin-5-O-glycosides	1.18	23019.5	1006.49
746	5143	6.331	465.14	1.31143	low score: agnuside	[M-H]-	Iridoid O-glycosides	1.18	38.3	8119.97
747	5223	12.848	469.332	0.255682	low score: (1R,3aS,5aR,5bR,11aR,13aR)-7-hydroxy-5a,5b,8,8,11a-pentamethyl-9-oxo-1-prop-1-en-2-yl-2,3,4,5,6,7,7a,10,11,11b,12,13,13a,13b-tetradecahydro-1H-cyclopenta[a]chrysene-3a-carboxylic acid	[M-H]-	Triterpenoids	1.18	29.81	385.6
748	6185	8.02	533.203	0.581392	low score: Phillyrin	[M-H]-	Lignan glycosides	1.18	19.26	445738
749	3331	3.27	355.067	-3.71762	low score: Coumaroyl + C6H9O8 (isomer of 843, 844, 846)	[M-H]-	Glucuronic acid derivatives	1.18	57.82	0
[truncated: 3,487 more rows]
